# Supplementary material for: Protein Interaction Networks by Proteome Peptide Scanning
Source: PLoS Biol. 2004 Jan 20;2(1):e14. doi: 10.1371/journal.pbio.0020014 (PMC314469; doi:10.1371/journal.pbio.0020014)
Supplement: Dataset S1 — (102 KB TXT). [file pbio.0020014.sd001.txt]

The results of the SPOT analysis experiments for the Abp1 SH3 domain are reported in a tab delimited text file. Where the columns contain.
The peptide sequence
The normalized value in BLU units (see methods)  
The standard deviation, when the peptide was synthesized more then once.
The number of times the peptide was synthesized in the membrane.
The name of the corresponding protein
The position of the peptide in the protein.
A brief description of the protein function, whenever known.


EESKARSPGIAKP	403.9	246.3	1	YDR227W	268-280	regulator of silencing at HML, HMR, and telomeres
NRPAIRIPSLKKP	5257.8		1	YML102W	307-319	p60 subunit of the yeast Chromatin Assembly Factor-I (CAF-I)
FSGVTNQPSPIRP	67.2		1	YER129W	662-674	DNA polymerase alpha suppressing protein kinase
YYRLDALPKDGKP	218.6		1	YGL245W	693-705	Hypothetical ORF
SAKEEENPVEVKP	63.3		1	YPR112C	621-633	Multiple RNA Binding Domain
NKLLPPHPFADKP	69.9		1	YGL143C	142-154	Mitochondrial polypeptide chain release factor
IPGLGYLENNPGRP	154.8		1	YOL146W	66-79	Hypothetical ORF
FLSIHFPTDYPFKP	95.8	49.3	2	YBR082C	52-65	ubiquitin-conjugating enzyme,ubiquitin-conjugating enzyme
AHLSAADPDFYKP	94.4		1	YOR153W	112-124	multidrug resistance transporter
ADDSFIFPDEDKP	61.8		1	YNL103W	152-164	member of the leucine zipper family of transcriptional activators
STRAKGIAFHPSRP	118.6		1	YDL145C	11-24	alpha subunit of the coatamer complex; gamma-alpha-COP
LTLWSQPPDVLKP	104.0		1	YLL031C	923-935	phosphoryltransferase that adds phosphoethanolamine to the third mannose residue of the GPI anchor precursor
NRPNTLDPALLRP	89.2		1	YKL145W	356-368	putative ATPase, 26S protease subunit component
GDEGNRNITAPPRP	77.6		1	YHR031C	65-78	DNA helicase
QVHRHEPPVTSRP	132.7		1	YDL036C	175-187	Hypothetical ORF
SQEVQRVPWDNKP	86.2		1	YGL114W	7-19	Hypothetical ORF
KKPKLNKRVLPSKP	128.3		1	YLR183C	347-360	Product of gene unknown
SRGRYGLPLSSRP	327.4		1	YDR419W	378-390	similar to E. coli DinB and S. cerevisiae REV1
FVYPFIRRYTPLKP	125.3		1	YKR093W	407-420	Peptide transporter
PIIKWFGPLEYKP	85.4		1	YCL044C	243-255	Hypothetical ORF
STKKPRPPVKSKP	67239.0		1	YOR367W	152-164	Calponin homolog
AIDPPRRPHNVKP	2121.0		1	YCL048W	27-39	Hypothetical ORF
GIKTRKFVFNPPKP	57.2		1	YOR065W	294-307	Cytochrome c1
FPPNEAPMLSPQRP	35.0		1	YLR006C	159-172	Two-component signal transducer that with Sln1p regulates osmosensing MAP kinase cascade(suppressor of sensor kinase)
NSSSKKTSSHPSRP	73.4		1	YER047C	483-496	member of the AAA ATPase family of proteins
KPTPPPKPSHLKP	132894.6		1	YNL020C	608-620	Predicted Ser/thr kinase
EKVYRTEEKAPIRP	38.6		1	YDL203C	183-196	Hypothetical ORF
LYMDKFIKLIPMRP	4266.6		1	YDR479C	283-296	Hypothetical ORF
VVVMSTSDERPFRP	145.5		1	YGL165C	142-155	Hypothetical ORF
VTKRPATSTPPRKP	812.5		1	YJR043C	299-312	third (55 kDa) subunit of DNA polymerase delta
RRKKQKKKPTPTRP	33.3		1	YKL089W	336-349	centromere protein
NATGNHTPKWFRP	100.0		1	YLR308W	199-211	Chitin Deacetylase
LKYFGKALENPTRP	116.6		1	YCR012W	192-205	3-phosphoglycerate kinase
RGQSLEHPVTKKP	116.1		1	YGR165W	94-106	Hypothetical ORF
NDEEIKKPTDGKP	33.6		1	YMR012W	785-797	translation initiation factor eIF3 subunit
RGNDESKNGTPPRP	89.4		1	YLR353W	192-205	involved in bud site selection
YRLLRLLPHASRP	64.0		1	YOR267C	685-697	Hypothetical ORF
KKKSSPATKVPSKP	65.0		1	YGL207W	456-469	global regulator of transcription
SQATKSSPFRSRP	1248.2		1	YKR089C	884-896	Hypothetical ORF
KSPSNIKLSIPARP	106.8		1	YJL095W	316-329	MEKK serine/threonine kinase
TMFSGVSAFVPNRP	451.0		1	YJR061W	698-711	Hypothetical ORF
SKAGDEERFLPNRP	144.3		1	YPR117W	1308-1321	Hypothetical ORF
DASSVELTEVPSKP	25.2		1	YDR464W	561-574	negative regulator of prp genes
DVMKQSFPRLIKP	2474.9		1	YPL073C	93-105	Hypothetical ORF
SDTKTVVPVTNKP	28.6		1	YML035C	237-249	putative alpha-mannosidase
MTSNNLPPGKRKP	4877.9		1	YBR222C	343-355	Probable AMP-binding protein
LDLSNIKPIQLKP	176.4		1	YGR193C	231-243	Protein X component of mitochondrial pyruvate dehydrogenase complex
PLDLVKNIKLPAKP	383.0		1	YDL019C	243-256	OSbp Homologue (OSBP stands for Oxysterol binding protein)
KDVQPFIPKSLRP	2324.6		1	YGR175C	289-301	Squalene monooxygenase
MRSNPQQPPQDKP	264.3		1	YPL204W	475-487	casein kinase I isoform
SIYTSWARDNPSKP	177.9		1	YHR209W	240-253	Hypothetical ORF
GNPLYTTPKTPPRP	292.5		1	YKR028W	953-966	Type 2A-related protein phosphatase
NRLDILDPALLRP	100.6		1	YGL048C	295-307	ATPase
IFPPIDDPLPFKP	62.0		1	YDR284C	246-258	Diacylglycerol Pyrophosphate Phosphatase
FKVMVANPRKSKP	2268.6		1	YKL189W	299-311	The homologue in Aspergillus nidulans, hymA, is involved in development, see Karos, M. and Fischer, R. (1996). hymA (hypha-like metulae), a new developmental mutant of Aspergillus nidulans. Microbiol. 142:3211-3218.
RNLFDDAPATPPRP	126.3		1	YJL194W	14-27	pre-initiation complex component
PTDIQLKNLFPLKP	128.1		1	YPL243W	519-532	component of signal recognition particle
LEFVRGKQNIPRKP	799.5		1	YGR230W	120-133	similar to Spo12, involved in sporulation
EYLDQKNPQKEKP	52.7		1	YDR293C	662-674	Product of gene unknown
NSQPVCYPRVCKP	219.5		1	YPL007C	81-93	60 kDa subunit of TFIIIC (tau60)
ILKQDLIPSIGKP	73.0		1	YNR027W	300-312	Product of gene unknown
SSILHDLPRKVRP	786.0		1	YJL076W	1069-1081	nucleolar protein involved in exit from mitosis
IGSFITINIVPWRP	21.1		1	YLR101C	109-122	Hypothetical ORF
ILIGLLKDILPQRP	97.3		1	YNR011C	357-370	RNA splicing factor RNA-dependent NTPase with DEAD-box motif
SASSNASDSGPQRP	172.2		1	YDL106C	66-79	Homeobox-domain containing transcription fractor which is a positive regulator of PHO5 and other genes.
SGNKEAIPALIKP	82.8		1	YKL157W	770-782	aminopeptidase yscII
ERPLPDLPSTIKP	106.2		1	YKR027W	750-762	Hypothetical ORF
KNSDMMIPLDVKP	89.0		1	YOL081W	3046-3058	encodes a GTPase activating protein, highly homologous to Ira1p, homologue of neurofibromin
KMISNRRPVPRRP	6229.6		1	YPR091C	656-668	Hypothetical ORF
MKLEGTYEKIPEKP	201.0		1	YAL024C	1062-1075	putative GTP-exchange protein
YFPSKTVGSHPRKP	311.3		1	YPL162C	135-148	Hypothetical ORF
QEDPISNFLPPPKP	114.1		1	YBR108W	580-593	Hypothetical ORF
TKSNGKDKSRPPRP	141.0		1	YIL095W	739-752	probable serine/threonine-protein kinase
QAPSMGIPQQNRP	117.0		1	YOR181W	300-312	Actin assembly factor
NVTKETKEILPVKP	43.0		1	YCL014W	801-814	involved in bud site selection
NHTIWVGPGKDKP	284.9		1	YHR015W	379-391	PolyA-binding protein
HADSVADPRSCRP	106.9		1	YOL085C	38-50	Hypothetical ORF
HHHHHNRGSTPTKP	257.3		1	YDL025C	257-270	Hypothetical ORF
AAAAPPLPSDVRP	60.6		1	YDR159W	245-257	Leucine permease transcriptional regulator
NSSFFNQPPVHRP	20.4		1	YPR185W	391-403	Involved in autophagy
PKPKVQIPGLNRP	38725.0		1	YDR266C	579-591	Hypothetical ORF
TPLSKPKPFMHKP	11264.0		1	YBL031W	191-203	Product of gene unknown
KRESLNQPSTTKP	133.9		1	YHR084W	174-186	Transcription factor
ELKERDFDQAPLKP	89.2		1	YCR088W	207-220	Actin binding protein
DLKSRVLPHLKKP	440.3		1	YNL241C	60-72	Glucose-6-phosphate dehydrogenase
TCGPHGSPDFFKP	64.2		1	YBR208C	1266-1278	Urea amidolyase (contains urea carboxylase and allophanate hydrolase)
PPLIGSGPGSHKP	192.0		1	YLR176C	127-139	DNA binding protein, homologous to mammalian RFX1-4 proteins
RLSSVSLSKRPERP	412.0		1	YKL185W	146-159	probable purine nucleotide-binding protein
TYFSVEAPPSIRP	76.1		1	YEL044W	99-111	Hypothetical ORF
IRPDGRLPHQFRP	1256.7		1	YDL111C	21-33	Component of the exosome 3->5 exoribonuclease complex with Rrp4p, Rrp41p, Rrp43p and Dis3p (Rrp44p).
AISIFDMNLSPIKP	40.2		1	YKL108W	91-104	Synthetically lethal with dpb11-1; required for DNA replication
RPAGINDSPSPVKP	71.0		1	YGR092W	44-57	Serine/threonine protein kinase
DGKVSPPPIRNRP	6425.1		1	YPL150W	616-628	Hypothetical ORF
LTFANVSFSYPSRP	100.1		1	YKL209C	357-370	ABC transporter, glycoprotein, component of a-factor secretory pathway
GRLTPGLPRSYKP	866.1		1	YPR111W	45-57	kinase required for late nuclear division
NDRFSHTPQQQRP	164.0		1	YNL263C	17-29	Similar to NADH dehydrogenases
VELVTVRPLDEKP	20.9		1	YJL105W	434-446	Hypothetical ORF
KLGPISTSKCPKKP	200.5		1	YJL051W	233-246	Hypothetical ORF
DELPKYEDLFPKKP	132.4		1	YKL020C	937-950	suppressor protein
KQQQEQQNKAPEKP	97.5		1	YGL105W	191-204	G4 nucleic acid binding protein, involved in tRNA aminoacylation
GVFMNWSPRFDRP	176.2		1	YLR023C	375-387	Hypothetical ORF
IAVISVLPNFKKP	29.0		1	YBL004W	947-959	Hypothetical ORF
LLRLRPRPLLLRP	248.7		1	YKR047W	79-91	Hypothetical ORF
LEVVDGCPYGYRP	0.0		1	YLL015W	4-16	ABC-type transmembrane transporter; highly homologous to human MRP1 and to C. elegans mrp-1
RIFPPIDDPLPFKP	92.4		1	YDR284C	245-258	Diacylglycerol Pyrophosphate Phosphatase
YLNECFVMQQPIKP	179.0		1	YGR067C	417-430	Hypothetical ORF
ETQPIQNFQPPPKP	82.5		1	YBR108W	650-663	Hypothetical ORF
STMVTYLPPSSKP	135.9		1	YKL020C	555-567	suppressor protein
LQVHRDQPREKRP	140.3		1	YDR176W	173-185	transcription factor; genetic and mutant analyses suggest that Ngg1p (Ada3p) is part of two transcriptional adaptor/HAT (histone acetyltransferase complexes, the 0.8 MD ADA complex and the 1.8 MD SAGA complex
NATGKHFPKYFRP	146.1		1	YLR307W	189-201	Chitin Deacetylase
GKLVDLTPASMKP	41.6		1	YGR196C	563-575	Product of gene unknown
SHEHEEPTYHPPKP	9.2		1	YMR231W	646-659	peripheral vaculor membrane protein; putative Zn-finger protein
VLDVCHSKYIPLKP	51.1		1	YGL017W	311-324	arginyl-tRNA-protein transferase
ANSVPIMPTLPPRP	112.2		1	YGL060W	533-546	Hypothetical ORF
GEGHSDQPQNPKP	13.4		1	YML118W	352-364	Product of gene unknown
EALKQKKIPPPFKP	3014.9		1	YHR205W	677-690	cAMP-dependent protein kinase homolog, suppressor of cdc25ts
VKDYWEHPQAYKP	12.6		1	YMR250W	428-440	glutamate decarboxylase
PEMLHVKDHQPGKP	119.8		1	YDR433W	131-144	Product of gene unknown
ESASHETPTDLRP	147.4		1	YKL204W	262-274	probable purine nucleotide-binding protein
KVFLDTHKESPLRP	73.1		1	YKR003W	302-315	Product of gene unknown
ISKWTIMPHPNRP	1030.0		1	YOL008W	136-148	Hypothetical ORF
FWKCLYPELTPYKP	97.4		1	YKR051W	189-202	Hypothetical ORF
RQPIVQTPHVPDRP	56.7		1	YPR104C	727-740	Protein with a domain similar to the fork head DNA-binding domain found in the developmental fork head protein of Drosophila melanogaster and in the HNF-3 family of hepatocyte mammalian transcription factors.
QVNSLTLPIWVRP	215.4		1	YNL169C	143-155	Phosphatidylserine Decarboxylase 1
NRMKIMMSMEPKKP	810.0		1	YDL240W	709-722	Protein similar to LIM-domain proteins and to rho/rac GTPase-activating family of proteins
SSIFEDHHITPCKP	0.0		1	YDR451C	284-297	Product of gene unknown
DVLFCYFPITFKP	32.1		1	YIL128W	218-230	regulator of TFIIH
FDKKNETPRKRKP	172.6		1	YBL046W	314-326	Hypothetical ORF
LWSWVLGPLLSRP	119.9		1	YOL110W	177-189	involved in RAS localization and palmitoylation
RFKYSTNRGIPARP	110.1		1	YPL073C	76-89	Hypothetical ORF
PNERIISFEFPERP	64.1		1	YER086W	492-505	threonine deaminase
VNYVDYYPLPDKP	40.6		1	YGL137W	187-199	encodes beta'-subunit of yeast coatomer
DPQIMDEYSYPGRP	144.2		1	YDR182W	95-108	involved in ion homeostasis
LQEDLHDPLEFKP	74.4		1	YKL105C	259-271	Hypothetical ORF
LEGNELYPLSYKP	65.6		1	YGL131C	1252-1264	Hypothetical ORF
PRMGHVFPLETRP	4093.1		1	YPR118W	222-234	Hypothetical ORF
RLNDQDHPLQAKP	104.0		1	YHR159W	69-81	Hypothetical ORF
DENEKESRHYPIKP	103.5		1	YMR147W	118-131	Hypothetical ORF
QNDLPTGYYEPMKP	15.1		1	YLL016W	403-416	GDP/GTP exchange factor for Ras
EHAVANGPSHRRP	97.9		1	YBL101C	762-774	involved in cell wall biogenesis
IPSGKVDPVTKKP	21.0		1	YJR024C	135-147	Hypothetical ORF
KDPANISMILPSKP	112.4		1	YBR260C	525-538	(putative) GTPase-activating protein
LELVQPLPASKKP	117.8		1	YOL087C	650-662	Hypothetical ORF
DAENIRVNFVPSKP	132.6		1	YER047C	185-198	member of the AAA ATPase family of proteins
WDGVIPTPAIIKP	78.0		1	YDL140C	556-568	RNA polymerase II large subunit
EDEEGPPPAMPARP	36.2		1	YBL007C	188-201	contains 3 SH3 domains, interacts with Bee1p
HIGDMYGSVTPLRP	121.6		1	YHL002W	323-336	Hypothetical ORF
NVLFIKIPMFLRP	79.2		1	YGL195W	2278-2290	translational activator of GCN4 through activation of GCN2 in response to starvation
FASDSLLDLSPIKP	73.8		1	YCL018W	111-124	beta-IPM (isopropylmalate) dehydrogenase
YNESAPLQPFPERP	15.5		1	YFL041W	454-467	multicopper oxidase, type 1 integral membrane protein
SNYITDRPFTRKP	409.4		1	YPR008W	490-502	Hypothetical ORF
KGFRFNLPPTDRP	166.1		1	YGR202C	91-103	phosphorylcholine transferase; or cholinephosphate cytidylyltransferase
ENYLSTRPSVLKP	84.9		1	YOR217W	594-606	Subunit 1 of Replication Factor C; homologous to human RFC 140 kDa subunit
DHGLYNFPSSVRP	77.3		1	YGR271W	1320-1332	Product of gene unknown
QRGQQGYPRQPQRP	332.8		1	YDR171W	23-36	heat shock protein similar to HSP26, involved in cytoskeleton assembly
ITELICGYMLPLRP	148.8		1	YJL212C	542-555	Oligopeptide transporter; Opt1p transports tetra- and pentapeptides, including the endogenous opioid pentapeptide leucine enkephalin.
FASKVNYPVLIRP	156.0		1	YJR109C	723-735	carbamyl phosphate synthetase
PYNYLQRPFIVKP	206.5		1	YML113W	199-211	datin, an oligo(dA).oligo(dT)-binding protein
CSQGINVPGTKKP	178.0		1	YIL029C	115-127	Hypothetical ORF
LSRKESKFGTPEKP	75.9		1	YBL052C	441-454	involved in silencing at HMR
DKKDLDSPIEVKP	36.5		1	YKL092C	848-860	GTPase-activating protein (GAP) for Rsr1p/Bud1p
LDDSPVTPGEARP	57.3		1	YPL004C	227-239	Hypothetical ORF
FCYPISSPINFKP	115.1		1	YPR164W	96-108	killed in mutagen, sensitive to diepoxybutane and/or mitomycin C
HVPIVKRNKYPPRP	267.3		1	YDR195W	518-531	RNA-binding protein, involved in mRNA processing
SKRKPSPPSQRRP	6673.3		1	YPL141C	761-773	Hypothetical ORF
MQLGSLVPSSLKP	3586.5		1	YLR413W	258-270	Hypothetical ORF
DESTVNEPKTRRP	95.6		1	YLR417W	380-392	involved in vacuolar protein targeting
KNDGSSSFVKPRRP	201.7		1	YNL215W	286-299	Product of gene unknown
MEEPFIWPEEPRP	184.0		1	YDR405W	164-176	263-amino acid mitochondrial ribosomal large subunit protein; similar to L23 family of ribosomal proteins
AIAYDNAPYSPKP	173.2		1	YGL008C	735-747	plasma membrane H+-ATPase
TVKKPARPWRAKP	355.6		1	YKL220C	449-461	Ferric reductase
QPTERDEYKQPFKP	19.8		1	YPR175W	148-161	DNA polymerase epsilon, subunit B
IMSPVGNPEGPEKP	153.4		1	YKL060C	311-324	aldolase
FSLMFNTSRLPGKP	2181.3		1	YML042W	214-227	Carnitine O-acetyltransferase, peroxisomal and mitochondrial
PITVEYPNEYPSKP	96.3		1	YDL064W	59-72	ubiquitin-conjugating enzyme
MGARNVQPTMFKP	6658.3		1	YDL164C	244-256	DNA ligase
TKVTNSKFRTPLRP	136.9		1	YBL009W	142-155	Hypothetical ORF
SSAIEDSPPDFKP	85.8		1	YBL054W	173-185	Hypothetical ORF
YDNKVEEGSKPKKP	139.8		1	YOR168W	668-681	glutaminyl-tRNA synthetase
VFSKMAKKLLPYKP	896.2		1	YBR270C	205-218	Hypothetical ORF
NNNNLDKPKVKRP	8724.7		1	YOL148C	556-568	transcription factor, member of the histone acetyltransferase SAGA complex
TELNLSCPNVPGKP	166.2		1	YKL216W	127-140	dihydroorotate dehydrogenase
KGIIMDAKFHPFKP	898.3		1	YMR049C	639-652	Product of gene unknown
VQVQTTTSILPLKP	69.6		1	YGR188C	415-428	Serine/threonine protein kinase required for cell cycle arrest in response to loss of microtubule function
NVDDSVLRQKPDKP	116.3		1	YMR032W	377-390	SH3 domain containing-protein
FNVQDVRPDLFRP	100.4		1	YDR080W	297-309	component of vacuolar membrane protein complex
KAGGPRAPQGPRP	208.6		1	YJL008C	549-561	Component of Chaperonin Containing T-complex subunit eight
FQFLNNTPKMLKP	246.1		1	YLR190W	87-99	Hypothetical ORF
QQVPMPILQQPNRP	112.9		1	YNL278W	947-960	CCR4 associated factor 120 kDa
KAEMKAGTTAPPKP	211.2		1	YLR234W	517-530	DNA Topoisomerase III
ATTEFETPELFKP	78.7		1	YIL031W	418-430	Product of gene unknown
LKSFFTNPNKKRP	323.2		1	YOR098C	23-35	nuclear pore complex protein
ATKVDATPEESKP	102.6		1	YLR335W	584-596	nuclear pore complex protein with central repetitive domain similar to that of NSP1 and NUP1
NIKMASFLPVPEKP	387.0		1	YNL206C	122-135	Regulator of Ty1 Transposition - same phenotype as RTT101 - RTT105, disruption causes increase in Ty1 transposition. Isolated from the same screen as the other named RTT genes.
VIWQATTPVDVKP	57.5		1	YLR381W	153-165	Hypothetical ORF
EKARNVEYKKPQKP	80.9		1	YCL061C	306-319	Hypothetical ORF
CFKIFPLPKDGKP	101.6		1	YOR056C	307-319	Hypothetical ORF
LWQRKKLGEAPIKP	29.7		1	YLR129W	775-788	interacts with Dom3p
DLNDSGFPPKRKP	84.6		1	YMR275C	4-16	Rsp5p ubiquitin ligase binding protein
PKQTIHVLEQPDRP	62.2		1	YDR158W	295-308	aspartic beta semi-aldehyde dehydrogenase
NRPDQIDPAILRP	45.4		1	YDL126C	634-646	microsomal ATPase
DILDDLSSQKPQKP	130.6		1	YJR033C	1330-1343	Regulator of (H+)-ATPase in vacuolar membrane
IPSENNIFFIPQKP	79.8		1	YPL147W	673-686	ABC family long-chain fatty acid transporter
VEFKKDLEEGPTKP	82.0		1	YML074C	275-288	Prolyl cis-trans isomerase, also called proline rotamase or peptidylprolyl cis-trans isomerase (PPIase)
ARTGYETPVKVRP	341.7		1	YCL055W	274-286	transcription factor involved in karyogamy
FEKGPRMPSRGRP	2284.6		1	YPR171W	143-155	Hypothetical ORF
LVFELDENLKPSKP	105.3		1	YKL152C	212-225	Phosphoglycerate mutase
KKIEAKKATRPSKP	80.0		1	YNL173C	323-336	Involved in G-protein mediated signal transduction
RSNKWRSIGTPSRP	148.3		1	YCR033W	218-231	Hypothetical ORF
MSKLLKHGWKPLRP	267.3		1	YJR126C	471-484	Hypothetical ORF
NLLLLDADNFPIKP	169.0		1	YBR015C	261-274	putative Golgi alpha-1,2-mannosyltransferase
VAFILLTPIHSRP	48.3		1	YGL160W	214-226	Hypothetical ORF
LCGCDYLQSGPRKP	75.2		1	YMR168C	296-309	contains an N-terminal Zn2Cys6 type zinc finger domain, a C-terminal acidic domain and a putative coiled coil dimerization domain
KVHRHEPPVTSKP	69.6		1	YOL066C	148-160	DRAP deaminase
KGPDVEFLMIPFRP	114.0		1	YOR188W	88-101	involved in polarized growth
KLKITRNPNPSKP	244.6		1	YHR208W	27-39	branched-chain amino acid transaminase, highly similar to mammalian ECA39, which is regulated by the oncogene myc
VEYDYVDPRQLKP	51.9		1	YGL236C	383-395	Mitochondrial Translation Optimization; Strong similarity to E. coli GidA
KLQGSFNPEYIKP	107.9		1	YML072C	1243-1255	Hypothetical ORF
DDFSEIKSNSPSKP	58.4		1	YOL125W	257-270	Hypothetical ORF
LDRLKKNPYAHKP	576.7		1	YPL029W	708-720	putative ATP-dependent helicase
DSIWPDFETLPERP	0.0		1	YLL029W	272-285	Hypothetical ORF
NNCGTGFPELYKP	24.7		1	YDR527W	27-39	Hypothetical ORF
DSCLQHQQRQPKRP	105.3		1	YJR147W	209-222	heat shock transcription factor homolog
RTKAIHSHGAPFRP	49.4		1	YBL080C	12-25	62-kDa protein
TLEYLRSPKLYKP	193.0		1	YJR024C	74-86	Hypothetical ORF
KFSSDNDPLQYRP	71.3		1	YBR033W	108-120	Hypothetical ORF
FQLPTRLPAFERP	352.6		1	YDL150W	307-319	RNA polymerase III (C) subunit, homologus to human BN51 protein
HYDVDANIMPPPKP	108.0		1	YBR108W	510-523	Hypothetical ORF
EGQVLYDPEPFKP	128.2		1	YNL086W	59-71	Hypothetical ORF
NKSKFTDMLDPEKP	160.1		1	YBR033W	382-395	Hypothetical ORF
QPVIVNTPHLKKP	83.3		1	YHR064C	433-445	Hsp70 Protein
REYEKEFPGCYKP	13.6		1	YIL085C	485-497	(putative) mannosyltransferase
GEEHEPVVEIPKRP	70.9	48.4	2	YDR342C	45-58	Hexose transporter,Hexose transporter
DMFDFLIDVVPRRP	230.3		1	YOR358W	226-239	Component, along with Hap2p and Hap3p, of CCAAT-binding transcription factor
KEKKVTFDIEPYKP	63.6		1	YBR143C	103-116	Homolog of eRF1 (eukaryotic Release Factor 1) in other metazoans.
QFMSAGLPQVAKP	140.0		1	YLR304C	105-117	Aconitase, mitochondrial
KARHVLYPKGVKP	174.3		1	YDR463W	278-290	Nuclear-localized protein containing zinc finger motifs
SKGARFLPAPHRP	1018.2		1	YGR154C	61-73	Hypothetical ORF
DMERKMTPALNRP	2183.0		1	YDR074W	548-560	Trehalose-6-phosphate phosphatase
YYVSKRVPVKNRP	210.8		1	YNL023C	118-130	Transcription factor homolog; similarity to Drosophila melanogaster shuttle craft protein; similarity to human NFX1 protein; similarity to human DNA-binding protein tenascin
LDDSPVTPGETRP	64.5		1	YGR086C	227-239	Hypothetical ORF
GPQKEEAPKKHRP	86.6		1	YMR076C	1094-1106	(putative) involved in sister chromosome cohesion during mitosis
MARGCHFPILNRP	2483.3		1	YNL013C	89-101	Hypothetical ORF
IFLNRKKPALFRP	2846.1		1	YNL230C	281-293	elongin A
SVQNAKFPRASKP	239.6		1	YPL160W	891-903	cytosolic leucyl tRNA synthetase
QRKSLRRPTLSKP	43.0		1	YOR264W	128-140	Hypothetical ORF
VILDARLPKNVKP	99.6		1	YDR107C	200-212	Hypothetical ORF
EPASVYESNGPNKP	18.6		1	YMR086W	699-712	Hypothetical ORF
SKDKKTKPTPPPKP	77206.9		1	YNL020C	602-615	Predicted Ser/thr kinase
VVRTSKHWVLPPRP	2601.0		1	YKL109W	62-75	transcriptional activator protein of CYC1 (component of HAP2/HAP3 heteromer)
KHSTDEKPNFTKP	125.0		1	YLR087C	2329-2341	Hypothetical ORF
ASIVVIPAGVPRKP	199.1		1	YOL126C	141-154	cytosolic malate dehydrogenase
IKPDAVVPERVKP	38.6		1	YPR171W	226-238	Hypothetical ORF
LLQQQRVDVVPPKP	139.8		1	YML113W	123-136	datin, an oligo(dA).oligo(dT)-binding protein
LELTNPSPIQIKP	82.9		1	YDR285W	822-834	synaptonemal complex protein
PKIPRLVPHWEKP	519.9		1	YNL009W	115-127	peroxisomal NADP-dependent isocitrate dehydrogenase
VQMRMDPNQQPEKP	246.6		1	YDR258C	83-96	Mitochondrial heat shock protein 78 kDa
RRSADIGTDKPVKP	121.0		1	YPL181W	404-417	Hypothetical ORF
FDGKPTATPSPFRP	101.3		1	YMR153W	197-210	Component of karyopherin docking complex of the nuclear pore complex
NSLIIGVDIVPMKP	174.6		1	YCL054W	71-84	Putative methyltransferase
HLFPPSSPVAGKP	69.7		1	YDR501W	3-15	PLasmid Maintenance
VSLHLVRKVAPTKP	5241.6		1	YHR070W	474-487	Hypothetical ORF
RLLSTKKPMFDRP	955.3		1	YKL219W	373-385	Protein with similarity to subtelomerically-encoded proteins such as Cos5p, Ybr302p, Cos3p, Cos1p, Cos4p, Cos8p, Cos6p, Cos9p
VWYISYGEWGPRRP	29.6		1	YNL052W	72-85	Cytochrome-c oxidase chain Va
PRTYSKTYSTPKRP	88.1	63.4	2	YBR189W	5-18	Ribosomal protein S9B (S13) (rp21) (YS11),Ribosomal protein S9A (S13) (rp21) (YS11)
GVRNIMIPFPNRP	2314.7		1	YOR093C	1314-1326	Hypothetical ORF
NLVQSIDPNHSKP	168.9		1	YPL075W	339-351	trans-acting positive regulator of the enolase and glyceraldehyde-3-phosphate dehydrogenase gene families
RSLSLMDPALQKP	431.1		1	YDR186C	539-551	Hypothetical ORF
DKQLIWHKSKPVKP	2864.8	1488.1	12	YBL005W-B	1588-1601	Hypothetical ORF,Hypothetical ORF,Hypothetical ORF,Hypothetical ORF,Hypothetical ORF,Hypothetical ORF,Hypothetical ORF,Hypothetical ORF,Hypothetical ORF,Hypothetical ORF,Hypothetical ORF,Hypothetical ORF
EEKAKAVNELPTKP	188.3		1	YGR037C	7-20	Acyl-CoA-binding protein (ACBP)/Diazepam binding inhibitor (DBI)/endozepine (EP)
FSGSLKLPNCPRP	477.6	291.3	2	YGL135W	49-61	Ribosomal protein L1B,Ribosomal protein L1A, forms part of the 60S ribosomal subunit
YYSASPLPASKRP	144.0		1	YMR108W	43-55	acetolactate synthase
TLTSSSNPTIPKP	129.3		1	YBL047C	1258-1270	USO1 homolog (S. cerevisiae), cytoskeletal-related transport protein, Ca++ binding
VSFDLKTPLRAKP	461.1		1	YMR092C	479-491	actin cortical patch component
QLDMDMYPYKLKP	57.3		1	YLR375W	257-269	Involved in pre-tRNA splicing
KRKRSKGEVNPSKP	109.9		1	YPR137W	9-22	U3 small nucleolar ribonucleoprotein-associated protein involved in pre-ribosomal RNA processing.
ATTNDDKKTEPDKP	63.8		1	YJL041W	183-196	nuclear pore protein
YDVIEVVPEPGKP	37.0		1	YDR301W	1057-1069	Component of pre-mRNA cleavage factor II (CFII); 150-kDa protein associated with polyadenylation factor 1 (PF I)
CHTKNTHPDFSKP	39.3		1	YLR374C	54-66	Hypothetical ORF
PMVNQYSPTRGRP	2141.2		1	YJL060W	83-95	Hypothetical ORF
LKPENILLCAPDKP	7.9		1	YJL141C	497-510	Serine-threonine protein kinase
PKRRAPPPVPKKP	110209.2		1	YIR003W	384-396	Hypothetical ORF
ERSKNLIPPAFRP	488.0		1	YGL173C	598-610	cytoplasmic 5'-to-3' exonuclease.
IAHFNYLPPTIRP	196.7		1	YKR099W	624-636	transcription factor
QEYGGQKPELSKP	58.1		1	YHL032C	439-451	glyerol kinase (converts glycerol to glycerol-3-phosphate
VPKSTHDPSLAKP	82.5		1	YER167W	235-247	Serine/threonine protein kinase
DWALLRNQNDPQKP	144.6		1	YLR357W	414-427	Member of RSC complex.
SYNINSDPVITRP	90.3		1	YPR022C	958-970	Hypothetical ORF
QIGSVATSGIPARP	66.6		1	YLR138W	520-533	Putative Na+/H+ antiporter
RHAFRITPQAERP	555.2		1	YLL057C	379-391	Hypothetical ORF
VNNEIHYYYPPVKP	116.1		1	YDR321W	235-248	Asparaginase I, intracellular isozyme
GALLDEAPEHPRP	82.3		1	YNL314W	80-92	positive regulator of allophanate inducible genes
ASTYGRSPSGFRP	516.9		1	YKR089C	707-719	Hypothetical ORF
ELFIIIQPPVMKP	98.8		1	YIR007W	413-425	Hypothetical ORF
DSIAKLQPQVYKP	83.3		1	YFR037C	542-554	chromatin remodeling complex subunit
TLRLLYNPSLCKP	61.0		1	YHR100C	9-21	Hypothetical ORF
TKAKKEKPKPPKP	1330.0		1	YMR044W	280-292	ISWI One Complex
ILDKTCPETAPHKP	86.1		1	YOR176W	118-131	ferrochelatase (protoheme ferrolyase)
EVVKILRESNPPRP	39.2		1	YJR010W	379-392	ATP sulfurylase
ETGVSIKNPRPSRP	614.6		1	YPR096C	4-17	Hypothetical ORF
DNARKSEELYPGRP	104.6		1	YAL038W	65-78	Pyruvate kinase
EHSRVKLPHSPKP	395.4		1	YOR208W	421-433	protein tyrosine phosphatase
TCPHTENFQIPSKP	66.6		1	YBR058C	192-205	Ubiquitin-specific protease
LRNTTTYKSRPDRP	273.0		1	YBR289W	754-767	subunit of the chromatin remodeling Snf/Swi complex
LNCSVVVPKTTKP	114.4		1	YIL168W	85-97	L-serine dehydratase
YTYSRNEPVIPTKP	224.2		1	YNL139C	1275-1288	Involved in transcription
EEEIELPPGVKKP	77.1		1	YFL004W	659-671	polyphosphate synthetase (putative)
GKSRRKTNTKPSRP	65.2		1	YPL137C	17-30	Hypothetical ORF
DHVDIFVPCGGRP	33.3		1	YDL215C	852-864	NAD-dependent glutamate dehydrogenase
PFHVQETMDFPYKP	53.0		1	YLR072W	386-399	Hypothetical ORF
SLTIPFLPVLPQKP	129.4		1	YDR178W	31-44	succinate dehydrogenase membrane anchor subunit
LSTVNPAPANRKP	171.3		1	YJL005W	199-211	adenylate cyclase
IIEKGPVPENLKP	100.3		1	YLR069C	260-272	mitochondrial elongation factor G-like protein
QSSTTTAAATPTKP	159.9		1	YHL004W	115-128	mitochondrial ribosomal protein, homologous to E. coli ribosomal protein S2, component of the 37 S subunit of mitochondrial ribosomes
KFMSAIKPANQKP	2684.5		1	YAL024C	394-406	putative GTP-exchange protein
MNDDRETPPKRKP	6184.3		1	YAL026C	1-13	Membrane-spanning Ca-ATPase (P-type),member of the cation transport (E1-E2) ATPases
LKSLNLPQLPPPKP	40.9		1	YDR266C	568-581	Hypothetical ORF
TTPTIETPISCKP	38.3		1	YJL005W	370-382	adenylate cyclase
GTSASHSPRPFRP	134.3		1	YLL029W	25-37	Hypothetical ORF
LVTPLAGGVTPMKP	93.7		1	YAL054C	478-491	inducible acetyl-coenzyme A synthetase
ESIDASKPEKVKP	132.0		1	YFL025C	369-381	negative regulator of COPII vesicle formation
HHNIDIDPLPRRP	55.3		1	YLR299W	81-93	gamma-glutamyltransferase homolog
DVDSSSTPFGTKP	113.2		1	YIL115C	681-693	159-kDa nucleoporin with coiled-coil domain and repeated motifs typical of nucleoporins
NRIQGNLHFAPGKP	253.0		1	YAL042W	215-228	ER-Golgi transport vesicle protein
HGLPRNADSQPARP	154.3		1	YIR013C	32-45	very short and so far mRNA can't be detected
AQVVLIPAGVPRKP	53.3		1	YDL078C	69-82	malate dehydrogenase
KILDLKFPPKERP	257.0		1	YKL211C	326-338	anthranilate synthase Component II and indole-3-phosphate (multifunctional enzyme)
VVVEFSSPNIAKP	86.6		1	YHR091C	181-193	Arginyl-tRNA synthetase
EGGAYIIPNFGKP	4.8		1	YPR184W	920-932	the enzyme that debranches the glycogen having a glucanotranferase + 1-6amyloglucosidase activity
GIFNALPPPNTKP	136.2		1	YDL046W	25-37	Hypothetical ORF
RAVYTITPETSRP	114.0		1	YGR109W-B	1008-1020	Hypothetical ORF
RPTQVSRPLGGRP	3293.3		1	YDR024W	78-90	Product of gene unknown
APKKWKAPKGPKP	332.3		1	YGL099W	6-18	Product of gene unknown
EIERHETPLNIRP	0.0		1	YGR267C	9-21	GTP-cyclohydrolase I
EPKMQKQTIFPGKP	619.2		1	YHL022C	194-207	Encodes one of the earliest meiosis-specific recombination functions.
NSMTGIAQILPTKP	185.3		1	YLR082C	61-74	Suppressor of rad53 lethality
STFLYRFPINGRP	89.3		1	YER019W	144-156	InositolphosphoSphingolipids-phospholipase C
RRRDFGAPANKRP	71.9		1	YGR074W	130-142	U6 snRNP protein
IDFFLALFSDPARP	21.9		1	YHL005C	58-71	Hypothetical ORF
LHLEKMKPDLKKP	88.4		1	YOL078W	925-937	Hypothetical ORF
EKGQALVVFSPHRP	182.0		1	YLR285W	193-206	Hypothetical ORF
ILTCLPVPPPPVRP	207.6		1	YDL140C	235-248	RNA polymerase II large subunit
VDGLCNPPTLLRP	21.8		1	YGL169W	237-249	translation initiation protein
FSVLIYESLDPDRP	143.4		1	YIR032C	164-177	ureidoglycolate hydrolase
ILEEDLNPDAPPKP	76.3		1	YPL057C	39-52	integral membrane protein, exhibits homology to YBR161w, Hoc1p, and Och1p
NEAAKPSFSFPGKP	38.0		1	YOR098C	607-620	nuclear pore complex protein
TDMVLIPAGVPRKP	121.7		1	YKL085W	88-101	mitochondrial malate dehydrogenase
FDYIVTREFRPTKP	83.2		1	YOR131C	125-138	Hypothetical ORF
ASQPEPTTNEPAKP	114.1		1	YJL041W	251-264	nuclear pore protein
HITSHLRVHVPLKP	285.1		1	YHL027W	198-211	Meiotic regulatory protein; Cys-His zinc fingers
PRGAPGMPEMLKP	145.6		1	YJR016C	466-478	dihydroxyacid dehydratase
EPPQDQAPSLPPKP	156.3		1	YCL008C	154-167	homologous to mouse and human Tsg101 tumor susceptibility genes
EEEEGEVLLPPSRP	81.5		1	YLR079W	130-143	Cdc28p-Clb5 protein kinase inhibitor
TEKHELIIPTPSKP	57.0		1	YCL027W	383-396	serine/threonine-rich membrane protein
NSTAAAPIAAPKKP	201.3		1	YGL025C	234-247	RNA polymerase II mediator subunit
NYNSNNNAGSPIRP	58.5		1	YGL073W	519-532	heat shock transcription factor
KNYDVIVPNVWRP	15.7		1	YML115C	378-390	mannosyltransferase
QMVYIVDPSKRRP	445.0		1	YHR196W	194-206	Hypothetical ORF
DGKTMTKPFVEKP	171.4		1	YLR410W	340-352	Homologous to S. pombe asp1+
QHNTSSSRRGPGRP	578.9		1	YDR310C	197-210	nuclear protein involved in silencing
LIPELPSPKDLRP	81.6		1	YMR049C	412-424	Product of gene unknown
NNPSNSIPKIEKP	107.7		1	YCL014W	1345-1357	involved in bud site selection
ESFRERPLEPPRKP	675.2		1	YDR448W	139-152	transcription factor, member of ADA and SAGA, two transcriptional adaptor/HAT (histone acetyltransferase)complexes
LCGIQDNLLCPLKP	109.9		1	YOR365C	124-137	Hypothetical ORF
FINVCHSPLVPKP	76.6		1	YHR034C	60-72	Hypothetical ORF
DVGSTIPYDFPEKP	140.0		1	YGL212W	55-68	hydrophilic protein, heptad repeat motif
EVRDLWLSILPTKP	86.6		1	YBR115C	851-864	alpha aminoadipate reductase
ERRKQLKKQGPKRP	77.9		1	YKL032C	351-364	intrastrand crosslink recognition protein
PEPMKNLTNRPKRP	913.4		1	YNL216W	571-584	repressor activator protein
LEVVKSLYDRPLKP	63.6		1	YGR232W	85-98	Interaction with the 19S regulatory particle of the 26S proteasome detected by coimmunoprecipitation
DTERLKRDLCPRKP	393.9	725.4	19	YBL111C	228-241	Hypothetical ORF,Y'-helicase protein 1,Hypothetical ORF,Hypothetical ORF,Y'-helicase protein 1,Hypothetical ORF,Y'-helicase protein 1,Hypothetical ORF,Hypothetical ORF,Hypothetical ORF,Hypothetical ORF,Hypothetical ORF,Hypothetical ORF,Hypothetical ORF,Y'-helicase protein 1,Hypothetical ORF,Y'-helicase protein 1,Y'-helicase protein 1,Hypothetical ORF
HYAKNRTPGVMKP	419.1		1	YLR244C	308-320	methionine aminopeptidase
GATFAVKEFRPRKP	1129.9		1	YOR267C	238-251	Hypothetical ORF
FLDVLKIKPLPYKP	315.9		1	YER093C	581-594	Hypothetical ORF
IKEEERLQSQPPRP	137.4		1	YGR268C	17-30	Hypothetical ORF
CRIPSLAPHFGKP	99.3		1	YKL103C	202-214	vacuolar aminopeptidase ysc1
HDKDVIVPNVWRP	123.3		1	YEL036C	221-233	subunit of mannosyltransferase complex
PKKPFFTPWKPRP	1325.8		1	YNL137C	417-429	putative mitochondrial S4 ribosomal protein
TTAQDGSSALPSKP	133.4		1	YLR431C	386-399	Hypothetical ORF
GRAPRETPEWRRP	2720.1		1	YGL034C	16-28	Hypothetical ORF
APLNLDNPSSERP	102.6		1	YPL012W	496-508	Hypothetical ORF
ASNFVQRPVISKP	2408.3		1	YDL145C	797-809	alpha subunit of the coatamer complex; gamma-alpha-COP
MSELHALLTFPERP	18.5		1	YDR465C	1-14	Protein arginine methyltransferase
CAKPMNIPEVLKP	143.7		1	YLR077W	535-547	Hypothetical ORF
SEKPEETPNPLKP	85.4		1	YKL077W	65-77	Hypothetical ORF
GKDIPFFPSSEKP	140.5		1	YDR443C	544-556	transcription factor
VITPSQLPNSVRP	214.4		1	YFL036W	250-262	mitohcondrial RNA polymerase
RSSITNPVFNPRKP	527.2		1	YMR068W	271-284	Hypothetical ORF
NVYKIYNHVMPLKP	0.0		1	YNL236W	155-168	component of RNA polymerase II holoenzyme/mediator complex
QVCGTRQCPIPKKP	172.0		1	YML007W	308-321	jun-like transcription factor
RQIMIKSPNDFKP	1998.6		1	YBL034C	808-820	component of the mitotic spindle
VTDLIKFPLMDKP	88.1		1	YNR011C	599-611	RNA splicing factor RNA-dependent NTPase with DEAD-box motif
NPAPLTNTYIPYKP	149.9		1	YML020W	157-170	Hypothetical ORF
VDQLDTASIHPSRP	109.7		1	YGL115W	118-131	associates with Snf1p
GPAPPPPPRASRP	8767.0		1	YOR181W	384-396	Actin assembly factor
DECFTASDAVPKKP	112.3		1	YPR121W	328-341	THI for thiamine metabolism. Transcribed in the presence of low level of thiamine (10-8M) and turned off in the presence of high level (10-6M) of thiamine. Under the positive control of THI2 and THI3.
PRQVAVDPKTGKP	32.3		1	YKR001C	550-562	putative GTP-binding protein; similar to mammalian Mx proteins
KSLEDYRPPDEKP	161.0		1	YGR197C	50-62	involved in nitrosoguanidine resistance
IPTRENTPSAFKP	204.4		1	YDL231C	441-453	Product of gene unknown
HKNFFSQPDINRP	85.4		1	YMR100W	263-275	involved in bud site selection
FTDNSLLPSLIKP	217.3		1	YOR317W	178-190	long chain fatty acyl:CoA synthetase
PDEVLTKMNAPQKP	81.4		1	YCR004C	43-56	FMN-binding protein
SLKLNSKPVELKP	27.9		1	YJL041W	617-629	nuclear pore protein
IVFKNVSFTYPTRP	87.0		1	YLR188W	432-445	ATP-binding cassette (ABC) transporter family member
KTDAKLKPFIYRP	2155.0		1	YGR084C	56-68	35 kDa mitochondrial ribosomal small subunit protein
AGGGIWGPMEKKP	120.3		1	YHR093W	43-55	the AHT1 DNA sequence is upstream of HXT4 and contains an HXT4 regulatory element which is a multicopy suppressor of glucose transport defects; probable non-functional ORF
PLPFELRSKLPTKP	2672.7		1	YHL029C	305-318	Hypothetical ORF
NHGFLLPPENIKP	6.9		1	YHR132C	397-409	Carboxypeptidase
EDFKDTKPVHKKP	143.8		1	YOR287C	64-76	Hypothetical ORF
ASSAELRPLLERP	78.5		1	YDL129W	167-179	Hypothetical ORF
PAKQKTPPSPAKP	556.9		1	YBR102C	23-35	Component of the exocyst complex; homolog in rat brain called rExo84.
SSGPSASHRGPRRP	389.6		1	YMR280C	1387-1400	Zinc-cluster protein involved in activating gluconeogenic genes; related to Gal4p
GTFESKHVVIPFKP	83.5		1	YLR238W	83-96	Hypothetical ORF
KKPASKAPAEKKP	173.6	43.1	2	YBL002W	7-19	Histone H2B (HTB1 and HTB2 code for nearly identical proteins),Histone H2B (HTB1 and HTB2 code for nearly identical proteins)
PRETAAGPANIRP	0.0		1	YOL019W	423-435	Product of gene unknown
LEKRGRVPLQARP	1240.0		1	YNL284C	230-242	Mitochondrial ribosomal protein MRPL10 (YmL10)
SLHWTGIPFLGKP	116.4		1	YCR025C	79-91	Hypothetical ORF
TGVSIKNPRPSRP	1029.5		1	YPR096C	5-17	Hypothetical ORF
GLKYAQSPKFSKP	131.3		1	YKL212W	605-617	integral membrane protein localizing to the ER and Golgi
FSEKPEETPNPLKP	170.1		1	YKL077W	64-77	Hypothetical ORF
RLSVKSSRRNPGKP	124.6		1	YGL041C	90-103	Hypothetical ORF
GLQGDQFPRQQRP	124.5		1	YDR240C	296-308	U1 snRNP protein
KSELPKSPYRQKP	204.6		1	YHR184W	123-135	involved in meiosis, nuclear division and spore formation
FQLIYFFPDLIKP	28.8		1	YOL107W	265-277	Hypothetical ORF
SVQQSQILIQPERP	73.0		1	YCR033W	957-970	Hypothetical ORF
LEVPERIPEVLRP	14.9		1	YFL004W	802-814	polyphosphate synthetase (putative)
THTNLAPPPTMKP	136.3		1	YHR102W	753-765	PAK/Ste20 kinase family
SDTNDIKTPHPERP	113.6		1	YER169W	626-639	Repressor of PHR1 transcription; binds to PHR1 URS
RAQNSYQPMYQRP	696.2		1	YPL042C	7-19	a cyclin(SSN8)-dependent serine/threonine protein kinase
KIGLIQFQISPPKP	40.5		1	YDL143W	233-246	component of chaperonin complex
LQKKNDRPSPLKP	450.0		1	YKL101W	858-870	Putative protein kinase homologous to S. pombe cdr1/nim1
QEAVNCSPSEFRP	165.1		1	YOR299W	396-408	involved in bipolar bud site selection
VEVDMSLPENQKP	20.2		1	YBR111C	165-177	Homolog to serendipity protein (D. melanogaster)
NESAPLQPFPERP	26.2		1	YFL041W	455-467	multicopper oxidase, type 1 integral membrane protein
IPPPQTLPNGQKP	57.2		1	YGL222C	52-64	Enhancer of mRNA Decapping
DNIAEYVPDKKRP	91.0		1	YMR266W	274-286	Product of gene unknown
KETVTKQPTEEKP	94.1		1	YNL110C	11-23	Hypothetical ORF
ASSKMGAPWCVKP	146.2		1	YGL133W	239-251	A subunit of Isw2 chromatin remodeling complex
MNIRPSISMRPIKP	9142.7		1	YNL105W	40-53	Hypothetical ORF
FAEKVGYPVLVRP	85.3		1	YJL130C	1124-1136	carbamoyl-phophate synthetase, aspartate transcarbamylase, and glutamine amidotransferase
NHAINRIPIKLRP	3445.1		1	YGL156W	1061-1073	vacuolar alpha mannosidase
ENEPTLNPFTNKP	138.3		1	YJR122W	411-423	component of CCR4 transcriptional complex
TTVPQQLPLEPLKP	104.0		1	YOR329C	400-413	suppressor of clathrin deficiency
MKHFFRLPTAFRP	537.9		1	YHR120W	1-13	mutS homolog involved in mitochondrial DNA repair
VTDFNYTPSHQKP	79.0		1	YIL106W	99-111	(putative) transcriptional regulator involved in mitosis
TKFDDEPPLADKP	133.3		1	YML109W	280-292	Zds1 homolog
IKKSVSSPKVCKP	113.8		1	YLR453C	47-59	Nuclear protein
NLRGRIEFQPPLKP	235.3		1	YMR020W	267-280	Multicopy suppressor of fenpropimorph resistance (fen2 mutant), shows similarity to Candida albicans corticosteroid-binding protein CBP1
FKRSIGASHAPLKP	145.3		1	YER161C	100-113	non-specific DNA binding protein (sin1)
NPELEKLSVHPLKP	66.1		1	YNL106C	1166-1179	inositol polyphosphate 5-phosphatase
INLAVNMPPGQRP	162.6		1	YEL055C	74-86	DNA polymerase V
DGTAAAGPLDLKP	47.1		1	YCR077C	93-105	Necessary for accurate chromosome transmission during cell
ILVECSCPLSSKP	52.3		1	YGL248W	276-288	3',5'-Cyclic-nucleotide phosphodiesterase, low affinity
SISSKIRPTPRKP	15654.5		1	YER118C	2-14	Transmembrane osmosensor
KSDKEISPKCQRP	75.6		1	YER025W	165-177	gamma subunit of translational initiation factor eIF-2
TFTGLIGMNDPPRP	83.7		1	YGL167C	571-584	Ca++-Pump, ATPase
QIIETPYPPTQKP	55.0		1	YJL208C	31-43	mitochondrial nuclease
IIHTDDLPEGIRP	124.6		1	YLR090W	426-438	Homolog of E. coli DnaJ
ITKILRIIGFPSRP	43.2		1	YNL247W	569-582	Hypothetical ORF
KMQRYFRPIIVRP	540.6		1	YLR290C	188-200	Hypothetical ORF
EHFDIPPPAIMKP	106.0		1	YOR116C	588-600	RNA polymerase III large subunit
TDELSKFPFIDKP	42.7		1	YKR086W	737-749	putative ATP-binding protein
EVRKVYIPKVVKP	249.6		1	YJR143C	526-538	dolichyl phosphate-D-mannose:protein O-D-mannosyltransferase
EIQNGKRPVLLKP	247.5		1	YIR007W	368-380	Hypothetical ORF
SSSSCILPSTPTRP	70.9		1	YPL202C	310-323	Hypothetical ORF
FLHGNTNAPTPLRP	63.0		1	YPR099C	84-97	Hypothetical ORF
PIMKFSTPSYKKP	726.3		1	YKL064W	123-135	Product of gene unknown
LILGKMVKWGPLRP	403.6		1	YOL072W	276-289	THO2 - HPR1 Phenotype
LDEQPGFQILPFKP	159.7		1	YOR023C	257-270	protein of the Ada histone acetyltransferase complex
NNNQQKTPKLIKP	48.3		1	YJL087C	616-628	tRNA ligase
SEWNWPQPVILKP	54.4		1	YKR002W	264-276	poly(A) polymerase
TVEYIRPETLPKKP	65.5		1	YNR051C	370-383	Product of gene unknown
NHASENTPRDGKP	97.0		1	YLR356W	137-149	Hypothetical ORF
LDANEPPIDLPQKP	72.3		1	YOL156W	41-54	Glucose permease
GDHLQNDPLSLRP	78.1		1	YOR316C	398-410	involved in cobalt accumulation
DSKGARFLPAPHRP	298.6		1	YGR154C	60-73	Hypothetical ORF
EYKYSRPPYNFKP	154.6		1	YBR043C	498-510	Hypothetical ORF
EYGHHARPDSKRP	61.2		1	YMR268C	2-14	U4/U6 snRNP protein
KLYYVLYSSLPSKP	0.4		1	YGR216C	582-595	involved in first step of GPI (N-acetylglucosaminylphosphatidylinositol) anchor synthesis
TKKAKIIFTAPTRP	87.4		1	YIR002C	128-141	Mutator PHenotype; Similar to ATP-dependent RNA helicases
ERLERQFEEVPFRP	201.1		1	YPL027W	171-184	Product of gene unknown
RYTYLPSPSYFRP	276.5		1	YPL066W	175-187	Hypothetical ORF
ASLFPRDPKRLRP	1987.7		1	YLL018C	545-557	Aspartyl-tRNA synthetase, cytosolic
LSQLKRFERSPGRP	524.3		1	YFL007W	20-33	Involved in protecting the cell against bleomycin damage
IDRIPPPTGRPDKP	117.7		1	YLR289W	221-234	GTPase
NIPKPHIPYFMKP	1120.6		1	YBR286W	82-94	Aminopeptidase yscIII
TSKHWVLPPRPRP	3945.0		1	YKL109W	65-77	transcriptional activator protein of CYC1 (component of HAP2/HAP3 heteromer)
NSSATKTPFVRRP	4320.9		1	YGR285C	16-28	Zuotin, putative Z-DNA binding protein
LQESKTVPQSPKKP	224.3		1	YOR058C	189-202	encodes component of the spindle midzone
KRRTSLFPWLHKP	121.5		1	YDR389W	506-518	GTPase activating protein (GAP) for RHO1
EMYQDKLPPNVKP	143.1		1	YHR190W	379-391	squalene synthetase
GTKSQESPLNKKP	58.6		1	YNL042W	210-222	Bypass of PAM1
ALKQKKIPPPFKP	5258.0		1	YHR205W	678-690	cAMP-dependent protein kinase homolog, suppressor of cdc25ts
RYASSLPPNALKP	219.4		1	YGL191W	8-20	subunit VIa of cytochrome c oxidase, may specifically interact with ATP
EKHELIIPTPSKP	139.7		1	YCL027W	384-396	serine/threonine-rich membrane protein
GDKYQVDPKTCKP	51.2		1	YLR454W	1837-1849	Hypothetical ORF
IHTSPHQPSDVKP	121.2		1	YDR227W	60-72	regulator of silencing at HML, HMR, and telomeres
SDINQLQGVYPSRP	98.7		1	YBR026C	64-77	Nuclear protein that binds to T-rich strand of core consensus sequence of autonomously replicating sequence
VSHGDLNLINPMRP	106.9		1	YOL042W	270-283	Product of gene unknown
LKERANKPKRKRP	156.8		1	YFR013W	73-85	ISWI One Complex
SKEVTRASTSPPRP	225.6		1	YDR538W	41-54	Phenylacrylic acid decarboxylase
LNALNVNSHAPTKP	171.2		1	YOR059C	245-258	Hypothetical ORF
KSYRKAFPNMVKP	216.9		1	YML002W	638-650	Hypothetical ORF
NPSNKSIPFWKRP	341.7	259.6	2	YNL034W	381-393	Hypothetical ORF,Hypothetical ORF
YEHLTSVKIVPQRP	113.3		1	YAL054C	40-53	inducible acetyl-coenzyme A synthetase
PKTMAKIPVSVKP	1627.0		1	YGL035C	180-192	C2H2 zinc finger protein which resembles the mammalian Egr and Wilms tumour proteins
AAADSVSPDSQRP	181.5		1	YLL027W	53-65	Iron Sulfur Assembly -- IscA/NifA homolog
GLNDSTEPVLHKP	135.3		1	YIL044C	131-143	ARF GAP with effector function(s)
LTEITKLPNITRP	150.0		1	YLR152C	193-205	Hypothetical ORF
ILVSLLIHSLPRKP	175.7		1	YGL104C	354-367	Hypothetical ORF
RNTAQSGNLKPERP	114.9		1	YEL062W	541-554	Non-membrane-embedded, PEST sequence-containing protein
WSIKLWDLSKPSKP	135.0		1	YAR003W	94-107	Hypothetical ORF
FIDPSLRPIIVKP	10.5		1	YPR056W	253-265	Transcription initiation factor TFIIH subunit
NIETHENERLPPRP	116.6		1	YAL023C	524-537	dolichyl phosphate-D-mannose:protein O-D-mannosyltransferase
RLTSEPNPDLIRP	94.5		1	YPR045C	202-214	Hypothetical ORF
NKRDKKKKKYPRKP	0.0		1	YDR485C	329-342	Hypothetical ORF
LLPPPPPPPYQRP	111.0		1	YPL063W	179-191	Hypothetical ORF
IIPIAKTPLNARP	74.7		1	YJR001W	478-490	Hypothetical ORF
EIFPNSKPLQPKP	13.6		1	YJL010C	631-643	Hypothetical ORF
TTKGENIKITPQKP	166.5		1	YJR122W	470-483	component of CCR4 transcriptional complex
DCVRYFEPKTRRP	659.3		1	YER090W	132-144	anthranilate synthase Component I
GAGVLAMPFAFKP	79.6		1	YBL089W	68-80	Hypothetical ORF
LFGSGIGEEAPTKP	117.9		1	YJL095W	372-385	MEKK serine/threonine kinase
GGIIPTVNGKPVRP	429.5	269.3	6	YBR012W-A	198-211	Hypothetical ORF,Hypothetical ORF,Hypothetical ORF,Hypothetical ORF,Hypothetical ORF,Hypothetical ORF
KCEPELYPNGIKP	13.7		1	YBR058C	403-415	Ubiquitin-specific protease
NLVNIWKPDFERP	129.9		1	YJR140C	1438-1450	regulator of histone transcription
QAHVQTNPQVPKP	0.0		1	YPR129W	112-124	suppressor of clathrin deficiency
PVPELDIKQGPVRP	182.6		1	YDL095W	15-28	dolichyl phosphate-D-mannose:protein O-D-mannosyltransferase
PVSSRKAVEPPRKP	478.6		1	YDR464W	340-353	negative regulator of prp genes
PNSDRLQLLEPFKP	98.6		1	YJL200C	564-577	Hypothetical ORF
SRKNSMSPTRKRP	208.6		1	YNL152W	392-404	Hypothetical ORF
DGGMAFNPDPKKP	104.6		1	YER095W	332-344	RecA homolog; Rad51p colocalizes to ~ 65 spots with Dmc1p prior to synapsis (independently of ZIP1 and DMC1), and interacts with Rad52p and Rad55p; human Rad51p homolog interacts with Brca2 protein which has been implicated in causing breast cancer
QTPKVEKTEKPKKP	33.2		2	YLR287C-A	17-30	Ribosomal protein S30A,Ribosomal protein S30B
MDTMANILYYPQKP	117.4		1	YOR151C	789-802	second largest subunit of RNA polymerase II
LYPQGYDPTDPSRP	57.7		1	YDR093W	1465-1478	Hypothetical ORF
LQPQNQAPLEPLKP	25.4		1	YIR006C	225-238	polyA-specific ribonuclease
ESKLSSLIIPPSKP	104.6		1	YJL193W	97-110	Hypothetical ORF
VMIIFTIPETYKP	96.0		1	YHR048W	242-254	Hypothetical ORF
TAGHKLSVRVPTKP	637.9		1	YDL227C	82-95	Homothallic switching endonuclease
SSPTKVASSSPLKP	103.6		1	YAL019W	19-32	SNF2 protein family
QWGVIIINKMPLKP	62.9		1	YDR434W	319-332	Hypothetical ORF
PKMISNRRPVPRRP	5495.2		1	YPR091C	655-668	Hypothetical ORF
PTLEDHTPPEDKP	81.0		1	YHR001W-A	64-76	8.5 kDa subunit of the ubiqunol-cytochrome c oxidoreductase complex
VGNYAYGAGHPMKP	97.4		1	YNL330C	29-42	histone deacetylase
MRSHMEQPQSIKP	1735.2		1	YOR329C	457-469	suppressor of clathrin deficiency
FSAAEIWPTKGKP	158.0		1	YMR228W	229-241	Mitochondrial RNA polymerase specificity factor
PVIMWVPSMYPVKP	94.4		1	YCL008C	82-95	homologous to mouse and human Tsg101 tumor susceptibility genes
EQEEFTSPYFGRP	67.4		1	YIL031W	818-830	Product of gene unknown
TYQTLHSPKKFKP	176.3		1	YOR022C	44-56	Hypothetical ORF
LKKTLKKKKTPKKP	162.6		1	YKR084C	74-87	Protein related to translation elongation factor EF-1alpha and to Suf12p/Sup2p/Gst1p/Sup35p
LISKWTIMPHPNRP	1025.6		1	YOL008W	135-148	Hypothetical ORF
VLALNNLSQDPPKP	105.0		1	YJR033C	294-307	Regulator of (H+)-ATPase in vacuolar membrane
EQKLPTALLSPLRP	126.3		1	YCL051W	196-209	involved in laminarase resistance
GTKKIAGVQVPAKP	106.1		1	YPL107W	67-80	Hypothetical ORF
LGKVVAVKIIPKKP	185.0		1	YKL048C	110-123	protein kinase
QILLPTNPTLDKP	134.9		1	YNR010W	13-25	Component of RNA polymerase II mediator subcomplex
SKLKITRNPNPSKP	115.0		1	YHR208W	26-39	branched-chain amino acid transaminase, highly similar to mammalian ECA39, which is regulated by the oncogene myc
VSSQPSLPRTLKP	214.3		1	YPL019C	812-824	polyphosphate synthetase (putative)
FLNDVEEEESPVKP	122.6		1	YLL021W	576-589	spindle pole antigen
REGQVLYDPEPFKP	72.5		1	YNL086W	58-71	Hypothetical ORF
LIDPRVDPILMRP	75.9		1	YER101C	153-165	involved in targeting of plasma membrane [H+]ATPase
RRFSKRHNSNPRKP	89.0		1	YFR032C	54-67	Hypothetical ORF
GDELSQGPNVLKP	67.5		1	YDR305C	168-180	member of the histidine triad family
PLVCSNKQSNPMRP	1040.3		1	YER064C	414-427	Hypothetical ORF
LQHAAEPPVEKRP	54.2		1	YDR174W	207-219	35 kDa protein belonging to the high mobility group (HMG) fanily of proteins
IDILGLAELAPGKP	124.2		1	YLR304C	721-734	Aconitase, mitochondrial
RKKQKKKPTPTRP	105.5		1	YKL089W	337-349	centromere protein
KVKQYIEPESVKP	100.0		1	YBR236C	423-435	RNA (guanine-7-)methyltransferase (cap methyltransferase)
PKKRGRKPKDPSKP	32.6		1	YML065W	327-340	120-kDa (largest) subunit of origin recognition complex (ORC); shows homology to Cdc6p, Cdc18p, and Sir3p and to proteins from K. lactis, S. pombe, and humans
TKVCNEYPNCPKP	145.5		1	YGL122C	280-292	nuclear polyadenylated RNA binding protein
NVSSSSQPASSRP	136.2		1	YBL081W	344-356	Hypothetical ORF
LFDGPENVINPLKP	35.0		1	YDR392W	289-302	transcription factor, member of the histone acetyltransferase SAGA complex
VCDKTKKKTVPVKP	170.6		1	YBL017C	681-694	carboxypeptidase Y sorting receptor in late Golgi; Type I integral membrane protein 166aa cytoplasmic tail, 1300 aa lumenal domain
MAKEDTGVTAPKKP	119.1		1	YOR086C	1-14	Hypothetical ORF
YKDSFYKEMTPSKP	164.2		1	YOR177C	24-37	Hypothetical ORF
DEEDDEDPVSPKP	90.3		1	YGL197W	684-696	negative regulator of early meiotic genes
KELKWADPRSFKP	378.2		1	YOR168W	156-168	glutaminyl-tRNA synthetase
RSMTDILPLSSKP	5414.2		1	YCR066W	152-164	Zn finger protein, putative ATPase
EKFRVNRPIQLRP	1490.9		1	YHL038C	520-532	Cytochrome B pre-mRNA processing protein
TNSNVPDPSTPSKP	78.1		1	YML016C	58-71	serine-threonine phosphatase Z
SPMRGVAPTASKP	2696.2		1	YPL137C	250-262	Hypothetical ORF
EEFPEIIPLQQRP	145.3		1	YPL117C	30-42	Isopentenyl diphosphate:dimethylallyl diphosphate isomerase (IPP isomerase)
ELNLKLLNLFPSKP	163.6		1	YGR134W	1043-1056	CCR4 associated factor 130 kDa
GMTKTPETSPPKRP	169.3		1	YDR200C	28-41	Hypothetical ORF
LHGNTNAPTPLRP	69.0		1	YPR099C	85-97	Hypothetical ORF
INLANEQPVLEKP	105.4		1	YDR227W	195-207	regulator of silencing at HML, HMR, and telomeres
VVSSKGTSTYPVKP	112.4		1	YJR105W	266-279	adenosine kinase
RAIYTITPETSRP	49.8	1.4	2	YIL080W	1034-1046	Hypothetical ORF,Hypothetical ORF
LIKSILNRCVPKRP	323.5		1	YAL017W	1330-1343	Serine/threonine kinase
NRADTLDPALLRP	87.6		1	YDR394W	319-331	ATPase (AAA family) component of the 26S proteasome complex
SSYAHKRSELPTRP	201.3		1	YNL139C	1440-1453	Involved in transcription
ASSKLKKPPKAKP	2146.9		1	YML059C	513-525	Hypothetical ORF
DVPNTAGPHIARP	143.9		1	YOR028C	108-120	bZIP protein, can activate transcription from a promoter containing a Yap recognition site
MAKSQNKPKREKP	2219.1		1	YDR381W	195-207	Nuclear RNA-binding RNA annealing protein
DGKPTATPSPFRP	158.0		1	YMR153W	198-210	Component of karyopherin docking complex of the nuclear pore complex
SIKEEKKPFDKKP	92.3		1	YMR284W	586-598	DNA binding protein
SAIPLGTPEKGKP	104.9		1	YMR086W	669-681	Hypothetical ORF
QGLKLTVPKKIKP	1005.0		1	YHR031C	197-209	DNA helicase
ENPIDKLDGTPKRP	21.5		1	YIL063C	22-35	nuclear protein, interacts with Gsp1p and Crm1p
SHKQKRTLANPDKP	164.4		1	YPR079W	40-53	Hypothetical ORF
KDPKSFPPPPLKP	1317.0		1	YBR108W	81-93	Hypothetical ORF
TDIHKEDPVDKKP	199.6		1	YML061C	94-106	5' to 3' DNA helicase
DRRRLLGPAAAKP	483.0		1	YGR158C	5-17	nucleolar protein involved in mRNA transport
NIQTIAMPLTTKP	111.3		1	YIL053W	16-28	DL-glycerol-3-phosphatase
QNSERAAQEFPNKP	75.2		1	YGR116W	858-871	transcriptional regulator, interacts with histones, primarily histone H3, possesses nucleosome assembly activity
NESPRNVPIMVKP	217.4		1	YLL043W	210-222	glycerol channel protein
QEENKLEESVPTKP	88.0		1	YIL072W	279-292	DNA binding protein
GSVWSKTPPEIKP	87.2		1	YOL100W	451-463	Ser/Thr protein kinase
CFTAYSSPKKNKP	323.8		1	YPL100W	257-269	Hypothetical ORF
AGDDEPGADEPARP	27.3		1	YOL073C	298-311	Hypothetical ORF
NISIDYKPSRNKP	180.8		1	YKL126W	329-341	76.5 kDa Serine/threonine protein kinase with similarity to protein kinase C, is 90% identical to Ypk2p
RRSSYGYNEVPPKP	188.0		1	YHL024W	604-617	RNA-binding protein of the RRM class (putative)
EIELLVDSKDPNKP	125.6		1	YLL040C	1996-2009	component of peripheral vacuolar membrane protein complex
DKTRSSLHFKPMRP	376.6		1	YNL023C	749-762	Transcription factor homolog; similarity to Drosophila melanogaster shuttle craft protein; similarity to human NFX1 protein; similarity to human DNA-binding protein tenascin
RDRLGTLPPDLRP	200.7		1	YPR179C	274-286	Ploidy-related
QSQLTSIAAVPPKP	92.9		1	YDL030W	480-493	RNA splicing factor
VFKDPEGDYKPIKP	0.0		1	YLR084C	1187-1200	YLR084C
PIANTQYGDIPVRP	67.0		1	YOL004W	624-637	DNA binding protein involved in transcriptional regulation
GAGILAMPYAFKP	62.2		1	YER119C	18-30	Hypothetical ORF
HLIAPLAGAVPTKP	130.7		1	YLR153C	435-448	acetyl-coenzyme A synthetase
SIPSKNTPDASKP	64.2		1	YLR335W	355-367	nuclear pore complex protein with central repetitive domain similar to that of NSP1 and NUP1
IRRYLRVPNELKP	104.6		1	YJL004C	4-16	Multicopy suppressor of ypt6 null mutation
SKAKDKARGNPEKP	123.8		1	YJL036W	11-24	Sorting NeXin
KSRLIVNPFIPRRP	360.0		1	YDR409W	855-868	Hypothetical ORF
GVADPQNSLNPSKP	48.5		1	YOR363C	848-861	activator of peroxisome proliferation
IHYKKNIEICPLKP	82.1		1	YML053C	112-125	Hypothetical ORF
GYRKAALKYHPDKP	172.3		1	YNL007C	25-38	sit4 suppressor, dnaJ homolog
LESLSMLPEIVRP	117.5		1	YLR085C	335-347	Actin-related protein
IYLTKLFMEWPFKP	117.8		1	YMR228W	312-325	Mitochondrial RNA polymerase specificity factor
IEKTKDILSIPPKP	63.2		1	YOR219C	489-502	dipeptidyl aminopeptidase
RSRLQEKELPPIKP	88.5		1	YBL007C	612-625	contains 3 SH3 domains, interacts with Bee1p
LWQYVTDPSYKKP	48.4		1	YBR241C	284-296	Hypothetical ORF
FIDDLKQPKYVRP	48.4		1	YPL070W	96-108	Hypothetical ORF
FNGNSRLMMIPKKP	4146.3		1	YDL073W	594-607	Hypothetical ORF
DLEFIYDTFHPFKP	89.2		1	YPL009C	301-314	Hypothetical ORF
YPQMLALPIARRP	8029.8		1	YBL022C	179-191	mitochondrial ATP-dependent protease
VSSSSTIPVLPKP	77.3		1	YJL201W	369-381	(putative) involved in cell wall biogenesis
LEARTNFPLILRP	84.3		1	YLR428C	53-65	Hypothetical ORF
YKWTIPQPIGRRP	3200.0		1	YGR238C	182-194	involved in cell fusion and morphology; contains six Kelch repeats
STRLTLTKWDPSKP	209.3		1	YKL027W	380-393	Hypothetical ORF
VFSGVTNQPSPIRP	98.3		1	YER129W	661-674	DNA polymerase alpha suppressing protein kinase
QVEPTLDEELPKRP	58.1		1	YDR422C	627-640	SNF1 protein kinase substrate
QSTKKAPPPVVKP	4862.5		1	YBR108W	772-784	Hypothetical ORF
VLCTLYQPNGFRP	54.5		1	YHR194W	300-312	Hypothetical ORF
SDISAMQPVNPKP	124.0		1	YPR182W	5-17	Sm or Sm-like snRNP protein
DKKIGSMAINPMRP	183.3		1	YDL156W	333-346	Hypothetical ORF
GNIVEIAPLIPKKP	318.5		1	YDR080W	593-606	component of vacuolar membrane protein complex
PQQLQQQPNGQRP	128.3		1	YPL204W	411-423	casein kinase I isoform
LHLIEILPKLIKP	110.5		1	YMR110C	95-107	Hypothetical ORF
EFRQEIIDRVPLRP	117.7		1	YMR027W	61-74	High level expression reduced Ty3 Transposition
QPPTGILPLAPLRP	63.4		1	YPL085W	911-924	vesicle coat component
PTAVFLRLISPTRP	37.3		1	YOR249C	37-50	subunit of the anaphase promoting complex
KPVAPTSTDAPAKP	45.8		1	YOL027C	66-79	Hypothetical ORF
IGRNIVKVVYPDKP	105.3		1	YJL025W	348-361	member of yeast Pol I core factor (CF) also composed of Rrn11p, Rrn6p and TATA-binding protein
VIIEFSSPNIAKP	38.1		1	YDR341C	145-157	Hypothetical ORF
SSTKVPEPPSWKP	34.3		1	YIL156W	492-504	Ubiquitin-specific protease
KYREIIRNDLPPRP	86.0	46.6	3	YGR109W-B	563-576	Hypothetical ORF,Hypothetical ORF,Hypothetical ORF
FIQQMMDPSKAKP	229.5		1	YPL082C	1249-1261	putative helicase
RLNAVKHPKILKP	188.4		1	YER081W	41-53	3-phosphoglycerate dehydrogenase
DLNNLKHPSKGRP	86.6		1	YMR304W	152-164	putative deubiquitinating enzyme
SVVISKNPDFFKP	62.4		1	YOR160W	317-329	involved in mRNA transport from nucleus to cytoplasm
PQYDEIHIPAPSKP	36.2		1	YER172C	458-471	putative ATP-dependent RNA helicase
ESLKLYYRHRPQKP	146.0		1	YOL164W	141-154	Hypothetical ORF
CVYALSSQDEPIRP	37.7		1	YLR450W	583-596	3-hydroxy-3-methylglutaryl-coenzyme A (HMG-CoA) reductase isozyme
DVIISPTTLMPFRP	68.9		1	YDR242W	443-456	putative amidase
DGKILPLPKADKP	18.9		1	YGR134W	1092-1104	CCR4 associated factor 130 kDa
TIWNTIIKFDPGRP	180.4		1	YKL178C	248-261	a factor recptor
TTTYKSRPDRPKP	1773.2		1	YBR289W	757-769	subunit of the chromatin remodeling Snf/Swi complex
DQNQERKNSVPKKP	60.0		1	YHR004C	68-81	Nuclear Envelope Morphology
QYDEIHIPAPSKP	40.6		1	YER172C	459-471	putative ATP-dependent RNA helicase
ALDGSSKPFKVKP	223.4		1	YLR392C	95-107	Hypothetical ORF
RPLIQKGPLYQKP	358.8		1	YDR104C	1028-1040	Product of gene unknown
GKNKMHEPKNGRP	224.1		1	YOR006C	4-16	Hypothetical ORF
HTEQNNPPKPQKP	129.0		1	YOR290C	412-424	transcriptional regulator
EKEKEKSPEISKP	67.3		1	YNR051C	181-193	Product of gene unknown
PTTLKRPPLSSRP	6144.2		1	YDR389W	56-68	GTPase activating protein (GAP) for RHO1
SLLEFPLTDLPKKP	117.8		1	YLR047C	278-291	Hypothetical ORF
VIAVNDNPVVPRP	140.3		1	YOR324C	73-85	Hypothetical ORF
TVADTLQPGLPHKP	168.9		1	YKL148C	463-476	flavoprotein subunit of succinate dehydrogenase
SYPGSTRITLPRRP	567.8		1	YBR122C	34-47	Mitochondrial ribosomal protein MRPL36 (YmL36)
ALPTGAPPTTPSRP	92.1		1	YGR170W	87-100	phosphatidylserine decarboxylase located in vacuole or Golgi
SSALMQGQKTPQKP	335.0		1	YLR079W	24-37	Cdc28p-Clb5 protein kinase inhibitor
QVILTRVPHDIRP	116.3		1	YDR414C	52-64	involved in rentention of lumenal ER proteins
AEGNVKPWNPPQKP	160.3		1	YLR295C	56-69	ATP synthase subunit h
LGIDKRSSTKPTKP	188.1		1	YLR054C	309-322	Hypothetical ORF
LVCIENAPVSLRP	59.6		1	YGR031W	172-184	Hypothetical ORF
SDDYEELATIPYRP	45.7		1	YOR168W	585-598	glutaminyl-tRNA synthetase
SGDAALVKFVPSKP	52.8	14.6	2	YBR118W	394-407	translational elongation factor EF-1 alpha,translational elongation factor EF-1 alpha
IIDSVKVPDSYKP	67.7		1	YDR058C	11-23	Triglyceride Lipase
KYIKEKGPSSIKP	103.9		1	YGL251C	1061-1073	C4 zinc finger DNA-binding protein of low sequence specificity in vitro; Probable 119 kD DNA/RNA helicase family member
ADQRKLFPNWIKP	456.5		1	YHR165C	1003-1015	U5 snRNP and spliceosome component
IPILIKMSRSPPRP	2419.4		1	YDR243C	233-246	RNA helicase
HSAATALPALRRP	80.8		1	YLR162W	19-31	Hypothetical ORF
SPDQWSVPAGHRP	65.3		1	YPR181C	246-258	cytoplasmic GTPase-activating protein
IGNDRASPTNKKP	420.3		1	YGR097W	338-350	transcriptional activator of the SKN7 mediated 'two-component' regulatory system
DLTVLRKPQQLRP	27058.4		1	YDR488C	342-354	similar to rat dynein intermediate chain
LSLNKAFEKVPRRP	853.6		1	YNL068C	392-405	Fork Head homolog two
QSMISTRSTPPARP	3393.9		1	YHR073W	189-202	Oxysterol-binding protein
ETELGHVPLVERP	135.7		1	YDL079C	472-484	MDS1 related protein kinase
SSSPKKGPLSIKP	346.6		1	YNL230C	233-245	elongin A
PSNDRSAPKNIKP	86.5		1	YNL139C	1426-1438	Involved in transcription
GSSPQPLPELIKP	55.9		1	YGR270W	682-694	26S proteasome ATPase
HSAIQSLSFHPSKP	194.0		1	YJL069C	248-261	Hypothetical ORF
TIADTLQPGLPHKP	127.3		1	YJL045W	457-470	Hypothetical ORF
RRKIERDPNAPKKP	66.1		1	YDR174W	96-109	35 kDa protein belonging to the high mobility group (HMG) fanily of proteins
PDSSFDKVETPPKP	196.1		1	YDR085C	528-541	cytoskeletal protein, similar to arrestins
KPFNPTLPEGIRP	87.3		1	YJL050W	736-748	RNA helicase
NLGDIVTPTIQRP	45.9		1	YPL070W	456-468	Hypothetical ORF
ASSFQLPPGVKKP	143.2		1	YPL019C	671-683	polyphosphate synthetase (putative)
VSSTGSKSGPPPRP	792.8		1	YNL138W	345-358	70-kDa adenylyl cyclase-associated protein
GVNLDPSVKIPAKP	112.0		1	YIR007W	25-38	Hypothetical ORF
GVVLRVMVLKPKKP	131.4		1	YNR036C	60-73	Hypothetical ORF
RDPKTREPLQPRP	297.1		1	YGR084C	80-92	35 kDa mitochondrial ribosomal small subunit protein
MPQNQGFPPQFKP	308.3		1	YCL037C	234-246	RNA binding protein with La motif
FYYWLGVPCFQRP	97.0		1	YHR171W	136-148	similar to ubiquitin-activating enzymes, involved in autophagy
FGLEQISPAQKKP	63.0		1	YDL217C	6-18	Mitochondrial inner membrane protein involved in import
VDRGVGEWYKPDRP	172.0		1	YNL108C	86-99	Hypothetical ORF
EETIVFLQSDPSRP	50.7		1	YDR127W	1000-1013	pentafunctional arom polypeptide (contains: 3-dehydroquinate synthase, 3-dehydroquinate dehydratase (3-dehydroquinase), shikimate 5-dehydrogenase, shikimate kinase, and epsp synthase)
DQVPVTTQLPPIKP	74.1		1	YER159C	3-16	Transcriptional regulator which functions in modulating the activity of the general transcription machinery in vivo
NPIEHVKPIHIKP	66.7		1	YLR201C	20-32	Hypothetical ORF
WETWLYKPGMPPRP	310.3		1	YNL045W	490-503	Hypothetical ORF
LSHRLWLYAAPKRP	170.6		1	YMR156C	126-139	DNA 3' phosphatase
SPSPSPSPLNPYRP	21.8		1	YNL298W	398-411	protein kinase, homologous to Ste20p, interacts with CDC42
DDGTFSIYSIPSKP	169.4		1	YPL100W	471-484	Hypothetical ORF
ALFGFRDPNGIRP	102.2		1	YMR300C	181-193	phosphoribosylpyrophosphate amidotransferase
GKDKSRPPRPPPKP	41931.9	8279.7	1	YIL095W	743-756	probable serine/threonine-protein kinase
WTLNKDKIAHPVRP	1093.2		1	YBR276C	624-637	dual specificity protein phosphatase
TIKRKRAYSLPLRP	132.8		1	YKR098C	130-143	Ubiquitin-specific protease
YASPMYDFLYPFRP	179.0		1	YOR002W	18-31	glucosyltransferase
PSVVSSSESQPSKP	23.6		1	YML109W	615-628	Zds1 homolog
FSHTGLTSFTPERP	92.0		1	YOL138C	597-610	Hypothetical ORF
KRAKEYIANLPMRP	22.0		1	YGR040W	256-269	MAP protein kinase homolog involved in pheromone signal transduction
RGTSASHSPRPFRP	167.7		1	YLL029W	24-37	Hypothetical ORF
IITDTTRPSNNRP	126.0		1	YOR368W	277-289	encodes a putative 3'->5'exonuclease
CLWWNLEPQESKP	68.0		1	YMR003W	182-194	Hypothetical ORF
ANICTSDPDFYKP	99.2		1	YDR406W	122-134	probable multidrug resistance transporter
VPLQIVSPQSNKP	20.8		1	YDL140C	507-519	RNA polymerase II large subunit
EEPEDFLPPPPKP	108.0		1	YLR285W	15-27	Hypothetical ORF
KRYDYKKPTVNRP	71.4		1	YPL074W	344-356	AAA family ATPase
HYPPGYDPTDPNRP	175.6		1	YER166W	1422-1435	Hypothetical ORF
QLQKKNDRPSPLKP	346.6		1	YKL101W	857-870	Putative protein kinase homologous to S. pombe cdr1/nim1
LSYYLAICTNPGRP	40.5		1	YOL003C	52-65	Hypothetical ORF
DTLYINGIRIPYRP	134.8		1	YPR032W	898-911	yeast homolog of the Drosphila tumor suppressor, lethal giant larvae
QSTPQTMRQAPKRP	7181.6		1	YNL298W	490-503	protein kinase, homologous to Ste20p, interacts with CDC42
SNRATLLTTLPMKP	242.7		1	YIL056W	426-439	Hypothetical ORF
QNLPRHDADFPPRP	22.0		1	YHR030C	429-442	serine/threonine MAP kinase
TNTVDVTPKENKP	40.3		1	YOL148C	219-231	transcription factor, member of the histone acetyltransferase SAGA complex
VASSRTEPSTPSRP	183.8		1	YJL095W	1074-1087	MEKK serine/threonine kinase
MFARLANPAHFKP	2656.9		1	YOR226C	1-13	Iron-sulfur cluster nifU-like protein
EGKNEETPQNEKP	125.6		1	YKL144C	179-191	Subunit of RNA polymerase III
SPMLDAAPPTTKP	158.4		1	YER116C	142-154	Product of gene unknown
IDLVKHSPGAIKP	84.8		1	YHL030W	1303-1315	involved in cell wall biogenesis
DLHTHNLHTIPRKP	76.0		1	YNL042W	273-286	Bypass of PAM1
IKMASFLPVPEKP	370.5		1	YNL206C	123-135	Regulator of Ty1 Transposition - same phenotype as RTT101 - RTT105, disruption causes increase in Ty1 transposition. Isolated from the same screen as the other named RTT genes.
PVFMAIKQHSPDKP	790.0		1	YGR271W	1358-1371	Product of gene unknown
VLRLTDIEKTPQRP	121.5		1	YFL001W	315-328	Depressed growth-rate protein
EQAPTGLVLEPSKP	51.6		1	YBR284W	656-669	Hypothetical ORF
PMVGLVDPDKLKP	233.5		1	YOR117W	130-142	26S protease regulatory subunit
ISCQIAQPYEDRP	43.3		1	YDR280W	60-72	Putative 3'->5' exoribonuclease; component of exosome complex of 3'->5' exonucleases
QFIKAGVPIGRKP	7908.0		1	YGR112W	321-333	mitochondrial protein with homology to the mammalian SURF-1 gene
QFRDDSLPPKSKP	195.8		1	YIL091C	357-369	Hypothetical ORF
KLAILTCPFEPPKP	40.4		1	YJR064W	268-281	subunit of chaperonin subunit epsilon
QMQIPKYENKPFKP	316.0		1	YBR073W	34-47	Putative helicase similar to RAD54
YTPTSSQPRPPPRP	532.4		1	YGR268C	67-80	Hypothetical ORF
NRPDMIDPAMLRP	19.2		1	YLL034C	677-689	Hypothetical ORF
KRNSKHAPFIPVKP	1027.6		1	YPR095C	154-167	Suppressor of Ypt3
TVPTNHVPNYIKP	3.6		1	YGR165W	78-90	Hypothetical ORF
TVIYANAPIEEKP	191.0		1	YLR414C	249-261	Hypothetical ORF
PNNNGITPVEKKP	0.0		1	YJL123C	260-272	Hypothetical ORF
LLHQYDDPLMFKP	19.6		1	YDL180W	44-56	Hypothetical ORF
STSSENRLRTPLKP	76.6		1	YGL021W	216-229	DNA damage-responsive protein
LEGSVSLPRFSKP	76.1		1	YOL021C	286-298	3'-5' exoribonuclease complex subunit
RLPKALLPIGNRP	701.7		1	YOR260W	63-75	translation initiation factor eIF2b gamma subunit; negative regulator in the general control of amino acid biosynthesis
YYVLNPNNKQPIKP	82.3		1	YNL076W	85-98	negative regulator of Ras cAMP pathway, shares weak homology with Spt2p
ELQNEDWPNESKP	24.0		1	YNL274C	336-348	Hypothetical ORF
LESNSMRGYQPFRP	250.4		1	YBR136W	2029-2042	similar to phosphatidylinositol(PI)3-kinases required for DNA damage induced checkpoint responses in G1, S/M, intra S, and G2/M in mitosis
TSKMLKPPKQRRP	617.1		1	YDR389W	475-487	GTPase activating protein (GAP) for RHO1
LYALVLKPVGKKP	109.0		1	YOR109W	19-31	inositol polyphosphate 5-phosphatase
KKISFNPVVTPIRP	0.0		1	YFR023W	33-46	poly(A) binding protein; related to PES4 protein homolog YHR015w
KKHNSWVPKWLKP	193.6		1	YFL034W	914-926	Hypothetical ORF
HASLLVRDSKPSKP	91.3		1	YBR193C	182-195	Stoichiometric member of mediator complex
DSVLRQKPDKPRP	379.6		1	YMR032W	380-392	SH3 domain containing-protein
DKQLIWHKNKPTKP	1729.6	584.4	13	YBL101W-B	1603-1616	Hypothetical ORF,Hypothetical ORF,Hypothetical ORF,Hypothetical ORF,Hypothetical ORF,Hypothetical ORF,Hypothetical ORF,Hypothetical ORF,Hypothetical ORF,Hypothetical ORF,Hypothetical ORF,Hypothetical ORF,Hypothetical ORF
NPVVATDPVAAKP	79.0		1	YFL049W	597-609	Hypothetical ORF
LLRRNPSPSIVKP	1073.8		1	YFL021W	256-268	transcriptional activator with GATA-1-type Zn finger DNA-binding motif
ETLWDLPPKFPEKP	55.6		1	YDR444W	182-195	Hypothetical ORF
SICEQYYPEEPTKP	60.4		1	YGR019W	2-15	gamma-aminobutyrate (GABA) transaminase (4-aminobutyrate aminotransferase)
NEDELDSPVQKKP	54.4		1	YKR086W	102-114	putative ATP-binding protein
DLPEYLLPPDLKP	23.2		1	YDR477W	309-321	protein serine/threonine kinase
AIIDRIPPPTGRP	131.6		1	YLR289W	219-231	GTPase
KPGWVVYPPPPKP	153.5		1	YML035C	221-233	putative alpha-mannosidase
DCLFTKCLEDPEKP	112.8		1	YBR257W	10-23	protein component of RNase MRP and RNaseP
MQDYRPSPQSARP	309.5		1	YLL043W	81-93	glycerol channel protein
LNLIGRRSASPYRP	143.9		1	YDL033C	6-19	Hypothetical ORF
SATPRRASSRPTRP	88.9		1	YNR049C	146-159	small hydrophilic protein, enriched in microsomal membrane fraction, interacts with Sec1p
GDAFQDVEGKPLRP	51.6		1	YOR229W	116-129	Transcriptional modulator
KKEYSETFYHPYKP	109.3		1	YPL008W	3-16	kinetochore protein in the DEAH box family
NRPDTLDPALLRP	0.0		1	YOR259C	328-340	ATPase; component of the 26S proteasome cap subunit
IERQRLCMVTPSKP	2634.3		1	YCL063W	140-153	Hypothetical ORF
YTNMNSLVATPMKP	144.9		1	YHR015W	541-554	PolyA-binding protein
EYSPRPSPWLPSKP	518.6		1	YDR151C	76-89	member of the CCCH zinc finger protein family that has two or more repeats of a novel zinc finger motif consisting of Cys and His residues in the form Cx8Cx5Cx3H [where x is a variable amino acid (aa)]
RPSQTLTPMGNKP	4075.0		1	YGR097W	8-20	transcriptional activator of the SKN7 mediated 'two-component' regulatory system
DECFTASDVIPKKP	141.8		1	YOL055C	307-320	THI for thiamine metabolism. Transcribed in the presence of low level of thiamine (10-8M) and turned off in the presence of high level (10-6M) of thiamine. Under the positive control of THI2 and THI3.
LRQEYSFSLDPDRP	144.5		1	YPR107C	19-32	Polyadenylation factor subunit
EEFDSYSRSRPTRP	254.3		1	YNL165W	290-303	Hypothetical ORF
HTDDLPEGIRPFKP	61.0		1	YLR090W	428-441	Homolog of E. coli DnaJ
CASILLLEALPKKP	112.2		1	YDR135C	180-193	metal resistance protein, similar to multidrug resistance proteins and cystic fibrosis protein CFTR
DEGYRESELPPTKP	62.8		1	YGR013W	516-529	U1 snRNP protein
RAVSDFVPGFAKP	198.2		1	YDR122W	674-686	Serine/threonine protein kinase
RELGLTRPISQKP	2942.5	379.5	2	YHL009W-B	360-372	Hypothetical ORF,Hypothetical ORF
LDNILPLEWYPLRP	84.7		1	YHR204W	395-408	degradation lectin
GSTAVSFPSSGKP	107.9		1	YLR313C	322-334	homologous to Spa2p, localizes to sites of polarized growth
GATTLKPATLPAKP	160.2		1	YIL038C	384-397	CCR4 trascriptional complex component
HLNNSDIHSQPNKP	87.4		1	YOR329C	803-816	suppressor of clathrin deficiency
FFPNVNSPSVNKP	101.4		1	YNR045W	370-382	translational activator of cytochrome c oxidase
VKPTKLEPENPQKP	42.5		1	YFL054C	234-247	Hypothetical ORF
SQRSSDLPEWRRP	377.1		1	YJR035W	262-274	DNA-dependent ATPase, homologous to human Cockayne syndrome B gene ERCC6
PGEMLMRIFFPKKP	561.0		1	YBR041W	461-474	Fatty acid transporter
RRQHEQWPAYEKP	299.9		1	YHR185C	60-72	(putative) involved in meiosis
LTNLIRNPRFSKP	630.7		1	YHR168W	311-323	Hypothetical ORF
MNPKSSTPKIPRP	1073.9		1	YPR065W	1-13	HMG-domain site-specific DNA binding protein.
QRALAKDLIVPRRP	42053.6		1	YGL099W	127-140	Product of gene unknown
QDKRNLRSNAPTKP	67.5		1	YLR263W	598-611	Meiosis-specific protein involved in homologous chromosome synapsis and chiasmata formation; localizes to chromosome cores independently of Mei4p and Spo11p; mRNA is induced in meiosis
TFEEFQSPIYRKP	98.3		1	YIL110W	72-84	Hypothetical ORF
IGLFGKDLSKPGRP	149.5		1	YBR243C	53-66	UDP-N-acetyl-glucosamine-1-P transferase (GPT)
RFLPKPKVVGPPKP	1664.1		1	YHR089C	121-134	small nucleolar RNP proteins
AAVPTKTIASPQRP	243.0		1	YOR227W	52-65	Hypothetical ORF
VNIEDITEPKPDKP	103.3		1	YDR363W	93-106	establishes silent chromatin
GSSELEEPIAIRP	107.4		1	YHR020W	279-291	Hypothetical ORF
IAIEREEDSIPSRP	99.1		1	YMR221C	251-264	Hypothetical ORF
ILYKSNDVELPGKP	0.0		1	YMR094W	38-51	58 kd component (Cbf3c) of the multisubunit 'Cbf3' kinetochore protein complex, which binds to the CDE III element of centromeres
WRSKRIEQLFPVRP	200.7		1	YDL150W	191-204	RNA polymerase III (C) subunit, homologus to human BN51 protein
GNGMYKIPSNTKP	499.4		1	YPL116W	648-660	sequence similar to the histone deacetylase Hda1p
YASALKEMTHPIKP	34.2		1	YLR239C	24-37	Hypothetical ORF
IESLTTIMRIPSKP	204.4		1	YBR250W	264-277	Hypothetical ORF
TMNTIYVPPLRRP	3357.2		1	YGR127W	236-248	Hypothetical ORF
KIEGSIPENEPSKP	97.5		1	YHR102W	306-319	PAK/Ste20 kinase family
DPEPAKASTKPEKP	76.2		1	YNL106C	1102-1115	inositol polyphosphate 5-phosphatase
PFEMVTEVPIPRRP	687.5		1	YGR156W	131-144	Hypothetical ORF
SSVSAHQPTQEKP	161.3		1	YGL008C	14-26	plasma membrane H+-ATPase
SFVDKRNPVDNKP	92.9		1	YOL008W	79-91	Hypothetical ORF
YYRELLCFLSPGKP	59.8		1	YML005W	156-169	Hypothetical ORF
QKNYVYGRQDPKKP	146.6		1	YNL137C	407-420	putative mitochondrial S4 ribosomal protein
HKSNVRQISNPKKP	98.3		1	YGL023C	320-333	similar to Fab1 and Vps27; involved in telomere-proximal repression of gene expression
RRMQKFLPPEGKP	615.3		1	YPR140W	364-376	Hypothetical ORF
IFYSLIYPYLIKP	90.9		1	YIL067C	132-144	Hypothetical ORF
KSGSSQPPSFIKP	69.8		1	YIR007W	614-626	Hypothetical ORF
NVTDPLAAIYPSRP	40.9		1	YGR237C	285-298	Hypothetical ORF
ENRKGEKDAAPAKP	87.1		1	YGL061C	171-184	Death Upon Overexpression
TEEEIKYLEEPYKP	101.7		1	YPL088W	324-337	Hypothetical ORF
VDRDCAIFYLPQRP	66.1		1	YKL188C	543-556	peroxisomal ABC transporter 2
LKDPKSFPPPPLKP	124.0		1	YBR108W	80-93	Hypothetical ORF
VVDIEVPMEYPFKP	40.3		1	YDR177W	53-66	ubiquitin-conjugating enzyme
ELQKRVGPDNFKP	129.6		1	YKL155C	149-161	Product of gene unknown
IEFKDVSFSYPTRP	89.0		1	YPL270W	493-506	ATP-binding cassette (ABC) transporter family member
VRRKPHSPNKKKP	98.0		1	YDR223W	11-23	Hypothetical ORF
NDRNNADPEKKKP	205.9		1	YDR457W	2434-2446	hect-domain-containing protein, containing kinase motifs; similar to Rsp5
LNVSAPVVADPTRP	155.6		1	YNR014W	72-85	Hypothetical ORF
GKIELTCPITCKP	73.6		1	YEL019C	178-190	involved in DNA repair
ALKDFHCTLDPSKP	91.9		1	YOR251C	241-254	Hypothetical ORF
PDYIRSIAVHPTKP	51.9		1	YGL137W	97-110	encodes beta'-subunit of yeast coatomer
AKDPIRTPDAKKP	328.2		1	YLR226W	381-393	involved in transcriptional regulation
VADVQWSPHPAKP	66.3		1	YDR128W	70-82	Hypothetical ORF
KLKELQTITVPGKP	130.8		1	YER124C	120-133	Hypothetical ORF
LYEQFRNPLRSRP	949.5		1	YDR389W	229-241	GTPase activating protein (GAP) for RHO1
RPGIPLKPMLAKP	42190.9		1	YDL164C	386-398	DNA ligase
KSQTIILPIYGRP	84.4		1	YGL207W	558-570	global regulator of transcription
SVACLKRVIVPDKP	387.8		1	YNL020C	51-64	Predicted Ser/thr kinase
EHMLYIIPPQIKP	96.5		1	YIL103W	218-230	Hypothetical ORF
INQFGIVPLGPKP	132.6		1	YGR154C	339-351	Hypothetical ORF
ENAVKSEQQFPGRP	80.3		1	YOR347C	67-80	pyruvate kinase
PRIPRLVPRWEKP	3913.8		1	YDL066W	131-143	Mitochondrial form of NADP-specific isocitrate dehydrogenase
ATSIGNSPVTAKP	71.0	15.6	2	YAR033W	173-185	Hypothetical ORF,Hypothetical ORF
KDDKAMEPPNEKP	118.0		1	YDL193W	7-19	Hypothetical ORF
GYFFHDPKFIPNKP	174.3		1	YGR019W	332-345	gamma-aminobutyrate (GABA) transaminase (4-aminobutyrate aminotransferase)
KMIMKLIPKDVKP	1477.1		1	YJL131C	312-324	Hypothetical ORF
DLPRLKWSAIPVRP	2063.9		1	YMR265C	218-231	Hypothetical ORF
QMFLSIQPQEARP	310.2		1	YPL125W	1020-1032	karyopherin
VEQSATIPESIKP	27.7		1	YGL238W	669-681	(putative) kinetochore protein
LAPMMQKGNLPKRP	3410.3		1	YBR056W	390-403	Hypothetical ORF
DVAQPGGVAKPKKP	62.0		1	YNL298W	506-519	protein kinase, homologous to Ste20p, interacts with CDC42
THALGAAIDPPRRP	53.7		1	YCL048W	21-34	Hypothetical ORF
SNNVYSSEYHPIKP	12.1		1	YDL180W	227-240	Hypothetical ORF
VSHYHYGVKHPMKP	39.9		1	YGL194C	36-49	(putative) histone deacetylase
GKCIYFSDIVPSKP	107.5		1	YJL186W	204-217	putative Golgi alpha-1,2-mannosyltransferase
LPQDYYDPSFMRP	153.1		1	YIL108W	388-400	Hypothetical ORF
TSSSPLGPSAAKP	133.1		1	YDL224C	233-245	Possible RNA binding protein. Homolog of Whi3.
VIRNFRFVGLPKKP	145.0		1	YPR155C	202-215	Regulates expression of mitochondrial ATP synthase
RAAKLAAPENEKP	4.4		1	YOL040C	61-73	40S ribosomal protein S15 (S21) (rp52) (RIG protein)
AQKDSSVVSEPKKP	99.8		1	YOR098C	642-655	nuclear pore complex protein
NKIETLDPALIRP	270.1		1	YDL007W	329-341	(putative) 26S protease subunit
TRKSVNIKCWPLKP	124.0		1	YNL226W	110-123	Hypothetical ORF
IILENFIVEVPDKP	57.8		1	YKL005C	358-371	Hypothetical ORF
AWYISYGEWGPRRP	78.4		1	YIL111W	69-82	Cytochrome-c oxidase chain Vb
TTKKQENPQWLRP	125.7		1	YBL014C	33-45	member of yeast Pol I core factor (CF) also composed of Rrn11p, Rrn7p and TATA-binding protein
KTKAKKEKPKPPKP	119.3		1	YMR044W	279-292	ISWI One Complex
NLKIDCAPAYLKP	112.2		1	YKR011C	56-68	Product of gene unknown
ELRGLDDPTIVKP	152.3		1	YGR099W	548-560	telomere binding protein
QLATSLYPDIYKP	86.3		1	YFL007W	1286-1298	Involved in protecting the cell against bleomycin damage
VAIIYYKPYLDRP	76.3		1	YGL139W	508-520	Hypothetical ORF
STGGVKKPHRYKP	130.1	6.3	2	YBR010W	32-44	Histone H3 (HHT1 and HHT2 code for identical proteins),Histone H3 (HHT1 and HHT2 code for identical proteins)
NSSQRSQLRFPEKP	704.6		1	YNL139C	1491-1504	Involved in transcription
LNDPTATPFTSRP	130.3		1	YNL091W	1210-1222	Hypothetical ORF
PPPPPPPPPSSKP	116.6		1	YMR109W	1073-1085	myosin I
NLANGLMDTMPNKP	33.5		1	YBL084C	527-540	component of the anaphase-promoting complex
VEEYWGKKFEPERP	89.3		1	YJR137C	1184-1197	Putative sulfite reductase
SNGAIQTGLQPLKP	70.4		1	YOR329C	434-447	suppressor of clathrin deficiency
SSTIKRYPSRYKP	238.3		1	YFR019W	125-137	type II PI(4)P5-kinase (PIP4,5 kinase) similar to human PIP5K-II
NTMVEMKRKKPVRP	1116.6		1	YDR436W	382-395	serine-threonine phosphatase Z
MKTTDTYPSLPKP	97.9		1	YMR205C	179-191	phosphofructokinase beta subunit
CSQEDGQPRVLKP	117.7		1	YLR106C	2240-2252	Hypothetical ORF
YKWTVPAPVGPRP	1301.4		1	YHR158C	222-234	involved in cell fusion and morphology; contains six Kelch repeats
MEVGGVRNYVPQKP	68.0		1	YKL095W	108-121	Product of gene unknown
FVFFKSLPDLPKP	196.2		1	YML104C	41-53	intermediate filament protein
RVEMQSKKEDPNRP	1198.6		1	YMR241W	239-252	DNA-binding protein, mtDNA stabilizing protein, mitochondrial inner membrane protein with low homology to RIM2
DNDEEADPSSFKP	68.3		1	YLR087C	1186-1198	Hypothetical ORF
SSSSSPLENTPPRP	159.1		1	YML027W	280-293	Homeobox-domain containing protein
YIRNAVKENFPEKP	118.0		1	YBR137W	45-58	Hypothetical ORF
ISLDSPIPENIKP	95.3		1	YNL102W	567-579	DNA polymerase I alpha subunit, p180
QLRNELIKQGPKRP	212.5		1	YMR072W	33-46	HMG-1 homolog, mitochondrial
LTSGGSLPVSPRP	60.0		1	YOL061W	323-335	Phosphoribosylpyrophosphate synthetase (ribose-phosphate pyrophosphokinase)
LQQEQNTPPLPPKP	82.6		1	YCL008C	171-184	homologous to mouse and human Tsg101 tumor susceptibility genes
VCGTRQCPIPKKP	935.3		1	YML007W	309-321	jun-like transcription factor
CSYGSWCPYACKP	46.2		1	YMR244W	79-91	Hypothetical ORF
NSAPQLTVPEPSKP	89.3	25.2	2	YNL034W	542-555	Hypothetical ORF,Hypothetical ORF
TVQRYYKTTVPTKP	352.1		1	YKR084C	138-151	Protein related to translation elongation factor EF-1alpha and to Suf12p/Sup2p/Gst1p/Sup35p
FKRAGLIPIRLRP	411.4		1	YDR072C	45-57	inositolphosphotransferase 1
DKVFIPDPKTGRP	66.6		1	YAL054C	106-118	inducible acetyl-coenzyme A synthetase
RNRASTLPSYPKP	223.6		1	YMR172W	515-527	nuclear protein
FREPERKTSVPVRP	772.6		1	YIL156W	221-234	Ubiquitin-specific protease
SPAKQKTPPSPAKP	54.6		1	YBR102C	22-35	Component of the exocyst complex; homolog in rat brain called rExo84.
PRIPRLVPQWEKP	698.0		1	YLR174W	115-127	Cytosolic form of NADP-dependent isocitrate dehydrogenase
HGTLTFPSDYPYKP	124.2		1	YER100W	55-68	ubiquitin-conjugating enzyme
LWALLQSGRLPQRP	321.6		1	YDR147W	440-453	Ethanolamine Kinase
FNKTRFVPGSNKP	831.4		1	YPL272C	132-144	Hypothetical ORF
PRDTIIGHGLPYKP	46.8		1	YLR224W	322-335	Hypothetical ORF
GVNYVDYYPLPDKP	122.3		1	YGL137W	186-199	encodes beta'-subunit of yeast coatomer
QLPNPAMPLLHRP	160.2		1	YER169W	386-398	Repressor of PHR1 transcription; binds to PHR1 URS
LVDPKVDPILLRP	136.9		1	YBL069W	153-165	involved in targeting of plasma membrane [H+]ATPase
APEIINDLNHPEKP	86.0	6.2	2	YEL070W	157-170	Hypothetical ORF,Hypothetical ORF
KTGNPFVRINPNRP	371.1		1	YBR136W	497-510	similar to phosphatidylinositol(PI)3-kinases required for DNA damage induced checkpoint responses in G1, S/M, intra S, and G2/M in mitosis
LIARNVRTFKPFKP	175.7		1	YNL213C	178-191	Hypothetical ORF
PLYDGNSITPPVKP	109.5		1	YMR016C	338-351	displays homologies to several transcription factors
PITGDVETNEPTKP	28.9		1	YMR042W	16-29	transcription factor
KRSLEENPVNKRP	33.4		1	YAL011W	331-343	Hypothetical ORF
VSSSEIESVEPLKP	56.1		1	YMR219W	1122-1135	involved in silencing
LTCLPVPPPPVRP	68.5		1	YDL140C	236-248	RNA polymerase II large subunit
VVRIKGINKIPPKP	614.8	54.5	2	YGL076C	86-99	Ribosomal protein L7A (L6A) (rp11) (YL8),Ribosomal protein L7B (L6B) (rp11) (YL8)
FEMVTEVPIPRRP	525.9		1	YGR156W	132-144	Hypothetical ORF
HPEYTSKVLEPSRP	91.6		1	YJR103W	537-550	CTP synthase
NIEDITEPKPDKP	75.1		1	YDR363W	94-106	establishes silent chromatin
SPNEIFSPSYSKP	66.1		1	YGL092W	308-320	nuclear pore protein
EDDTNPQLLEPVKP	86.1		1	YDR528W	157-170	Homologous to LRE1; antagonistic to PKA
LAKYAGLPTAEKP	55.9		1	YDL033C	211-223	Hypothetical ORF
SKIVTLPPTIFKP	158.7		1	YOR341W	710-722	RNA polymerase I subunit 190 (alpha)
GASTIPASNNPSKP	90.9		1	YIL130W	103-116	Hypothetical ORF
KVVASKIPVISKP	126.3		1	YHR077C	993-1005	Highly acidic C-terminus
RSRHEVPKRSPEKP	76.3		1	YNL278W	803-816	CCR4 associated factor 120 kDa
RWINKIGPLFDKP	287.3		1	YDR176W	652-664	transcription factor; genetic and mutant analyses suggest that Ngg1p (Ada3p) is part of two transcriptional adaptor/HAT (histone acetyltransferase complexes, the 0.8 MD ADA complex and the 1.8 MD SAGA complex
APIIGSPRHAPSRP	8309.7		1	YOL138C	1118-1131	Hypothetical ORF
LLQEDSRIMPPLKP	185.3		1	YBR133C	322-335	regulator of Swe1p kinase
DTNDIKTPHPERP	77.3		1	YER169W	627-639	Repressor of PHR1 transcription; binds to PHR1 URS
TCLSIVRPNDSKP	54.1		1	YMR185W	853-865	Hypothetical ORF
ACVEQFDLKMPSKP	111.7		1	YLR055C	485-498	transcription factor, probable member of histone acetyltransferase SAGA complex
NFEVSHKPTVEKP	185.1		1	YPL095C	323-335	Hypothetical ORF
GCNATADVSPPKKP	67.3		1	YDL118W	75-88	Hypothetical ORF
PVFVTDYPRLCKP	93.5		1	YCR024C	376-388	Hypothetical ORF
DVITHFGPDADKP	25.6		1	YBL035C	6-18	B subunit of DNA polymerase alpha-primase complex
KLHFCSFPNDIRP	395.8		1	YER097W	23-35	Hypothetical ORF
LVSATAVPAESKP	25.0		1	YPL074W	405-417	AAA family ATPase
RIESRNEPLKTRP	196.5		1	YMR201C	33-45	human xeroderma pigmentosum group A DNA repair gene homolog
NRPDAVDPALRRP	53.9		1	YGR270W	562-574	26S proteasome ATPase
KRLLMKGYIPPYKP	169.4		1	YKL126W	608-621	76.5 kDa Serine/threonine protein kinase with similarity to protein kinase C, is 90% identical to Ypk2p
SSSRSVVPILPKP	328.7		1	YER040W	495-507	Transcriptional activator of nitrogen-regulated genes
NLSVRSKRLFPVRP	326.1		1	YAL040C	532-545	G(sub)1 cyclin
LELAVPGTYFPGKP	40.0		1	YJR066W	2073-2086	phosphatidylinositol kinase homolog
VRDAYEKTLPPKRP	416.3		1	YKL032C	424-437	intrastrand crosslink recognition protein
LNLQHQLEYWPHRP	97.9		1	YLR436C	877-890	involved in cell wall biogenesis
SYPCAIQNVQPRKP	104.7		1	YFR022W	627-640	Hypothetical ORF
TNMEFQYPGTSKP	93.7		1	YLR249W	670-682	EF-3 (translational elongation factor 3)
EVPMFVNPANAKP	70.8		1	YHL038C	181-193	Cytochrome B pre-mRNA processing protein
SNPAYDGPLFSKP	95.6		1	YNL307C	267-279	43.1 kDa Serine/threonine/tyrosine protein kinase
AGPKPSISLVPDKP	232.8		1	YLR189C	14-27	UDP-glucose:sterol glucosyltransferase
LLKKGVNPKAKRP	54.3		1	YNL061W	602-614	90-kDa protein, located in nucleolus, that is homologous to a human proliferation-associated nucleolar protein, p120
KELSRLTYYGPEKP	115.9		1	YLR305C	1008-1021	encodes a phosphatidylinositol-4-kinase, homologous to VPC34
YRVYFSTPPNVKP	137.6		1	YBR037C	219-231	inner mitochondrial membrane protein
VERNFTDPGDGKP	73.0		1	YMR238W	135-147	involved in pseudohyphal growth
VPPTQSLPNGKKP	79.3		1	YER035W	35-47	Functions with Edc1p to stimulate mRNA decapping
INAYSNIPPQQRP	84.6		1	YCR033W	972-984	Hypothetical ORF
LDATEPPIDLPQKP	124.7		1	YJL219W	41-54	hexose permease
MTPGASANALPPKP	91.9		1	YDL195W	796-809	Component (p150) of COPII coat of secretory pathway vesicles
RDRGVLQEIRPAKP	51.0		1	YMR302C	753-766	Integral membrane mitochondrial protein
SMTTRSSHNDPIKP	204.8		1	YAL047C	42-55	component of spindle pole bodies
SCCLPLPKLRPPRP	5198.4		1	YKL097C	59-72	Hypothetical ORF
QISWNGIPKIHRP	1751.9		1	YOR070C	275-287	GTPase activating protein
ENEFQVIPIRFKP	127.0		1	YER085C	144-156	Hypothetical ORF
DHPKLKCPICSKP	98.0		1	YPR186C	218-230	Transcription factor IIIA (TFIIIA) with putative Zn-fingers
KSNLLSVPEAYKP	199.8		1	YIL030C	763-775	integral nuclear membrane protein
VFYENNSPEKEKP	118.3		1	YOR129C	465-477	Hypothetical ORF
LESSPKKHVSPSRP	183.6		1	YAL028W	269-282	Hypothetical ORF
PTTSIGFPALEKP	49.2		1	YLL022C	355-367	interacts with histone acetyltransferase
KKLSSSMPNSPKKP	153.2		1	YDL117W	113-126	involved in CYtoKinesis
NSEMASLPISPRP	64.9		1	YDR359C	196-208	vacuolar import degradation
LDHAIKLSRNPDKP	97.5		1	YLL051C	566-579	similar to FRE2
HLSLTAVPSFLRP	62.7		1	YJR090C	735-747	cyclin F box protein
PYTAKGAPIISKP	127.0		1	YOL061W	103-115	Phosphoribosylpyrophosphate synthetase (ribose-phosphate pyrophosphokinase)
TPPLESGPLFKRP	55.6		1	YDR379W	561-573	Contains a Rho-GAP domain and two LIM domains. Has strong similarity to Rga1p. Has some similarity to all known Rho-GAPs.
CGVLITDKEYPVRP	56.0		1	YKL196C	76-89	v-SNARE
DDLETYVPHKKRP	120.5		1	YOL084W	269-281	Product of gene unknown
NIKVLLNPKLGKP	93.7		1	YLL007C	14-26	Hypothetical ORF
YYNDLSYYLRPIKP	128.1		1	Q0115	375-388	mRNA maturase bI3
QQEQNTPPLPPKP	16.1		1	YCL008C	172-184	homologous to mouse and human Tsg101 tumor susceptibility genes
TKLSTHKASSPSRP	170.5		1	YHR102W	715-728	PAK/Ste20 kinase family
IAVGLDALNIPHKP	142.0		1	YHR033W	54-67	Hypothetical ORF
RNFYKKYTGLPKKP	111.8		1	YOL090W	17-30	MutS homolog encoding major mismatch repair activity in mitosis and meiosis.
LSKKENKVGSPEKP	32.6		1	YOR244W	327-340	Acetyltransferase in the SAS gene family
STFSDHEPQHTKP	96.8		1	YBL054W	203-215	Hypothetical ORF
SGLDGILEDEPSRP	30.6		1	YPR117W	1516-1529	Hypothetical ORF
SLKFSLLNHHPYKP	185.9		1	YPR025C	204-217	novel cyclin gene; encodes subunits of TFIIK, a subcomplex of transcription factor TFIIH
YFTSSYFPDDRRP	304.0		1	YKL004W	102-114	involved in phospolipid metabolism
MIEPAYRNGGPVKP	63.4		1	YOR093C	939-952	Hypothetical ORF
KKLLLKGYIPPYKP	95.9		1	YMR104C	605-618	protein kinase
KKQTQLSSTAPKKP	34.9		1	YGR056W	686-699	Member of RSC complex
STSFSPSPLIRRP	549.6		1	YKL108W	250-262	Synthetically lethal with dpb11-1; required for DNA replication
SRNFTLNYAFPIKP	80.1		1	YBL058W	387-400	putative regulatory subunit for Glc7p, a phosphatase required for glucose repression
SNDDVEFYYPPVKP	92.8	35.4	4	YLR155C	216-229	nitrogen catabolite-regulated cell-wall L-asparaginase II,nitrogen catabolite-regulated cell-wall L-asparaginase II,nitrogen catabolite-regulated cell-wall L-asparaginase II,nitrogen catabolite-regulated cell-wall L-asparaginase II
ATLDGKLKHIPRRP	630.3		1	YEL007W	23-36	Product of gene unknown
SNMTFQYPGTTKP	143.8		1	YNL014W	670-682	Product of gene unknown
YEATPFDPITVKP	62.3		1	YNL330C	3-15	histone deacetylase
DGYTRFHDETPAKP	101.3		1	YER027C	294-307	glucose repression protein, a component of the Snf1 complex
ASLRAGLPTVIKP	78.3		1	YLR189C	1077-1089	UDP-glucose:sterol glucosyltransferase
FRGDYGNNISPERP	105.9		1	YAL017W	277-290	Serine/threonine kinase
PPLTKEGPTSKKP	200.1		1	YCR094W	11-23	involved in cell cycle
TFDVPASPQCKKP	113.2		1	YOL153C	56-68	Hypothetical ORF
LTTNKETPANAKP	111.3		1	YAR044W	406-418	Shows homology to the human oxysterol binding protein (OSBP)
ILAILQELSLPSRP	15.7		1	YGR002C	424-437	Hypothetical ORF
RNNAYLPEFEPNRP	44.7		1	YNL233W	771-784	Is required to link Chs3p and Chs4p to the septins
AAPNSNVPTNERP	145.9		1	YGL122C	485-497	nuclear polyadenylated RNA binding protein
ALWEVGSGGDPTKP	80.3		1	YEL056W	186-199	subunit of a cytoplasmic histone acetyltransferase
NYVALWAKFFPEKP	102.8		1	YGR024C	108-121	Hypothetical ORF
DFRNPLLPIDNRP	137.5		1	YGL170C	266-278	Product of gene unknown
NIPPPPPPPPPKP	38.2		1	YMR089C	153-165	mitochondrial membrane ATPase of the CDC48/PAS1/SEC18 (AAA) family
DHHNIDIDPLPRRP	121.6		1	YLR299W	80-93	gamma-glutamyltransferase homolog
KGVRNIMIPFPNRP	273.2		1	YOR093C	1313-1326	Hypothetical ORF
MSISSKIRPTPRKP	2451.9		1	YER118C	1-14	Transmembrane osmosensor
GDLGKEFGTTPEKP	121.0		1	YPL231W	188-201	alpha subunit of fatty acid synthase
RSSTPSHPRMPKP	1925.4		1	YBR245C	789-801	ATPase component of a four subunit chromatin remodeling complex
RERLRANPTDKKP	303.3		1	YOR023C	518-530	protein of the Ada histone acetyltransferase complex
NSLLVLDPTYVKP	14.6		1	YOR198C	294-306	involved in secretion
QLTTEVWRKVPMKP	897.1		1	YCR032W	1846-1859	(putative) acetic acid export pump
CEMFRDLPESKKP	86.3		1	YOR175C	203-215	Hypothetical ORF
DAGPSFSPLHKKP	230.8		1	YDR096W	741-753	putative zinc finger protein; repressor of PHR1 transcription
YSRQAIPPPVPNRP	1839.0		1	YLR144C	3-16	involved in cortical actin cytoskeleton assembly
KQKNIYVISTPKRP	98.7		1	YLR398C	492-505	antiviral protein, putative helicase
SANAKLHRTKPVKP	138.4		1	YLR430W	1001-1014	component of a nuclear-localized tRNA splicing complex
HCYRQLAPTHHRP	702.6		1	YFL015C	82-94	Hypothetical ORF
TLAKELYPGNFRP	54.0		1	YPL015C	81-93	similar to Sir2p
KPLININPYTRKP	1142.6		1	YLR357W	223-235	Member of RSC complex.
PVTMRVHPKNGKP	1703.1		1	YLR304C	734-746	Aconitase, mitochondrial
LITRLRVPTIKRP	748.3		1	YOR147W	33-45	Hypothetical ORF
KTATTPPPVLRRP	9113.0		1	YMR184W	66-78	Hypothetical ORF
LLRENTTILDPSKP	176.8		1	YKR056W	387-400	Endo-exonuclease
SLPTSSSAKAPLRP	37.9		1	YOR266W	165-178	involved in pentamidine resistance protein
VNPIGITPLGPKP	62.5		1	YMR251W	349-361	Hypothetical ORF
HKVKERDPNMPKRP	155.7		1	YDL002C	84-97	HMG1-box containing protein
PCYCDTHLHGPFKP	80.2		1	YER134C	18-31	Hypothetical ORF
VLVTEKFPEVMKP	87.4		1	YMR208W	259-271	mevalonate kinase
TAIRTVMPNLLKP	108.8		1	YOR118W	248-260	Hypothetical ORF
NKTFFLKPPIGRP	7475.8		1	YBR182C	407-419	Probable DNA-binding transcription factor, Homolog to SRF/SL-2
FTNLQAKPLVGKP	4288.4		1	YAR002W	429-441	nuclear pore protein
GQLANCSSRAPAKP	127.3		1	YDL222C	69-82	Hypothetical ORF
LHQYLSETYGPTKP	39.0		1	YGL174W	3-16	Product of gene unknown
CKVDDLIPLASRP	111.3		1	YGL044C	219-231	component of the cleavage and polyadenylation factor CF I involved in pre-mRNA 3'-end processing
SASSTPIPVLGKP	100.2		1	YOR098C	775-787	nuclear pore complex protein
YNPYGISPNHARP	223.3		1	YJR059W	184-196	putative serine)/threonine kinase involved in spermine metabolism
MDDFVTPPDEVKP	40.3		1	YBR023C	712-724	chitin synthase 3
AMLEEQVKCNPNRP	0.0		1	YGR234W	289-302	Flavohemoglobin
KDIPVKSDDTPAKP	75.1		1	YGL009C	527-540	isopropylmalate isomerase
AAYNAKKAAKPAKP	109.0		1	YAL003W	104-117	Translation elongation factor EF-1beta, GDP/GTP exchange factor for Tef1p/Tef2p
VSRFYQIPGTHRP	326.3		1	YBR235W	2-14	Hypothetical ORF
IPEYILDPNAQKP	50.0		1	YAL058W	299-311	Calnexin and calreticulin homolog
DDLIRLTVKKPARP	446.1		1	YKL220C	443-456	Ferric reductase
FNVPSQKPLNCKP	955.4		1	YHR103W	279-291	involved in bud growth
LLSKVHDPNIPLRP	135.2		1	YGR184C	639-652	Ubiquitin-protein ligase
RMTDSVLVKSPQKP	2964.0		1	YLR006C	664-677	Two-component signal transducer that with Sln1p regulates osmosensing MAP kinase cascade(suppressor of sensor kinase)
SYILEELPIHLRP	140.4		1	YPL110C	407-419	Hypothetical ORF
IHLTDKGFKMPKKP	508.0		1	YOR243C	79-92	Hypothetical ORF
SNASVADAKEPSRP	46.0		1	YJR138W	1326-1339	Product of gene unknown
PKTCIIYANLPNRP	97.2		1	YMR047C	1028-1041	Nuclear pore complex protein that is member of GLFG repeat-containing family of nucleoporins and is highly homologous to Nup100p
HTMTSPPPVFNKP	1199.5		1	YDL195W	1091-1103	Component (p150) of COPII coat of secretory pathway vesicles
KHKQHKPKVKPSKP	13.3		1	YHL007C	233-246	serine/threonine protein kinase
ITSYAVSPYAQKP	90.7		1	YJL166W	24-36	Ubiquinol cytochrome-c reductase subunit 8 (11 kDa protein)
AQLLNPNRRAPRRP	363.5		1	YJL128C	177-190	MAP kinase kinase (MEK), may act as a scaffolding protein for Sho1p, Ste11p, and Hog1p
SETKSVPSIEPFKP	62.5		1	YER032W	653-666	Putative participant in 3' mRNA processing
SFTIPFLPKIPQKP	22811.3		1	YLR164W	23-36	Hypothetical ORF
SNGLLLEPSALRP	0.0		1	YOR023C	198-210	protein of the Ada histone acetyltransferase complex
SCSALLRRTIPKRP	252.6		1	YDL142C	9-22	Cardiolipin synthase
IRGFKSKPGTAKP	434.0		1	YDR409W	265-277	Hypothetical ORF
LLEAIDAIEQPSRP	41.3	41.3	2	YBR118W	226-239	translational elongation factor EF-1 alpha,translational elongation factor EF-1 alpha
DTKRLGTPESVKP	130.0		1	YLR071C	1030-1042	component of RNA polymerase II holoenzyme/mediator complex, interacts with Sin4p, Gal11p, and a 50 kd polypeptide
ATFETKFLVVPFKP	74.0		1	YDR200C	169-182	Hypothetical ORF
KKIKKKSPTGMKP	120.3		1	YOL075C	641-653	Hypothetical ORF
ESKMSLAPHEYKP	97.4		1	YGR097W	219-231	transcriptional activator of the SKN7 mediated 'two-component' regulatory system
ISGVYYSNWSPYKP	91.7		1	YDR371W	74-87	Hypothetical ORF
FQVVLDTPQGLKP	103.3		1	YFR037C	187-199	chromatin remodeling complex subunit
GISHTRMPTESRP	80.0		1	YKL165C	94-106	(putative) involved in cell polarity
QDFKSPLENDPNRP	41.4		1	YPL188W	113-126	involved in oxidative stress
SQSANLAPSNLRP	95.4		1	YER005W	601-613	apyrase (NDPase/NTPase)
NITVDYKPSKNKP	107.6		1	YMR104C	326-338	protein kinase
NRPSVSHSQSPKRP	704.0		1	YNL080C	288-301	Hypothetical ORF
LNNLLAPPLSPTKP	79.6		1	YDR425W	249-262	Hypothetical ORF
VDTFEDEPDKLKP	93.9		1	YGR210C	280-292	Hypothetical ORF
FNTPVDSPSVSRP	94.4		1	YER040W	639-651	Transcriptional activator of nitrogen-regulated genes
QIREDQQEVPPQRP	74.4		1	YMR160W	21-34	Hypothetical ORF
IYDVIEVVPEPGKP	80.4		1	YDR301W	1056-1069	Component of pre-mRNA cleavage factor II (CFII); 150-kDa protein associated with polyadenylation factor 1 (PF I)
KTREPLQPRPPVKP	705.9		1	YGR084C	83-96	35 kDa mitochondrial ribosomal small subunit protein
CDTDTLPEAPPAKP	108.0		1	YOR066W	218-231	Hypothetical ORF
RLLLEFDEEYPNKP	97.1		1	YGL058W	54-67	Ubiquitin conjugating (E2) enzyme. The C-terminal 23 residues are critical for sporulation and histone polyubiquitinating activity, but not UV repair or induced mutagenesis.
NKPGWVVYPPPPKP	180.3		1	YML035C	220-233	putative alpha-mannosidase
DVKKEQAPEGKRP	94.6		1	YDL213C	31-43	Product of gene unknown
SVYSNYLPKGNRP	216.3		1	YMR167W	278-290	MutL homolog, forms a complex with Pms1p and Msh2p to repair mismatched DNA
LEKLGDISDIPVKP	138.5		1	YPL167C	291-304	DNA polymerase zeta subunit
VAIIRYKPYLDRP	156.0		1	YPL221W	502-514	Bypass of PAM1
VDGGMAFNPDPKKP	74.7		1	YER095W	331-344	RecA homolog; Rad51p colocalizes to ~ 65 spots with Dmc1p prior to synapsis (independently of ZIP1 and DMC1), and interacts with Rad52p and Rad55p; human Rad51p homolog interacts with Brca2 protein which has been implicated in causing breast cancer
KHAAKIDLVEPVKP	121.3		1	YBR261C	84-97	Hypothetical ORF
LQSQFFDSMSPVRP	67.6		1	YGL003C	218-231	protein required for Clb2 and Ase1 degradation
AVLLIKKNKLPPRP	9429.3		1	YLR281C	14-27	Hypothetical ORF
DKYCTLRPGIPLKP	1000.4		1	YDL164C	380-393	DNA ligase
MTAAKPNPYAAKP	2428.0		1	YDL182W	1-13	homocitrate synthase, highly homologous to YDL131W
GGKYQGFGSTPAKP	56.7		1	YDL226C	208-221	ADP-ribosylation factor GTPase-activating protein (ARF GAP)
NRPNSVDPALRRP	225.0		1	YLR397C	390-402	homology to the CDC48 gene product
KEYTRFNQIFPKKP	54.0		1	YDR182W	159-172	involved in ion homeostasis
EFRKSDEPVSVKP	69.6		1	YBR237W	77-89	RNA helicase homolog
AIKSIYSPSDKRP	351.0		1	YBR229C	581-593	Glucosidase II
YKPWSAWCYLPPKP	208.3		1	YDL035C	229-242	G-protein coupled receptor
KVMENWTPGAPKP	106.3		1	YGL202W	197-209	aromatic amino acid aminotransferase
ALNDSMFFPYPFKP	137.9		1	YGL131C	433-446	Hypothetical ORF
DIDMPVNPPFRKP	257.0		1	YBL015W	191-203	acetyl CoA hydrolase
WIRSTLNHIIPRRP	66.3		1	YML061C	4-17	5' to 3' DNA helicase
QDYGCISPSNIRP	0.0		1	YER132C	1035-1047	negative regulator of early meiotic gene expression
QTATTLSPAKARP	122.0		1	YOR178C	4-16	Regulatory subunit for Glc7p
EKASRFRPTIDRP	910.0		1	YJL196C	11-23	Elongation enzyme 1
LIPVQELPLLLKP	74.2		1	YML010W	362-374	transcription factor
TNIIDKGVQSPPKP	140.0		1	YDR176W	125-138	transcription factor; genetic and mutant analyses suggest that Ngg1p (Ada3p) is part of two transcriptional adaptor/HAT (histone acetyltransferase complexes, the 0.8 MD ADA complex and the 1.8 MD SAGA complex
RVSITKQPKALKP	243.7		1	YIL074C	41-53	3-phosphoglycerate dehydrogenase
PANSTNNSNEPIRP	131.4		1	YMR081C	97-110	involved in mitochondrial RNA splicing
SAPQLTVPEPSKP	52.2	52.2	2	YNL034W	543-555	Hypothetical ORF,Hypothetical ORF
VVYFSSIPPYMKP	93.8		1	YNR054C	115-127	Hypothetical ORF
KIQELYLPHMSRP	166.3		1	YMR131C	92-104	RiboSome Assembly 2
EGSQSVPIEIPKKP	132.3		1	YLR081W	51-64	galactose permease
SNIVSILPEGAKP	105.7		1	YKL015W	850-862	zinc-finger transcription factor of the Zn(2)-Cys(6) binuclear cluster domain type
RIPVLPPPRSPNRP	7670.5		1	YER158C	359-372	Hypothetical ORF
NSLDLNQADNPLRP	23.6		1	YLL019C	65-78	protein kinase homolog
EPVTKERPHFNKP	534.5		1	YER161C	148-160	non-specific DNA binding protein (sin1)
KPEYFPFPIYDKP	96.4		1	YBR086C	485-497	Probable transmembrane protein
TDVTFSYPGAQKP	108.2		1	YPL226W	815-827	This gene encodes a protein with an Q/N-rich amino terminal domain that acts as a prion, termed [NU]+.
RPKRRAPPPVPKKP	79958.4		1	YIR003W	383-396	Hypothetical ORF
EFTDMEIPDSVKP	72.6		1	YKL010C	660-672	involved in ubiqitin-mediated protein degredation
VLPVKIQPPLLRP	148.6		1	YPR175W	10-22	DNA polymerase epsilon, subunit B
HNTSSSIPKISRP	764.6		1	YGR014W	1282-1294	putative integral membrane protein
TYVHAWDMRSPHRP	489.1		1	YDR128W	137-150	Hypothetical ORF
NCVDRHAFANPDKP	102.8		1	YLR153C	95-108	acetyl-coenzyme A synthetase
APIPESPANSPTRP	190.2		1	YMR115W	51-64	Hypothetical ORF
ASTLGITPADSKP	93.1		1	YMR016C	645-657	displays homologies to several transcription factors
YTDNDDYPELDRP	139.6		1	YOR292C	157-169	Hypothetical ORF
QEQQNKAPEKPKP	46.6		1	YGL105W	194-206	G4 nucleic acid binding protein, involved in tRNA aminoacylation
LKLSNISHHSPVKP	102.8		1	YBR050C	283-296	putative Glc7 regulatory subunit
GSKSGPPPRPKKP	25209.0		1	YNL138W	349-361	70-kDa adenylyl cyclase-associated protein
NSNGPTPAVLPQKP	56.0		1	YDL053C	27-40	Hypothetical ORF
FSDKNTIPPNEKP	147.0		1	YPR022C	372-384	Hypothetical ORF
ESLNLQFQAHPPKP	27.2		1	YKR050W	395-408	membrane protein; low affinity potassium transport
IFLNYEWPQWLRP	162.9		1	YOR336W	1160-1172	involved in cell wall biogenesis
AKKEFDEKLPPKKP	87.3		1	YMR072W	106-119	HMG-1 homolog, mitochondrial
CINNSEVPTNDKP	72.1		1	YPR068C	139-151	Similar to Hda1p, Rpd3p, Hos2p, and Hos3p
GYDVKVTPWEKRP	139.1		1	Q0055	610-622	maturase aI2; encodes intron-specific reverse transcriptase activity; putative endonuclease
NLTTTSKPSLPEKP	609.6		1	YPR171W	329-342	Hypothetical ORF
YKVYFSTPRDVKP	114.1		1	YBR024W	225-237	SCO1 protein homolog (S. cerevisiae)
SAKKAPIDYSPSRP	0.0		1	YDL025C	107-120	Hypothetical ORF
LDATEAPIDLPQKP	77.8		1	YIL171W	41-54	hexose permease
IQESMKHPKHFRP	821.9		1	YKL146W	503-515	Hypothetical ORF
SDSEENEPRRKKP	93.2		1	YMR014W	341-353	BUD site selection
QRFNNSNNSIPRKP	626.8		1	YPL032C	537-550	(putative) involved in vacuole function
KSILHGLADEPRRP	98.4		1	YPR084W	202-215	Hypothetical ORF
ISMIPRYPVTSRP	2473.1		1	YDL056W	329-341	transcription factor
PESKSPRVTTPLKP	140.3		1	YJR083C	40-53	Hypothetical ORF
RFCSVKTNRTPSKP	159.3		1	YOR196C	186-199	lipoic acid synthase
RPPPPPIPSTQKP	2820.2		1	YNL094W	468-480	Hypothetical ORF
FDIVFPAPKGKRP	284.3		1	YBR034C	258-270	nuclear protein arginine methyltransferase (mono- and asymmetrically dimethylating enzyme)
SVRVQGEPLDPKRP	80.0		1	YGL027C	137-150	glucosidase I
IDIPVRQPYSKKP	639.4		1	YDR422C	269-281	SNF1 protein kinase substrate
AKSTRSSPQKAKP	88.6		1	YBR203W	447-459	Hypothetical ORF
HVNLDKGKHVPSKP	105.0		1	YKL054C	142-155	vacuole import and degradation
TNGPRYSPQNPRP	749.3		1	YMR124W	350-362	Hypothetical ORF
NRNTLSTPEEKKP	201.2		1	YER109C	669-681	putative transcriptional activator of FLO1
RKTWESIPPKFRP	1047.6		1	YOR236W	58-70	dihydrofolate reductase
KSDVPEDPIYSKP	19.8		1	YBR003W	113-125	hexaprenyl pyrophosphate synthetase
GQFSPENPNEFKP	60.8		1	YPR160W	817-829	Glycogen phosphorylase
KKSRSTGFKNPLRP	184.3		1	YML061C	150-163	5' to 3' DNA helicase
KLDIISDPESERP	107.2		1	YGL004C	356-368	Hypothetical ORF
RDECSILPKNYRP	97.6		1	YDR365C	307-319	Hypothetical ORF
SRQAIPPPVPNRP	2951.8		1	YLR144C	4-16	involved in cortical actin cytoskeleton assembly
GDTVYIVHWEPSKP	48.0		1	YIL154C	237-250	transcription factor
LKKSGKLPTWVKP	40.8		1	YLR193C	56-68	Hypothetical ORF
PPPQQAQSLQPLKP	187.7		1	YIR006C	205-218	polyA-specific ribonuclease
SREDRKNRAPPQRP	109.4	7.3	2	YER131W	88-101	Ribosomal protein S26B,Ribosomal protein S26A
LHYHVIGSNGPAKP	60.8		1	YGR198W	51-64	Hypothetical ORF
RVRKTHVPASKRP	78.6		1	YGL061C	212-224	Death Upon Overexpression
NGEEAEEVVVPEKP	538.9		1	YJL214W	46-59	hexose permease
LEEKKEQPKVEKP	86.1		1	YLR429W	427-439	has homology to the Dictyostelium and human actin-binding protein coronin
ANVQNVIPDDSKP	35.4		1	YDR331W	298-310	(putative) transamidase involved in GPI anchor attachment
CSSSCGLPATDKP	59.6		1	YOR068C	68-80	Hypothetical ORF
TTGLNGSPTRGKP	83.1		1	YLL003W	876-888	Product of gene unknown
DIADLEEPFLPRP	65.6		1	YIL109C	377-389	vesicle coat component
VGGNPDIPSLLKP	87.4		1	YHR080C	52-64	Hypothetical ORF
WCRHFFLPRCKRP	324.5		1	YBL012C	87-99	Hypothetical ORF
INPLGITPLGPKP	9.5		1	YKR076W	353-365	(putative) involved in cell wall biogenesis
SCFTCQDCQKPLKP	113.3		1	YDL240W	56-69	Protein similar to LIM-domain proteins and to rho/rac GTPase-activating family of proteins
LRLKKSPLKVPSRP	451.5		1	YOR081C	655-668	Hypothetical ORF
YQKTFKLPWDPRP	154.7		1	YBL086C	310-322	Hypothetical ORF
RDYYLSFPESERP	41.0		1	YDR242W	430-442	putative amidase
PFKTSSTPTTPERP	138.4		1	YHR182W	754-767	Hypothetical ORF
SLEHDGRPKTIKP	56.6		1	YKL077W	80-92	Hypothetical ORF
YVTFTTIPYKEKP	70.4		1	YCL058C	12-24	Product of gene unknown
ISPVIIPLGNPKRP	90.9		1	YGR177C	149-162	Alcohol acetyltransferase
IPLLKEKPNALKP	2175.3		1	YOR001W	149-161	involved in 5.8S rRNA processing
SGKMRSRSSSPVRP	559.6		1	YKL185W	433-446	probable purine nucleotide-binding protein
LWTNDDYLQQPARP	30.0		1	YER136W	199-212	GDP dissociation inhibitor
AIRKENLPNLEKP	72.3		1	YDR150W	1608-1620	Protein with variable number of tandem repeats of a 64 amino-acid polypeptide, potential Ca2+-binding site, and pleckstrin homology domain
FPDWSMGPNSAKP	237.6		1	YPL089C	527-539	serum response factor-like protein
EQIVLGQPKTNRP	87.7		1	YDR062W	281-293	Probable component of serine palmitoyltransferase, which catalyzes the first step in biosynthesis of long-chain sphingolipids
AMIAHLSPHNARP	464.0		1	YJR124C	130-142	Hypothetical ORF
SKQFLLSPIFAKP	168.8		1	YHR099W	1329-1341	ATM/Mec1/TOR1+2-related
QVADVQWSPHPAKP	89.6		1	YDR128W	69-82	Hypothetical ORF
PQLHDYLPTLERP	0.0		1	YCR034W	17-29	Probable subunit of 1,3-beta-glucan synthase; homolog of ELO1
RKSCDIGHIDPWRP	77.8		1	YOR156C	78-91	interacts with C-terminus of CDC12
HEESNNYVEIPKKP	137.0		1	YHR092C	51-64	High-affinity glucose transporter
DIEMKDVSSKPSKP	85.7		1	YPR070W	510-523	Subunit 1 of the Mediator complex essential for transcriptional regulation
NESFSLPPPQPKP	61.2		1	YFL044C	78-90	Hypothetical ORF
LCGSIIGPKRVKP	465.7		1	YLR427W	248-260	Hypothetical ORF
LSKNWELPQRLKP	1038.5		1	YOL028C	50-62	basic leucine zipper (bZIP) transcription factor
EKTGNAHPLGFRP	123.6		1	YPR016W-A	66-78	Hypothetical ORF
AAAPDVKPHDTKP	45.6		1	YPR125W	432-444	Hypothetical ORF
NVTFRRDPNSFRP	362.9		1	YDR091C	569-581	putative member of nontransporter group of ATP-binding cassette (ABC) superfamily
VIAILNPEVLPWRP	78.9		1	YIL150C	263-276	(putative) involved in DNA replication
AYNLNVPPPKKRP	1507.9		1	YHR009C	132-144	Hypothetical ORF
VVDGNLAHETPVKP	93.0		1	YGR188C	429-442	Serine/threonine protein kinase required for cell cycle arrest in response to loss of microtubule function
RNIPPPPPPPPPKP	1004.0		1	YMR089C	152-165	mitochondrial membrane ATPase of the CDC48/PAS1/SEC18 (AAA) family
TLITFMVPRFDKP	0.0		1	YBR115C	740-752	alpha aminoadipate reductase
TDGNEEKPLLPTRP	65.4		1	YPR171W	199-212	Hypothetical ORF
AAELGNNALPPTKP	86.6		1	YNR046W	63-76	Hypothetical ORF
PLKPKMLPIPSKP	14117.3		1	YPL243W	529-541	component of signal recognition particle
LAFFHNIPKKVRP	221.0		1	YDL058W	339-351	Integrin analogue gene
PAGINDSPSPVKP	117.3		1	YGR092W	45-57	Serine/threonine protein kinase
VYYVSKAKLQPAKP	134.7		1	YAR007C	254-267	69 kDa subunit of the heterotrimeric RPA (RF-A) single-stranded DNA binding protein, binds URS1 and CAR1
RPQIYSEPTRTKP	373.2		1	YPR122W	608-620	putative homolog of human insulin-degrading endoprotease
GWYLTGAPNILKP	101.6		1	YDL203C	543-555	Hypothetical ORF
VENLGTNVTPPLRP	64.4		1	YPL242C	22-35	Similar to mammalian IQGAP proteins
SSTLKSNSSLPPKP	69.0		1	YGR178C	412-425	interacts with poly(A)-binding protein
RSEKIMPFLSPPRP	701.3		1	YGL064C	428-441	Hypothetical ORF
FDSQFSAPFNGRP	168.0		1	YBL014C	791-803	member of yeast Pol I core factor (CF) also composed of Rrn11p, Rrn7p and TATA-binding protein
SNKTHTEQNNPPKP	83.8		1	YOR290C	408-421	transcriptional regulator
SNCSTAGLVAPLKP	61.1		1	YDR158W	154-167	aspartic beta semi-aldehyde dehydrogenase
VLNTRESPDSLKP	102.9	11.3	3	YGR109W-B	421-433	Hypothetical ORF,Hypothetical ORF,Hypothetical ORF
FEEPEDFLPPPPKP	55.3		1	YLR285W	14-27	Hypothetical ORF
LDVLKIKPLPYKP	2067.6		1	YER093C	582-594	Hypothetical ORF
HVDEDGEPIDIKP	201.9		1	YLR429W	120-132	has homology to the Dictyostelium and human actin-binding protein coronin
HPEYTSKVLDPSKP	69.3		1	YBL039C	535-548	CTP synthase, highly homologus to URA8 CTP synthase
TIEARVHPEPPNKP	36.2		1	YDR330W	403-416	Hypothetical ORF
ASKLVEQHMAPPKP	122.3		1	YPL085W	1841-1854	vesicle coat component
FTYAYVSPTKLKP	169.6		1	YGL140C	277-289	Hypothetical ORF
SCSIKLQDQDPSKP	46.0		1	YOR205C	26-39	Hypothetical ORF
PQNRVQAPTAYKP	287.0		1	YBL013W	258-270	Methionyl-tRNA Transformylase
ESFSSGSLSPPSRP	48.8		1	YDR348C	88-101	Hypothetical ORF
LMMPVMVPTVYKP	187.6		1	YPR013C	154-166	Hypothetical ORF
STIPDNHPVLNKP	117.4		1	YAL043C	192-204	pre-tRNA processing
NNPPQMVPKGVRP	1036.3		1	YOR188W	1010-1022	involved in polarized growth
PDLRLTKSGKPKKP	130.6		1	YDR464W	659-672	negative regulator of prp genes
FFQLPPVSKDPNRP	185.9		1	YML061C	379-392	5' to 3' DNA helicase
ETVTNSGGLQPLKP	54.3		1	YOR329C	474-487	suppressor of clathrin deficiency
KSRHFTYPEGVKP	55.9		1	YHR006W	264-276	Zinc finger (Cys(2)-His(2))
GINMKKGFINPRKP	210.0		1	YLL021W	560-573	spindle pole antigen
CVRIIKLPTVIKP	175.3		1	YDR407C	928-940	Component of targeting complex (TRAPP) involved in ER to Golgi membrane traffic
STKPEKPPVVKKP	13257.6		1	YNL106C	1109-1121	inositol polyphosphate 5-phosphatase
ASSSPFIPKKRKP	2113.6		1	YLR430W	2217-2229	component of a nuclear-localized tRNA splicing complex
SVLAPYLPFLMKP	8.6		1	YHR099W	870-882	ATM/Mec1/TOR1+2-related
TSLFDNIPSIYRP	43.4		1	YGL169W	124-136	translation initiation protein
TDSGRNGPRSGKP	36.5		1	YNL251C	479-491	RNA binding protein involved in the regulation of RNA abundance
SEQDATDPASAKP	49.3		1	YIL115C	491-503	159-kDa nucleoporin with coiled-coil domain and repeated motifs typical of nucleoporins
RATPVSTPVISKP	61.6		1	YHL007C	201-213	serine/threonine protein kinase
YNYSFQFDKFPRKP	275.1		1	YLR392C	110-123	Hypothetical ORF
IKPPKHIRNEPVKP	87.3		1	YHR037W	22-35	delta-1-pyrroline-5-carboxylate dehydrogenase
NKIKETLPREKKP	179.4		1	YMR255W	67-79	GREAT for FULL DEAD box protein activity
HMTHNRKPAEPTKP	2088.0		1	YML075C	1020-1033	3-hydroxy-3-methylglutaryl-coenzyme A (HMG-CoA) reductase isozyme
ILTFSTKKSKPIRP	1348.1		1	YMR259C	332-345	Hypothetical ORF
NQTPAQGPPLRRP	8653.0		1	YDR479C	205-217	Hypothetical ORF
NYSIKYMLLEPSKP	103.4		1	YPL008W	555-568	kinetochore protein in the DEAH box family
VEKINTFKTLPTKP	385.0		1	YDL202W	178-191	Mitochondrial ribosomal protein MRPL11 (YmL11)
IATSADYIFIPEKP	90.5		1	YMR205C	403-416	phosphofructokinase beta subunit
SPEENTDFALPMKP	98.8		1	YDR273W	125-138	Hypothetical ORF
VDDYNASFELPLKP	95.4		1	YGL134W	27-40	PHO85 cyclin
GKLLKSYPTSARP	203.9		1	YGR238C	700-712	involved in cell fusion and morphology; contains six Kelch repeats
LNDSMFFPYPFKP	50.6		1	YGL131C	434-446	Hypothetical ORF
AIIYHHKAGDPFKP	154.6		1	YGR276C	328-341	ribonuclease H
SPFPADTPSSNRP	114.0		1	YGL201C	3-15	component of MCM initiator complex involved in DNA replication
TKSEYTNAELPAKP	67.7		1	YMR011W	36-49	high affinity hexose transporter-2
RKLTFADVKKPDKP	62.6		1	YMR273C	809-822	peripheral plasma membrane protein
ERLQSQPPRPPRP	10368.5		1	YGR268C	21-33	Hypothetical ORF
RNTTLTWPQLFKP	343.6		1	YOR144C	235-247	Enhanced Frequency of Direct-repeat recombination
WRYLPAPPVCIRP	1237.9		1	YOR116C	258-270	RNA polymerase III large subunit
ISNLGGKSIDPHKP	91.3		1	YNL212W	461-474	vacuole import and degradation
LSKVRGRPMYPRP	382.0		1	YBR083W	422-434	transcription factor of the TEA/ATTS DNA-binding domain family, regulator of Ty1 expression
SIQSKIMLESPKKP	288.6		1	YJL147C	308-321	Hypothetical ORF
FYILDKFPLEIRP	20.0		1	YLL018C	442-454	Aspartyl-tRNA synthetase, cytosolic
LQELKFSPVINKP	66.0		1	YLR022C	137-149	Hypothetical ORF
ALPLPAVFSAPIRP	49.7	16.9	2	YBR031W	19-32	Ribosomal protein L4A (L2A) (rp2) (YL2),Ribosomal protein L4B (L2B) (rp2) (YL2)
PTSDRLQLLKPFKP	919.6		1	YLR304C	557-570	Aconitase, mitochondrial
ENTPRPNPTQPRKP	102.0		1	YDR359C	772-785	vacuolar import degradation
PETREASLDIPYKP	16.9		1	YFL011W	29-42	high-affinity hexose transporter
NMPFTLNQSHPFKP	140.0		1	YMR067C	315-328	Hypothetical ORF
YAEILKNRMNPEKP	100.2		1	YBL034C	847-860	component of the mitotic spindle
HLYCMDPPLDRKP	172.5		1	YGL131C	343-355	Hypothetical ORF
DSSSANGKFIPSRP	98.6		1	YHL007C	462-475	serine/threonine protein kinase
KGMENELPFMKRP	332.3		1	YIL077C	15-27	Hypothetical ORF
NRTQRKTPTVIRP	330.2		1	YPL093W	23-35	(putative) nucleolar G-protein; homologs identified in human and Trypanosoma brucei
KDSPSFLPGQQRP	71.8		1	YNL167C	92-104	CREB like repressor, bZIP protein that binds to CRE motifs, interacts with Mig1p
QKNVIHRAARPTRP	253.0	73.2	2	YLR029C	32-45	Ribosomal protein L15A (YL10) (rp15R) (L13A),Ribosomal protein L15B (YL10) (L13B) (rp15R)
ISRWVNFPWDAKP	172.0		1	YIL085C	295-307	(putative) mannosyltransferase
NEYKGLITIIPSKP	77.6		1	YOL152W	549-562	similar to FRE2
RQPTIATTDKPDRP	83.4		1	YDR246W	151-164	TRAPP subunit of 23 kDa
