# Supplementary material for: Protein Interaction Networks by Proteome Peptide Scanning
Source: PLoS Biol. 2004 Jan 20;2(1):e14. doi: 10.1371/journal.pbio.0020014 (PMC314469; doi:10.1371/journal.pbio.0020014)
Supplement: Dataset S2 — (104 KB TXT). [file pbio.0020014.sd002.txt]

The results of the SPOT analysis experiments for the Boi1 SH3 are reported in a tab delimited text file. Where the columns contain:
The peptide sequence
The normalized value in BLU units (see methods)  
The standard deviation, when the peptide was synthesized more then once.
The number of times the peptide was synthesized in the membrane.
The name of the corresponding protein
The position of the peptide in the protein.
A brief description of the protein function, whenever known.

DETRKLTPCSPGDD	0.0		1	YPR173C	368-381	AAA-type ATPase
LTIFKRPPKQPGHQ	134.7		1	YOL006C	477-490	topoisomerase I
IDKSKLSPRFPELK	119.1		1	YDR237W	35-48	Mitochondrial ribosomal protein MRPL7 (YmL7)
TTTYKSRPDRPKPV	607.3		1	YBR289W	757-770	subunit of the chromatin remodeling Snf/Swi complex
TELLRIIPEMPKDL	79.9		1	YLR032W	80-93	putative ATPase/DNA helicase
DIKTRSVPKIPSIE	344.0		1	YBR163W	320-333	Weak similarity to Pta1p (pre-tRNA processing protein)
NDLVKRFPEQPPLR	75807.8		1	YBR195C	105-118	Arf-binding protein
WLDEKRIPSTPVDY	106.8		1	YGR124W	196-209	asparagine synthetase
PPRFKNFPTLPSKI	572.2		1	YLL015W	59-72	ABC-type transmembrane transporter; highly homologous to human MRP1 and to C. elegans mrp-1
SLLAKYQPSLPLVE	44.7		1	YDL179W	224-237	Cyclin
NVLLKAKPNDPAAT	1775.6		1	YGR123C	104-117	serine/threonine phosphatase
KIVERGPPYPPDLR	74.9		1	YDR464W	649-662	negative regulator of prp genes
VSQRKKRPISPHLT	215.9		1	YMR118C	67-80	Hypothetical ORF
SMAMRPIPPLPTES	37.0		1	YNL152W	155-168	Hypothetical ORF
VKRPRLNPFLPRDE	135028.0		1	YGL097W	70-83	pheromone response pathway suppressor
SGSGRRYPQTPSYY	593.3		1	YJL095W	698-711	MEKK serine/threonine kinase
LGPLKYAPHLPFSK	133.1		1	YJL176C	589-602	transcription factor
PSHYRNIPYNPATF	188.1		1	YBR194W	90-103	Hypothetical ORF
GENIKITPQKPFWF	82.4		1	YJR122W	473-486	component of CCR4 transcriptional complex
PHFAKHSPDSPRTS	149.8		1	YER167W	325-338	Serine/threonine protein kinase
CNRARYLPQNPDII	386.3		1	YBR195C	132-145	p50 subunit of the yeast Chromatin Assembly Factor-I (CAF-I) negative regulator of ras-mediated cAMP induction; homologous to beta subunit of GTP-binding proteins
KLKIKILPEQPQLE	1349.1		1	YDR407C	838-851	Component of targeting complex (TRAPP) involved in ER to Golgi membrane traffic
CAKSKSRPNTPGSD	1737.8		1	YIR007W	739-752	Hypothetical ORF
FNGDRLVPTLPTVS	132.5		1	YPR095C	191-204	Suppressor of Ypt3
NESEKSSPWSPYKV	96.5		1	YBR156C	157-170	Mitotic spindle protein involved in chromosome segregation.
GFLSKKVPNTPVVV	426.2		1	YNL094W	196-209	Hypothetical ORF
IAVTRSIPRGPDKN	256.3		1	YOR322C	264-277	Hypothetical ORF
NELVKRFPGHPPLR	733.2		1	YHR108W	109-122	Arf-binding protein
RRRTRLRPPTPLSQ	137.2		1	YPL269W	616-629	Component of cortical adaptor complex that orients microtubules
QSKTKPLPVEPASP	80.3		1	YCR030C	484-497	Hypothetical ORF
NGKDKSRPPRPPPK	664.5		1	YIL095W	742-755	probable serine/threonine-protein kinase
TPQSRFPPYSPLLP	57.1		1	YDR103W	267-280	scaffold protein for MAP kinase cascade
NSFRKILPQEPEIW	1166.1		1	YBR055C	389-402	RNA splicing factor
TILERLTPLVPNNL	51.5		1	YKL017C	267-280	DNA helicase A
KFFKREYPDIPMIA	201.4		1	YMR190C	828-841	has DNA helicase signature motifs
LFGIRNNPFIPITG	280.9		1	YLR214W	271-284	Ferric (and cupric) reductase
FIKNKAKPLIPIEL	700.1		1	YJL201W	254-267	(putative) involved in cell wall biogenesis
LSYLKDLPFVPFLF	62.5		1	YNL143C	64-77	Hypothetical ORF
YCPWKLCPLLPILY	88.3		1	YCR001W	27-40	Hypothetical ORF
VFYHRPAPKPPVTK	879.1		1	YDL028C	400-413	serine/threonine/tyrosine protein kinase (dual specificity), able to autophosphorylate as well as act on Mad1p. A mutation predicted to abolish kinase function eliminates in vitro protein kinase activity and behaves like a null mutation in vivo.
ILERKNIPRQPAIR	1777.3		1	YDL034W	13-26	Hypothetical ORF
SKIKRSRPPPPPMD	1250.2		1	YDR239C	144-157	Hypothetical ORF
ELDTKTIPELPFCM	0.0		1	YJR092W	117-130	involved in bud site selection
DLQKKYEPSPPATH	114.0		1	YCR069W	34-47	cyclophilin homolog
GLDLKWEPSTPQRK	2031.1		1	YLR460C	162-175	Hypothetical ORF
MDGIKELPEFPIKK	25.9		1	YMR266W	737-750	Hypothetical ORF
RLVSKYRPNCPIIL	245.5		1	YAL038W	409-422	Pyruvate kinase
ISNRRPVPRRPSQP	4610.9		1	YPR091C	658-671	Hypothetical ORF
MKPQKIAPKFPGTV	1109.4		1	YDR091C	417-430	putative member of nontransporter group of ATP-binding cassette (ABC) superfamily
LDTHKESPLRPKVR	2822.5		1	YKR003W	305-318	Hypothetical ORF
YVVKKNFPVSPNYT	233.9		1	YMR015C	408-421	cytochrome P450 involved in C-22 denaturation of the ergosterol side-chain
VRSKRLFPVRPMAT	361.5		1	YAL040C	535-548	G(sub)1 cyclin
LNGLKSSPADPHLS	63.9		1	YLR072W	61-74	Hypothetical ORF
KLHEKYFPDLPKEV	90.7		1	YDR527W	252-265	Hypothetical ORF
MQSKKEDPNRPKNL	898.4		1	YMR241W	242-255	DNA-binding protein, mtDNA stabilizing protein, mitochondrial inner membrane protein with low homology to RIM2
DDIIKDHPHIPNGQ	187.3		1	YOR360C	470-483	low-Km (high-affinity) cAMP phosphodiesterase
MDMDRNVPLAPNLN	41.3		1	YJR066W	21-34	phosphatidylinositol kinase homolog
TNSVKATPVPPTLA	53.6		1	YLR337C	365-378	Proline-rich protein verprolin
ATVVKNCPGDPELF	644.0		1	YNL187W	329-342	Hypothetical ORF
QFALKNTPITPGSC	142.5		1	YGR061C	462-475	5'-phosphoribosylformyl glycinamidine synthetase
GYNPKTVPFVPISG	39.8	16.8	2	YBR118W	180-193	translational elongation factor EF-1 alpha,translational elongation factor EF-1 alpha
MLNSKHYPYIPVAN	57.3		1	YBR096W	107-120	Hypothetical ORF
KTGRKTFPFLPYQI	128.7		1	YGL012W	364-377	Sterol C-24 reductase
PELAKNSPLAPIKK	685.0		1	YLL021W	1081-1094	spindle pole antigen
ELQIRYKPTPPLKK	87.9		1	YPL074W	331-344	AAA family ATPase
SKNWKLPPRLPHRA	7830.0		1	YIR018W	25-38	bZIP transcription factor
HFNTKKIPELPSQF	117.7		1	YML051W	376-389	transcriptional regulator
WEALKSVPIPPRKN	52251.9		1	YJR113C	98-111	Hypothetical ORF
DSYSRSRPTRPLGY	13601.4		1	YNL165W	293-306	Hypothetical ORF
RMQQKNSPAFPTHS	4834.7		1	YGR056W	183-196	Member of RSC complex
VPIDKKSPFYPGLD	152.3		1	YCL055W	187-200	transcription factor involved in karyogamy
ASKHKMFPFNPAKI	349.1		1	YLR115W	531-544	Component of cleavage factor II (CF II); 105-kDa protein associated with polyadenylation factor 1 (PF I)
ATEAKCLPKIPSIP	107.8		1	YPL176C	343-356	Hypothetical ORF
TASGKTSPILPLQN	106.2		1	YBR066C	94-107	homologue of NRG1
IAEWKNDPNNPNFE	69.4		1	YMR277W	194-207	TFIIF interacting component of CTD phosphatase
VQIKRADPHFPHDE	33.5		1	YMR140W	298-311	Hypothetical ORF
DEALRYCPDAPIVL	37.1		1	YNL090W	103-116	GTP-binding protein of the rho subfamily
EIAKRLQPGSPVLG	26.9		1	YHR047C	776-789	arginine/alanine aminopeptidase
NQIARQIPFQPWYL	22.9		1	YLR083C	510-523	endosomal membrane protein
RTFFKLPPNLPEAE	219.8		1	YHR017W	94-107	similar to S. douglasii YSD83
EKELKEGPSSPASI	46.3		1	YJL076W	376-389	nucleolar protein involved in exit from mitosis
ILAVKKNPQSPMYT	127.5		1	YER126C	197-210	Hypothetical ORF
TTRRKKDPNAPKRR	424.4		1	YBR089C-A	17-30	11-kDa nonhistone chromosomal protein
PSSHKRKPVIPWDA	93.5		1	YNL295W	201-214	Hypothetical ORF
KYCFKLVPPQPGSK	198.5		1	YBL085W	849-862	BEM1-binding protein
LTLTKWDPSKPISL	189.6		1	YKL027W	383-396	Hypothetical ORF
HEASKCFPKAPQAS	0.0		1	YKL105C	877-890	Hypothetical ORF
DPSDKSLPQQPFHK	0.0		1	YJR006W	304-317	DNA polymerase delta 55 KD subunit
DIPRRYIPITPADL	14137.2		1	YMR126C	79-92	Hypothetical ORF
IKYFKKFPKDPLAM	131.5		1	YPR189W	306-319	Contains 8 copies of the TPR domain
AKLHRTKPVKPLSK	381.7		1	YLR430W	1004-1017	component of a nuclear-localized tRNA splicing complex
CLRARNGPVPPVHI	638.3		1	YIR027C	235-248	allantoinase
RTPSKPDPMEPENT	28.1		1	YOR196C	194-207	lipoic acid synthase
INNNKMRPHLPPLS	1313.4		1	YHR102W	535-548	PAK/Ste20 kinase family
TKKRKLGPKAPNPL	494.7		1	YOR004W	192-205	Hypothetical ORF
DFIGRKSPDLPEYL	136.6		1	YLL006W	228-241	mitochondrial outer membrane protein
SANGKFIPSRPAPK	128.3		1	YHL007C	465-478	serine/threonine protein kinase
KSIPRTKPNVPPLQ	613.4		1	YDR466W	448-461	Hypothetical ORF
VAPNRIPPKVPVIN	102.8		1	YDR466W	429-442	Hypothetical ORF
EWEEKLTPAGPLCP	65.4		1	YDR402C	463-476	Cytochrome P450 56, Dit2p catalyzes oxidation of N-formyl tyrosine to N,N-bisformyl dityrosine in vitro
VASSRTEPSTPSRP	120.2		1	YJL095W	1074-1087	MEKK serine/threonine kinase
RRHNRQHPPYPHSG	298.9		1	YNL165W	14-27	Hypothetical ORF
TEFSRPIPPTPSGF	40.4		1	YPL009C	63-76	Hypothetical ORF
EEQVKCNPNRPIYW	148.8		1	YGR234W	292-305	Flavohemoglobin
TEIYKLEPREPQVD	132.1		1	YEL031W	1078-1091	P-type ATPase
IYHCKKQPLVPIGC	181.8		1	YML030W	25-38	Hypothetical ORF
AQKLKLLPEEPFQR	712.8		1	YDL001W	74-87	Hypothetical ORF
AKLRKFHPPEPYKG	274.0		1	YHR147C	183-196	Mitochondrial ribosomal protein MRPL6 (YmL6)
LVGLKYEPLFPYFA	50.5		1	YBL076C	285-298	cytoplasmic isoleucyl-tRNA synthetase
AGMAKTKPDVPLSY	20.7		1	YLR216C	44-57	cyclophilin related to the mammalian CyP-40
TSNTKWTPITPSVI	29.7		1	YDR515W	74-87	RNA binding protein with La motif
SLIPKIEPAEPTYS	169.8		1	YNL224C	454-467	Hypothetical ORF
VIIGKTTPISPDEE	0.0		1	YOR151C	910-923	second largest subunit of RNA polymerase II
MRRCKDAPIEPPKY	554.7		1	YOR346W	669-682	deoxycytidyl transferase
HELVKSDPHFPYGT	37.2		1	YDL117W	838-851	Product of gene unknown
KRRSKSLPTTPGIR	310.1		1	YER054C	189-202	(putative) regulator of Glc7, a PP1 family protein phosphatase
KRNSKHAPFIPVKP	411.9		1	YPR095C	154-167	Suppressor of Ypt3
NGTWKYNPTVPNEL	72.4		1	YPR151C	143-156	Hypothetical ORF
NITEKSPPKSPKHK	3415.2		1	YDR543C	77-90	Hypothetical ORF
KKIAKGDPKIPMQN	778.6		1	YNL155W	157-170	Hypothetical ORF
EKYGKDQPESPVPE	62.1		1	YMR285C	368-381	Hypothetical ORF
KNLKKYDPEDPNRR	656.5		1	YPL093W	383-396	(putative) nucleolar G-protein; homologs identified in human and Trypanosoma brucei
LSKVRGRPMYPRPA	478.8		1	YBR083W	422-435	transcription factor of the TEA/ATTS DNA-binding domain family, regulator of Ty1 expression
CFKTKFAPEAPDLF	59.6		1	YDL195W	303-316	Component (p150) of COPII coat of secretory pathway vesicles
PNPLKKAPIPPLAY	73.1		1	YPR059C	36-49	Hypothetical ORF
YEGPRGAPGMPEML	64.0		1	YJR016C	463-476	dihydroxyacid dehydratase
GSQWKNHPDWPFWV	132.7		1	YLR057W	726-739	Hypothetical ORF
GIKVKRIPYSPKSI	136.0		1	YMR309C	639-652	~100 kDa cytoplasmic protein
NDDKKTEPDKPAFS	52.4		1	YJL041W	186-199	nuclear pore protein
CKYNRQHPANPAAA	210.3		1	YPL247C	221-234	Hypothetical ORF
LNRKKVTPQLPKVT	383.8		1	YFL013C	529-542	Hypothetical ORF
KIIKKCSPSVPKEE	388.8		1	YNL265C	154-167	Similar to Nuf1p (spindle pole body component)
IDIPRTNPHIPLYQ	50.1		1	YOR070C	339-352	GTPase activating protein
NSNVRIPPTVPSKI	178.0		1	YGR198W	3-16	Hypothetical ORF
PESAKCNPNSPRLK	618.3		1	YOR231W	8-21	protein kinase involved in protein kinase C pathway
EGRCRLFPHCPLGR	14927.3		1	YGL122C	259-272	nuclear polyadenylated RNA binding protein
DKFIKLIPMRPVLI	116.8		1	YDR479C	286-299	Hypothetical ORF
KKKKKNGPGAPQGY	328.8		1	YGR245C	314-327	Severe Depolymerization of Actin
ILEGKFEPVIPREW	53.6		1	YCL047C	191-204	Hypothetical ORF
FRPHRLAPSAPATK	9160.5		1	YOL113W	305-318	serine/threonine protein kinase
EVENKLRPDLPVKN	31.6		1	YFR030W	637-650	subunit of assimilatory sulfite reductase
PRSKKKKPAPPTLL	84.3		1	YMR039C	165-178	transcriptional coactivator
DIPLKQVPENPMPT	109.8		1	YIL155C	374-387	glycerol-3-phosphate dehydrogenase, mitochondrial
GQQKRFSPSLPSAV	1197.7		1	YKL088W	110-123	Hypothetical ORF
GRSLRKRPTSPSIS	369.8		1	YJR059W	48-61	putative serine)/threonine kinase involved in spermine metabolism
VEKRKFTPIEPSLL	594.5		1	YPL242C	332-345	Similar to mammalian IQGAP proteins
DLKKKYAPDPPITH	164.1		1	YNR028W	35-48	Cyclophilin
HILEKYSPFDPCGR	26.1		1	YPL148C	31-44	Phosphopantetheine:protein transferase (PPTase)
QSINRSIPSAPYGA	37.4		1	YBL081W	84-97	Hypothetical ORF
RLPSKTDPLDPHIK	325.9		1	YML050W	46-59	Hypothetical ORF
KVQIKKVPTDPSSS	1461.9		1	YBR136W	25-38	similar to phosphatidylinositol(PI)3-kinases required for DNA damage induced checkpoint responses in G1, S/M, intra S, and G2/M in mitosis
RKSDKNAPSVPQVD	1386.5		1	YJL117W	12-25	Putative inorganic phosphate transporter
EDLVKKPPFIPSPT	40.9		1	YDR219C	208-221	Hypothetical ORF
IAKLKRKPVVPRLK	136.5		1	YPR056W	317-330	Transcription initiation factor TFIIH subunit
EYSPRPSPWLPSKP	184.0		1	YDR151C	76-89	member of the CCCH zinc finger protein family that has two or more repeats of a novel zinc finger motif consisting of Cys and His residues in the form Cx8Cx5Cx3H [where x is a variable amino acid (aa)]
TDLGKDIPFFPSSE	0.0		1	YDR443C	541-554	transcription factor
TKRQRGEPSEPQQD	2030.1		1	YGR241C	267-280	member of clathrin assembly polypeptide AP180 family
TGYPRYFPQPPVQR	3757.0		1	YLL058W	44-57	Hypothetical ORF
IPAPKLVPPPPRTR	17323.1		1	YNR039C	117-130	zinc-regulated gene
EKNARGIPQAPFIE	48.1		1	YGR078C	9-22	Polypeptide 3 of a Yeast Non-native Actin Binding Complex, homolog of a component of the bovine NABC complex
GSLVKTKPTLPLTK	906.9		1	YLR339C	59-72	Hypothetical ORF
YGSEKGSPAGPSAV	65.1		1	YDR429C	58-71	translation initiation factor eIF3 subunit
NTIIKFDPGRPIYN	49.7		1	YKL178C	251-264	a factor recptor
KLYYRHRPQKPVRT	598.9		1	YOL164W	144-157	Hypothetical ORF
PVPVRMQPQPPQPM	93.8		1	YBR108W	383-396	Hypothetical ORF
ATKRKTIPVYPPVQ	262.8		1	YCR046C	20-33	mitochondrial ribosomal protein
QELPRAIPVMPFVD	0.0		1	YJL020C	471-484	Hypothetical ORF
VSKAKLQPAKPQFT	657.1		1	YAR007C	257-270	69 kDa subunit of the heterotrimeric RPA (RF-A) single-stranded DNA binding protein, binds URS1 and CAR1
IRTYKVVPLGPKAG	145.6		1	YBL088C	2501-2514	putative phosphatidylinositol kinase
IFVTRYLPYFPIMY	60.7		1	YBL066C	354-367	putative transcription factor
AALVKFVPSKPMCV	106.7	25.3	2	YBR118W	397-410	translational elongation factor EF-1 alpha,translational elongation factor EF-1 alpha
FLHSKKIPEVPQTD	37.9		1	YGR281W	89-102	ABC transporter
NRANKYDPKGPIYN	545.0		1	YOL049W	169-182	Glutathione Synthetase
NTVEKLQPGLPVII	41.0		1	YBR056W	255-268	Hypothetical ORF
TVCDRLIPTSPQKT	50.0		1	YGR146C	10-23	Hypothetical ORF
FENRKHQPFTPKGM	616.5		1	YKL171W	669-682	Hypothetical ORF
APPPKEEPAAPTST	76.3		1	YGR162W	923-936	mRNA cap-binding protein (eIF-4F), 150K subunit , highly homologous to Tif4632p, homologs of mammalian p220
GLNLKWEPSTPQRN	446.6		1	YCR102C	154-167	Hypothetical ORF
LLVTKERPRFPEDD	126.1		1	YIL129C	688-701	Transcriptional Activator of OCH1
KKNDRPSPLKPIQH	2185.8		1	YKL101W	860-873	Putative protein kinase homologous to S. pombe cdr1/nim1
AFWWKKNPKTPSDY	110.1		1	YKL189W	13-26	The homologue in Aspergillus nidulans, hymA, is involved in development, see Karos, M. and Fischer, R. (1996). hymA (hypha-like metulae), a new developmental mutant of Aspergillus nidulans. Microbiol. 142:3211-3218.
LGLHKWLPDIPLFE	180.4		1	YOR336W	752-765	involved in cell wall biogenesis
FQYTKGRPLAPKGA	59.6		1	YGL009C	253-266	isopropylmalate isomerase
YAVDKIMPPTPAKK	44.9		1	YAL024C	308-321	putative GTP-exchange protein
KRRSKSLPITPKSI	585.4		1	YIL045W	157-170	Protein with 30% identity to protein corresponding to YER054
TQPVRKNPEAPARR	17201.9		1	YOR042W	151-164	Hypothetical ORF
KSLQKFEPRYPKTA	814.7		1	YMR014W	24-37	Hypothetical ORF
HRLFKCTPGLPKLW	225.7		1	YAL048C	356-369	Hypothetical ORF
ADDLKYIPPIPQDF	133.1		1	YOR264W	26-39	Hypothetical ORF
RLLFRSLPPHPACL	465.0		1	YCR022C	77-90	Hypothetical ORF
ISHNKLSPSEPILC	0.0		1	YER132C	703-716	negative regulator of early meiotic gene expression
LIWHKSKPVKPTNK	139.3	75.6	12	YBL005W-B	1591-1604	Hypothetical ORF,Hypothetical ORF,Hypothetical ORF,Hypothetical ORF,Hypothetical ORF,Hypothetical ORF,Hypothetical ORF,Hypothetical ORF,Hypothetical ORF,Hypothetical ORF,Hypothetical ORF,Hypothetical ORF
LVGMRSFPLYPSGL	512.1		1	YDL068W	45-58	Hypothetical ORF
DDNVRPSPISPSIN	19.1		1	YLR337C	513-526	Proline-rich protein verprolin
RRIRKEHPGEPNVI	920.1		1	YOR090C	334-347	Type 2C Protein Phosphatase
PEWRRPHPNIPDAK	1281.1		1	YJR035W	269-282	DNA-dependent ATPase, homologous to human Cockayne syndrome B gene ERCC6
VDSFKYEPLAPGND	0.0		1	YLR335W	665-678	nuclear pore complex protein with central repetitive domain similar to that of NSP1 and NUP1
DKKKKKYPRKPKKN	222.7		1	YDR485C	332-345	Hypothetical ORF
GFQDRSLPHFPKNS	88.7		1	YOR116C	826-839	RNA polymerase III large subunit
LNATKISPSAPSKD	51.9		1	YAR002W	346-359	nuclear pore protein
EHLQKERPKPPNKG	744.2		1	YOR233W	329-342	protein kinase
EFLIKEDPDLPPQG	78.0		1	YCL024W	744-757	protein kinase related to S. pombe Nim1p
NAPPRIFPKAPIYG	8551.8		1	YDR283C	1060-1073	eukaryotic initiation factor 2 alpha (eIF2-alpha) kinase
NRKQRSIPLSPIVP	2122.4		1	YEL009C	209-222	transcriptional activator of amino acid biosynthetic genes
QSEEKEKPKGPMAV	88.1		1	YIL122W	8-21	Hypothetical ORF
EKEAKSEPQQPEDN	22.6		1	YML010W	68-81	transcription factor
LNLSKDAPVPPAPE	103.0		1	YOL006C	316-329	topoisomerase I
KLNKRVLPSKPKKS	308.6		1	YLR183C	350-363	Hypothetical ORF
SETARKVPPIPTQI	73.0		1	YPL249C	247-260	Hypothetical ORF
KDFSKNAPYNPSEV	76.6		1	YPR022C	111-124	Hypothetical ORF
WFILKLFPHEPIEG	12.8		1	YMR034C	292-305	Hypothetical ORF
RAGNREPPSTPSTL	705.3		1	YBR079C	874-887	translation initiation factor eIF3
NNLKKRPPTAPQRK	2270.1		1	YPR171W	465-478	Hypothetical ORF
LKDPKSFPPPPLKP	55.3		1	YBR108W	80-93	Hypothetical ORF
HEVPKRSPEKPSNP	91.8		1	YNL278W	806-819	Hypothetical ORF
LDKGKHVPSKPVSN	363.9		1	YKL054C	145-158	vacuole import and degradation
TMKNKPKPTPPSPP	291.5		1	YPR171W	298-311	Hypothetical ORF
YFVKKIRPGNPLTK	409.7		1	YJL149W	279-292	Hypothetical ORF
SYMDKIYPDLPNDK	220.8		1	YFL047W	497-510	Hypothetical ORF
LPEPRFYPLSPKNN	95.3		1	YCL051W	94-107	involved in laminarase resistance
KKIIKDVPGTPSDK	3814.0		1	YLR079W	164-177	Cdc28p-Clb5 protein kinase inhibitor
LPEKKNSPTTPSVF	88.9		1	YOL152W	75-88	similar to FRE2
VEMKRKKPVRPVDI	1612.6		1	YDR436W	385-398	serine-threonine phosphatase Z
EIPSKDHPYDPEKD	51.8		1	YGR020C	93-106	vacuolar ATPase V1 domain subunit F (14 kDa)
NPIPKSVPLHPKSG	224.7		1	YEL019C	6-19	involved in DNA repair
PTVQKFSPHPPTTL	58.0		1	YER144C	362-375	Putative Ubiquitin-specific protease
PPPPRRGPAPPPPP	4337.5		1	YOR181W	345-358	Actin assembly factor
SQKKKALPKQPKAS	1062.3		1	YDR028C	871-884	regulator of phosphatase Glc7p, involved in glucose repression
KLVLRNVPILPILN	41.9		1	YBL008W	776-789	putative repressor protein homologous to yeast Tup1p and mammalian retinal transducin; contains nuclear targeting signal
TYIWRYLPAPPVCI	64.5		1	YOR116C	255-268	RNA polymerase III large subunit
TQMKRLKPVSPGLR	2891.1		1	YEL050C	91-104	mitochondrial ribosomal protein L2 of the large subunit
LAPKREAPKPPANT	179.2		1	YJL095W	802-815	MEKK serine/threonine kinase
KTSTKAQPAEPQAE	84.2		1	YNL071W	132-145	Dihydrolipoamide acetyltransferase component (E2) of pyruvate dehydrogenase complex
KVSSKYDPDNPNKD	127.1		1	YBR235W	48-61	Hypothetical ORF
PTANKYAPVSPTVQ	168.3		1	YPL085W	797-810	vesicle coat component
PIGSRYNPNLPVTE	132.2		1	YPR019W	677-690	Involved in initiation of DNA replication
VCHSKYIPLKPIQD	137.8		1	YGL017W	314-327	arginyl-tRNA-protein transferase
EKVFRGDPEHPAIS	17419.3		1	YJR010W	130-143	ATP sulfurylase
LAAHKTKPSIPPKK	477.4		1	YPR171W	350-363	Hypothetical ORF
EKESRHYPIKPPSP	64.2		1	YMR147W	121-134	Hypothetical ORF
DLSLRYAPNLPRVI	352.2		1	YLL048C	1385-1398	bile acid transporter of ABC family
LTSFKGRPKPPKTL	709.8		1	YGR221C	455-468	Hypothetical ORF
PQQNRPLPQLPNRN	3735.1		1	YOR181W	307-320	Actin assembly factor
HICDKMNPASPQYF	113.4		1	YDR266C	250-263	Hypothetical ORF
KEFFRLTPNQPVGL	136.0		1	YOR168W	628-641	glutaminyl-tRNA synthetase
HLLGKEGPSAPNPS	89.0		1	YNL287W	476-489	non-clathrin coat protein involved in transport between ER and Golgi
KDKARGNPEKPPYW	247.0		1	YJL036W	14-27	Sorting NeXin
KVIRKGSPKSPAMV	457.2		1	YKL170W	23-36	mitochondrial ribosomal protein L14
YGDNKKNPESPESV	79.4		1	YDL133W	210-223	Hypothetical ORF
PCKKKSKPKVPAKN	382.8		1	YNL106C	1153-1166	inositol polyphosphate 5-phosphatase
CRHLKLVPSTPMDI	440.7		1	YBR128C	258-271	involved in autophagy
KQLMKNLPKIPLLN	594.4		1	YDR228C	355-368	Component of pre-mRNA cleavage and polyadenylation factor I
AGQERFAPLAPMYY	33.8		1	YNL093W	69-82	GTP-binding protein of the rab family
FYKEKAKPLEPILD	80.5		1	YGL195W	1152-1165	translational activator of GCN4 through activation of GCN2 in response to starvation
RYCFKLLPPQPGSK	795.6		1	YER114C	841-854	involved in bud formation, has SH3 domain
SKDKKTKPTPPPKP	352.7		1	YNL020C	602-615	Predicted Ser/thr kinase
REGPKSCPRGPLCP	3923.4		1	YPR107C	40-53	Polyadenylation factor subunit
YDLTRFLPNHPGGQ	59.5		1	YML054C	114-127	Cytochrome b2 [L--lactate cytochrome-c oxidoreductase]
AMESRVAPEIPGLI	82.6		1	YGL130W	4-17	mRNA guanylyltransferase (mRNA capping enzyme), alpha subunit
TSWARDNPSKPDIA	82.3		1	YHR209W	243-256	Hypothetical ORF
KFDAKGRPIPPHPD	459.8		1	YJL042W	327-340	Putative microtubule-associated protein (MAP)
QLQEKLSPDLPDEE	49.4		1	YGL173C	401-414	cytoplasmic 5'-to-3' exonuclease.
NTIIKLFPYIPIPV	88.2		1	YLR142W	90-103	proline oxidase
FYDFRSLPKVPTTQ	4347.8		1	YPR151C	52-65	Hypothetical ORF
DSVLRQKPDKPRPI	1238.0		1	YMR032W	380-393	SH3 domain containing-protein
VWGPKPVPFQPMDV	478.6		1	YAL060W	292-305	Hypothetical ORF
EYFPREYPKDPVSE	455.6		1	YDR124W	275-288	Hypothetical ORF
YVKERRPPPPPPLL	17.5		1	YLR425W	99-112	1307 AA, hydrophilic protein.
NEFAKFAPDLPVLK	24.4		1	YFR038W	287-300	Hypothetical ORF
KLPKKFPPPTPLLE	821.0		1	YER172C	1312-1325	putative ATP-dependent RNA helicase
PIRLRKRPPPPPPV	6393.0		1	YIL156W	508-521	Ubiquitin-specific protease
GTGRRRSPSTPIMP	625.1		1	YNR047W	192-205	Hypothetical ORF
KQKKKPTPTRPYNY	33.6		1	YKL089W	339-352	centromere protein
LEFPKDYPLSPPKL	110.2		1	YMR022W	58-71	ubiquitin conjugating enzyme
TLNDRQIPLSPDQM	60.6		1	YAL026C	387-400	Membrane-spanning Ca-ATPase (P-type),member of the cation transport (E1-E2) ATPases
AVVYKLKPYIPSLS	99.5		1	YGR284C	61-74	ER-Golgi transport vesicle protein
LNKTKLLPQSPILN	93.4		1	YJR005W	603-616	beta-adaptin, large subunit of the clathrin-associated protein complex
KDEVKLHPPEPKDL	102.4		1	YIL009W	251-264	Acyl CoA synthase
EFTTREGPHQPIGN	268.2		1	YDR123C	192-205	helix-loop-helix protein
YPNGRTLPPVPTQV	0.0		1	YER064C	178-191	Hypothetical ORF
KVNFRRIPTGPDSP	1120.3		1	YIL131C	136-149	Product of gene unknown
NSFSKNDPNFPILK	203.4		1	YFL036W	156-169	mitohcondrial RNA polymerase
AGPRKYIPRAPAQG	1437.4		1	YGL063W	287-300	pseudouridine synthase 2
INIAKAHPNFPIAL	53.5		1	YKL182W	717-730	pentafunctional enzyme consisting of the following domains : acetyl transferase, enoyl reductase, dehydratase and malonyl/palmityl transferase
TSSLRKPPNGPSSV	29.2		1	YOR097C	144-157	Hypothetical ORF
FVSPRRAPKPPSYP	4958.9		1	YER114C	436-449	involved in bud formation, has SH3 domain
VVPERVKPAPPVSR	2714.7		1	YPR171W	231-244	Hypothetical ORF
RDDVKRTPFIPESV	0.0		1	YPL093W	369-382	(putative) nucleolar G-protein; homologs identified in human and Trypanosoma brucei
VNTPRSVPNSPNDG	28.6		1	YGL209W	201-214	Protein containing zinc fingers very similar to zinc fingers in Mig1p
LKKQKAIPSSPCGM	710.7		1	YMR179W	684-697	non-specific DNA binding protein
TNGPRYSPQNPRPF	30.1		1	YMR124W	350-363	Hypothetical ORF
VFVEKSKPTYPGTE	51.6		1	YOL155C	384-397	Hypothetical ORF
GKDHRLAPNGPGMH	2161.9		1	YDR333C	253-266	Hypothetical ORF
MGLNKDVPHCPESL	146.2		1	YPL111W	171-184	arginase
AFYYKYYPVEPNCN	417.7		1	YFR020W	150-163	Hypothetical ORF
SERRKALPKEPKKL	1165.6		1	YIR010W	418-431	Hypothetical ORF
LPLPKLRPPRPTFA	3929.6		1	YKL097C	62-75	Hypothetical ORF
RRKLRTVPGVPLIH	89.0		1	YOR004W	127-140	Hypothetical ORF
FQPQRTAPKPPISA	4818.7		1	YNL298W	451-464	protein kinase, homologous to Ste20p, interacts with CDC42
PPLPRAPPVPPATF	152.4		1	YJL021C	6-19	Hypothetical ORF
LSPAKARPSFPHND	807.0		1	YOR178C	9-22	Regulatory subunit for Glc7p
FQDYRCSPWCPSRS	33699.8		1	YLR169W	87-100	Hypothetical ORF
SILNRCVPKRPTID	957.6		1	YAL017W	1333-1346	Serine/threonine kinase
SMDSKRKPSPPSQR	1113.1		1	YPL141C	758-771	Hypothetical ORF
LQNAKNDPLPPVIE	119.5		1	YDL077C	56-69	involved in vacuolar morphogenesis
STNAKKDPFPPPKD	33.0		1	YGR140W	417-430	110 kDa subunit of the centromere binding factor CBF3
KRKAKAPPPPPPPP	1097.1		1	YDL146W	469-482	Hypothetical ORF
GDEERFLPNRPHYE	54.3		1	YPR117W	1311-1324	Hypothetical ORF
SFVTKYLPAAPVGS	27.0		1	YJR019C	24-37	peroxisomal acyl-CoA thioesterase
YTYSRNEPVIPTKP	0.0		1	YNL139C	1275-1288	Involved in transcription
RSRSKKDPGIPSNF	584.6		1	YER006W	41-54	Hypothetical ORF
VLFMKGTPEFPKCG	150.9		1	YPL059W	48-61	Protein with glutaredoxin activity
VHFYKSLPQGPAPA	49.8		1	YDR377W	34-47	ATP synthase subunit f
SYISRKYPRAPAFI	3083.8		1	YMR320W	69-82	Hypothetical ORF
GLMSKLGPNLPASI	117.5		1	YLR092W	403-416	high affinity sulfate permease
PQTMRQAPKRPDAD	349.5		1	YNL298W	493-506	protein kinase, homologous to Ste20p, interacts with CDC42
DENSKWQPSDPFTM	91.8		1	YOL157C	233-246	Hypothetical ORF
KMSAKNTPKHPVDI	1222.2		1	YPL082C	209-222	putative helicase
MAFIKILPNNPWPF	44.1		1	YGL065C	457-470	glycosyltransferase
RHSKKPAPPPPGMQ	340.9		1	YMR109W	1006-1019	myosin I
FEYSKYRPLTPSSE	73.8		1	YOR001W	401-414	involved in 5.8S rRNA processing
GDHPKGPPPPPPPP	70.0		1	YPL277C	154-167	Hypothetical ORF
ALLRRTIPKRPFYH	4778.6		1	YDL142C	12-25	Cardiolipin synthase
DVNHRYPPMAPTTV	57.4		1	YPR008W	508-521	Hypothetical ORF
NIPTKSPPKSPKHK	743.2	13.9	2	YLL065W	94-107	growth inhibitor,Hypothetical ORF
EFDLKNIPMMPAGE	18.6	18.6	2	YDL229W	462-475	cytoplasmic member of the HSP70 family,Heat shock protein of HSP70 family, homolog of SSB1
HEREKALPPIPFTT	54.9		1	YLR425W	196-209	1307 AA, hydrophilic protein.
EKLIKITPDTPFGF	0.0		1	YOR340C	102-115	DNA-dependent RNA polymerase I subunit A43
PPSIRKQPIAPDVL	220.2		1	YJR092W	754-767	involved in bud site selection
LASDKGLPMIPAFV	94.4		1	YCL040W	56-69	Glucokinase
IAGQRTFPEDPNYP	45.1		1	YKR051W	375-388	Hypothetical ORF
KNLLREIPQVPAFQ	195.7		1	YLR077W	141-154	Hypothetical ORF
WLDEKRIPSTPIDY	11.5		1	YPR145W	196-209	asparagine synthetase
AKTNKNVPVLPTPG	1417.2		1	YDL195W	766-779	Component (p150) of COPII coat of secretory pathway vesicles
VKKEKKPPKIPKKV	1303.1		1	YPR104C	435-448	Protein with a domain similar to the fork head DNA-binding domain found in the developmental fork head protein of Drosophila melanogaster and in the HNF-3 family of hepatocyte mammalian transcription factors.
ILPPRIVPAIPKKA	227.3		1	YNL064C	352-365	yeast dnaJ homolog (nuclear envelope protein); heat shock protein
QNGLRFNPDVPKLW	64.6		1	YDR449C	169-182	Hypothetical ORF
IKMSRSPPRPPSLK	1332.3		1	YDR243C	237-250	RNA helicase
MDKFRIPPKSPNIE	3139.8		1	YDR017C	929-942	Shows homology to basic leucine zipper family of transcription factors
YVNAKLDPSLPSQY	71.4		1	YDR147W	90-103	Ethanolamine Kinase
FKVYRWNPDEPSAK	892.0		1	YLL041C	36-49	Succinate dehydrogenase (ubiquinone) iron-sulfur protein subunit
VEVDKKVPVLPMVA	106.7		1	YMR108W	643-656	acetolactate synthase
NYHHRETPPPPPSN	58.5		1	YPL055C	201-214	Hypothetical ORF
SSKIRPTPRKPSRM	982.3		1	YER118C	4-17	Transmembrane osmosensor
NKPKRKRPAPPKKK	635.4		1	YFR013W	78-91	ISWI One Complex
EFLRKHSPKAPATG	619.9		1	YMR021C	127-140	metal-binding transcriptional activator
YVYGRQDPKKPFFT	1328.0		1	YNL137C	410-423	putative mitochondrial S4 ribosomal protein
INTFKTLPTKPEMQ	37.3		1	YDL202W	181-194	Mitochondrial ribosomal protein MRPL11 (YmL11)
KALPKRRPSPPLQS	1770.4		1	YKR019C	209-222	involved in rDNA silencing
AISKKLGPDTPIKV	466.3		1	YOR219C	612-625	dipeptidyl aminopeptidase
PGGPKFEPLYPREE	0.0		1	YHR165C	347-360	U5 snRNP and spliceosome component
LNPNRRAPRRPLST	4913.4		1	YJL128C	180-193	MAP kinase kinase (MEK), may act as a scaffolding protein for Sho1p, Ste11p, and Hog1p
ETTTRETPLPPIPA	85.0		1	YPL207W	797-810	Hypothetical ORF
ISADKGFPLIPSGY	30.1		1	YLR290C	162-175	Hypothetical ORF
TSISRISPQDPEAK	95.3		1	YDR109C	25-38	Hypothetical ORF
GHKKKNLPKFPKNK	517.2		1	YDL051W	238-251	RNA binding protein similar to human La autoantigen
NELIKQGPKRPTSA	462.3		1	YMR072W	36-49	HMG-1 homolog, mitochondrial
KALWKIQPYLPEFS	0.0		1	YML130C	280-293	involved in protein disulfide bond formation in the ER
DRKNRAPPQRPRFN	4239.4	132.6	2	YER131W	91-104	Ribosomal protein S26B,Ribosomal protein S26A
EEKVKRTPPLPPVP	108.1		1	YOL093W	10-23	Hypothetical ORF
LNFPKNIPTIPFYV	92.6		1	YDR402C	27-40	Cytochrome P450 56, Dit2p catalyzes oxidation of N-formyl tyrosine to N,N-bisformyl dityrosine in vitro
CNYSKIFPGIPISL	41.0		1	YOR245C	211-224	Hypothetical ORF
TTNSRLCPSSPSSS	63.0		1	YJR038C	2-15	Hypothetical ORF
RFWTRARPIDPNAY	486.8		1	YNL317W	375-388	Polyadenylation Factor I subunit
SLTLKTLPRVPTDS	75.5		1	YDL197C	461-474	Anti-silencing protein, involved in transcription
LNFKRLLPRDPSEK	1070.1		1	YBR239C	260-273	Hypothetical ORF
GQIDRDKPSEPERT	15.0		1	YJL184W	45-58	Hypothetical ORF
LFDEKVKPQIPQLR	59.1		1	YML034W	45-58	Spliced mRNA and Cell cycle regulated gene
DEFNRNTPPQPSLL	73.9		1	YPL084W	526-539	BCK1-like resistance to osmotic shock
INGEKACPFLPSSL	100.5		1	YNL023C	312-325	Transcription factor homolog; similarity to Drosophila melanogaster shuttle craft protein; similarity to human NFX1 protein; similarity to human DNA-binding protein tenascin
TTTIKNRPVPPPLP	86.4		1	YPL140C	79-92	protein kinase
NDNEKKKPSSPTAA	212.4		1	YLL010C	80-93	Plasma membrane Sodium Response 1
SIIPRIFPSTPGTI	176.2		1	YGL233W	770-783	113kD component of the Exocyst complex, which contains the gene products encoded by SEC3, SEC5, SEC6, SEC8, SEC10, SEC15 and EXO70.
KKVIRNYPGHPEGT	581.8		1	YDR364C	152-165	Member of the beta transducin family
KQSKRARPSSPYTV	291.1	68.5	2	YOR153W	486-499	multidrug resistance transporter,Putative ABC transporter highly similar to Pdr5p
RPVYRLKPNAPFQY	72.0		1	YLR072W	370-383	Hypothetical ORF
GRHLKNIPRIPIFC	702.0		1	YLR106C	2506-2519	Hypothetical ORF
PSSKKNKPNPPPGS	571.0		1	YJL056C	176-189	Metalloregulatory protein involved in zinc-responsive transcriptional regulation
TDTTKVTPIVPVPI	27.1		1	YHR188C	382-395	Hypothetical ORF
ENENKKLPPAPTVF	50.9		1	YKR103W	236-249	Hypothetical ORF
WLGNKYDPENPFND	66.1		1	YBL088C	600-613	putative phosphatidylinositol kinase
ETGVRYGPEFPLCT	93.9		1	YNL277W	122-135	homoserine O-trans-acetylase
GEMVKLTPKNPFYK	151.7		1	YBR214W	193-206	nuclear protein similar to pombe sds23
VCTIRSTPSQPIHC	93.9		1	YDR390C	176-189	similar to ubiquitin activating enzyme (E1)
FHPEKLTPYTPMTG	95.4		1	YHR204W	260-273	Hypothetical ORF
NPMQKPVPFVPVLD	66.8		1	YKL182W	1009-1022	pentafunctional enzyme consisting of the following domains : acetyl transferase, enoyl reductase, dehydratase and malonyl/palmityl transferase
TLKKKKTPKKPIAA	1506.9		1	YKR084C	77-90	Protein related to translation elongation factor EF-1alpha and to Suf12p/Sup2p/Gst1p/Sup35p
TKTDKSYPMCPVDA	52.5		1	YOR208W	444-457	protein tyrosine phosphatase
SLGERFMPMAPEVY	49.7		1	YBR017C	618-631	karyopherin beta 2, yeast transportin
ITSIRGSPSLPKNK	420.4		1	YKL071W	35-48	Hypothetical ORF
HFPSRSQPSDPKLQ	91.5		1	YKR028W	906-919	Type 2A-related protein phosphatase
DIGSKKLPTGPSKK	3935.5		1	YER164W	1276-1289	transcriptional regulator
TTRKKKDPNAPKRA	415.9		1	YPR052C	11-24	11-kDa nonhistone chromosomal protein
PSAMKLVPSIPPAT	89.4		1	YBR154C	118-131	25-kDa RNA polymerase subunit (common to polymerases I, II and III)
LLEERNNPDIPVDK	85.4		1	YBR055C	407-420	RNA splicing factor
QTVIKTHPRIPKSE	213.0		1	YMR211W	94-107	Hypothetical ORF
LITDKEYPVRPAYT	139.2		1	YKL196C	79-92	v-SNARE
DILKKESPDVPLFD	170.2		1	YBR155W	341-354	component of Hsp90p chaperone machinery
NLKTKSHPEVPRLD	425.7		1	YLR189C	152-165	UDP-glucose:sterol glucosyltransferase
IGSPRHAPSRPDSI	181.9		1	YOL138C	1121-1134	Hypothetical ORF
AVQLKRQPAQPRES	1482.8	436.1	2	YBR191W	125-138	Ribosomal protein L21A,Ribosomal protein L21B
CWHPKTIPKQPMEI	26.3		1	YGL197W	260-273	negative regulator of early meiotic genes
QWSKRIMPYIPGPV	123.3		1	YBR200W	345-358	contains two SH3 domains
FVFFKSLPDLPKPQ	129.1		1	YML104C	41-54	intermediate filament protein
RGWQRFLPTGPIAH	95.9		1	YGR255C	239-252	COQ6 monooxygenase
KVLIKTLPVLPEAR	141.9		1	YNL271C	1679-1692	contains formin homology domains; homologous to BNR1 (BNI1 related protein)
QTGSKTVPQAPQAP	45.3		1	YLR095C	762-775	ISWI One Complex
VHVLKYAPDEPNSL	103.8		1	YDR301W	1194-1207	Component of pre-mRNA cleavage factor II (CFII); 150-kDa protein associated with polyadenylation factor 1 (PF I)
SDNSKSEPLPPVIT	0.0		1	YFR019W	1795-1808	type II PI(4)P5-kinase (PIP4,5 kinase) similar to human PIP5K-II
LDPGKNTPGLPEET	37.7		1	YAL048C	610-623	Hypothetical ORF
LSFDRPPPLTPEKN	92.6		1	YER032W	254-267	Putative participant in 3' mRNA processing
LPLSRVQPVQPSQT	31.9		1	YNL007C	295-308	sit4 suppressor, dnaJ homolog
ASFRKTKPPPPLDF	1947.4		1	YAL017W	81-94	Serine/threonine kinase
PKTGKPLPTQPSSS	609.2		1	YKR001C	557-570	putative GTP-binding protein; similar to mammalian Mx proteins
QATGRRGPAPPPPP	102.4		1	YOR181W	378-391	Actin assembly factor
TGESRKAPLIPLLK	8.4		1	YGR099W	447-460	telomere binding protein
LRISKPDPECPSKL	242.0		1	YBL101C	847-860	involved in cell wall biogenesis
EIKDRDQPAVPPSP	5.1		1	YOL047C	317-330	Hypothetical ORF
GDHPKGPPPPPPPD	30.8		1	YOR389W	154-167	Hypothetical ORF
NNSTRPIPAIPMDL	203.0		1	YJL133W	8-21	mitochondrial carrier protein
FEEDKMTPSTPVRS	12.0		1	YJR092W	847-860	involved in bud site selection
YSYLRLLPWWPSLA	94.5		1	YJL083W	456-469	Hypothetical ORF
SFIRKRAPTPPAPS	3210.4		1	YBR108W	721-734	Hypothetical ORF
FLQDRVIPIFPHYP	101.8		1	YMR283C	55-68	Initiator methionine tRNA 2'-O-ribosyl phosphate transferase
AEIVKLTPKNPFYK	154.7		1	YGL056C	180-193	similar to S. pombe sds23
NIFQKQLPKMPKEY	645.5		1	YGR252W	122-135	histone acetyltransferase
LTKIRRRPQQPLTD	3092.2		1	YER047C	13-26	member of the AAA ATPase family of proteins
IQQNKQGPKIPFYL	106.8		1	YBR028C	374-387	Hypothetical ORF
AVGGKWEPGNPIAI	41.1		1	YHR113W	80-93	Hypothetical ORF
IESFRERPLEPPRK	46.7		1	YDR448W	138-151	transcription factor, member of ADA and SAGA, two transcriptional adaptor/HAT (histone acetyltransferase)complexes
NSVIRGCPGLPDTL	228.5		1	YPL066W	13-26	Hypothetical ORF
TEVWRKVPMKPIFE	162.9		1	YCR032W	1849-1862	(putative) acetic acid export pump
DFRGRAYPLSPHFN	5015.7		1	YFL036W	825-838	mitohcondrial RNA polymerase
NQIARQIPYQPWYL	104.9		1	YDR107C	515-528	Hypothetical ORF
ALSTKGYPHEPPLL	192.7		1	YGR172C	61-74	Golgi integral membrane protein, interacts with Ypt proteins
EEEAKSVPPIPADQ	113.9		1	YOL027C	550-563	Hypothetical ORF
SRYLKDHPNLPTPE	207.7		1	YOR353C	203-216	Hypothetical ORF
GSYIKRTPKIPEKD	129.1		1	YDR026C	219-232	Hypothetical ORF
FASEKGAPFFPNKT	60.7		1	YPR144C	134-147	Hypothetical ORF
YKNRKNLPTIPIRL	12377.9		1	YGL085W	139-152	Hypothetical ORF
RLIKRLKPPAPKEP	375.0		1	YML127W	362-375	Hypothetical ORF
NLSLRYAPNLPPVI	360.4		1	YHL035C	1327-1340	Hypothetical ORF
APVVKSEPSLPRMR	1948.1		1	YJL083W	57-70	Hypothetical ORF
NDMAKPLPTPPTAE	71.0		1	YOR188W	2-15	involved in polarized growth
VVAVKIIPKKPWNA	85.7		1	YKL048C	113-126	protein kinase
SSVSKLKPSLPNKL	332.5		1	YPL242C	73-86	Similar to mammalian IQGAP proteins
YVNPRNLPSVPNGL	174.4		1	YLR418C	264-277	RNA polymerase II accessory protein
AFVPKRKPSLPQLA	2733.7		1	YLR371W	185-198	GDP-GTP Exchange Protein (GEP) for Rho1p
PKSPKAYPKLPDIQ	409.1		1	YDL117W	352-365	Product of gene unknown
GIMIKAKPSSPYTY	69.6		1	YLR260W	30-43	sphingoid long chain base (LCB) kinase
PVRCRVLPATPRQI	2026.4		1	YKL086W	103-116	Hypothetical ORF
AKDYRFNPAIPLRI	1417.8		1	YLR073C	11-24	Hypothetical ORF
TVRTRRRPPPPPIP	3487.0		1	YNL094W	462-475	Hypothetical ORF
SEMHRAAPETPRSI	150.7		1	YKL050C	40-53	Hypothetical ORF
ITAEKSAPTSPEVY	92.4		1	YMR219W	1471-1484	involved in silencing
KITKKLGPKLPKAS	197.5		1	YNL297C	1291-1304	Product of gene unknown
KMAKKLLPYKPHNS	156.3		1	YBR270C	208-221	Hypothetical ORF
VTDIKLTPTDPLVG	71.3		1	YDL230W	193-206	phosphotyrosine-specific protein phosphatase
KKHDKLHPNYPSVK	673.6		1	YPL019C	129-142	polyphosphate synthetase (putative)
TLDEKNLPRLPTPF	0.0		1	YKR055W	36-49	ras homolog--GTP binding protein
NPFVRINPNRPEAA	443.8		1	YBR136W	500-513	similar to phosphatidylinositol(PI)3-kinases required for DNA damage induced checkpoint responses in G1, S/M, intra S, and G2/M in mitosis
ALEERFDPKSPTKR	947.7		1	YMR129W	520-533	Nuclear pore membrane glycoprotein
EFQSKSSPVPPASE	1429.9		1	YDR008C	96-109	Hypothetical ORF
TSSSRRGPGRPRKD	418.0		1	YDR310C	200-213	nuclear protein involved in silencing
DKIFKTDPNEPAND	66.5		1	YDL174C	572-585	mitochondrial enzyme D-lactate ferricytochrome c oxidoreductase
KQRIRKIPGIPLMS	800.1		1	YDR339C	161-174	Hypothetical ORF
ALLIKTVPGFPLLE	78.5		1	YGR061C	138-151	5'-phosphoribosylformyl glycinamidine synthetase
FSKKKEAPEDPKNL	56.7		1	YNL231C	5-18	homologous to Pdr17p and Sec14p
TDLFKPLPEPPTEL	32.5		1	YNL331C	2-15	Hypothetical aryl-alcohol dehydrogenase
LSKLRLSPENPSNT	470.8		1	YKL101W	1214-1227	Putative protein kinase homologous to S. pombe cdr1/nim1
TTKHKAPPPPPPTA	0.0		1	YOR181W	179-192	Actin assembly factor
LMSLKRFPQLPSNT	796.1		1	YOL125W	162-175	Hypothetical ORF
LSRSKPLPLTPNSK	642.3		1	YCL027W	415-428	serine/threonine-rich membrane protein
ITRARYMPQDPNIV	2219.9		1	YEL056W	121-134	subunit of a cytoplasmic histone acetyltransferase
FGTAKILPEEPSNT	35.5		1	YDR490C	268-281	Ser/Thr protein kinase
PDLNKRPPREPIEF	113.7		1	YDR195W	471-484	RNA-binding protein, involved in mRNA processing
NGMPRRIPDYPDAF	403.8		1	Q0045	434-447	cytochrome-c oxidase subunit I
ILKNRMNPEKPYEL	326.9		1	YBL034C	850-863	component of the mitotic spindle
VNIGRRSPYLPLQP	1037.3		1	YLR212C	354-367	gamma tubulin-like protein, interacts with Spc98p and Spc97p, the Tub4p-Spc98p-Spc97p complex may be part of the microtubule attachment site at the spindle pole body
LDVRRIYPKGPLLV	4729.5		1	YIL113W	50-63	Hypothetical ORF
HKFVKSSPVVPFDD	247.1		1	YOR335C	27-40	Cytoplasmic alanyl-tRNA synthetase gene
YWGKKFEPERPFEF	677.9		1	YJR137C	1187-1200	Putative sulfite reductase
KHEPKKSPTTPALA	441.7		1	YDL220C	702-715	binds to single-stranded TG1-3 telomere G-tails
LNRQKNYPDAPAIF	71.2		1	YKL216W	87-100	dihydroorotate dehydrogenase
KNILKVCPVLPSIL	304.1		1	YMR247C	301-314	Hypothetical ORF
YILPKTDPRSPYYI	222.3		1	YPR115W	96-109	Hypothetical ORF
DQLNRLLPNLPEEE	105.8		1	YJR090C	138-151	cyclin F box protein
PFLIKFTPKFPQSI	65.0		1	YMR156C	9-22	Hypothetical ORF
GNNSRNIPPPPPPP	61.5		1	YMR089C	148-161	mitochondrial membrane ATPase of the CDC48/PAS1/SEC18 (AAA) family
DRLSKIKPFLPQSI	804.0		1	YLR247C	271-284	Hypothetical ORF
QLINRFMPHFPSSP	273.3		1	YHR036W	42-55	Hypothetical ORF
AKIDKVSPEDPWVL	54.6		1	YJR158W	273-286	hexose permease
VLKIKPLPYKPRGR	1587.5		1	YER093C	584-597	Hypothetical ORF
PANPKILPKIPSGA	157.5		1	YPL137C	1165-1178	Hypothetical ORF
STDHRGTPANPGRV	26.3		1	YER163C	43-56	Hypothetical ORF
WRWARDTPRAPGLH	46.7		1	YCR020C	147-160	Transcription regulator
LIWHKNKPTEPDNK	119.9	52.0	15	YAR009C	1032-1045	Hypothetical ORF,Hypothetical ORF,Hypothetical ORF,Hypothetical ORF,Hypothetical ORF,Hypothetical ORF,Hypothetical ORF,Hypothetical ORF,Hypothetical ORF,Hypothetical ORF,Hypothetical ORF,Hypothetical ORF,Hypothetical ORF,Hypothetical ORF,Hypothetical ORF
WFDLKGLPRQPEPL	78.2		1	YFL041W	550-563	multicopper oxidase, type 1 integral membrane protein
TINSRFYPPIPISE	95.6		1	YMR154C	67-80	Cysteine protease similar to E. nidulans palB
KKHDKLYPKYPSVK	434.6		1	YFL004W	130-143	polyphosphate synthetase (putative)
KKNPKKSPMGPQGA	725.0		1	YPL214C	146-159	TMP pyrophosphorylase, hydroxyethylthiazole kinase
HLVRKVAPTKPMYC	283.3		1	YHR070W	477-490	Hypothetical ORF
WENFKEEPGEPLSR	104.3		1	YMR227C	326-339	TFIID subunit
LIDFKDYPDVPKVP	15.5		1	YNL231C	198-211	homologous to Pdr17p and Sec14p
KQAKRAPPSSPYVV	470.2		1	YDR406W	496-509	probable multidrug resistance transporter
LNQSKGQPFQPSPT	138.9		1	YBL101C	22-35	involved in cell wall biogenesis
HTIPKSGPIVPYVL	58.4		1	YGR010W	26-39	Hypothetical ORF
AKINKVSPEDPWVL	116.8	88.8	3	YDL245C	273-286	Hexose transporter,high-affinity hexose transporter,Putative hexose transporter
RPKRRAPPPVPKKP	1169.2		1	YIR003W	383-396	Hypothetical ORF
KNPTKSPPPPPSPS	36.2		1	YLR337C	698-711	Proline-rich protein verprolin
NTLLKVVPQEPTAV	1113.5		1	YPR029C	360-373	Gamma-adaptin, large subunit of the clathrin-
TKFTKPKPKQPVLP	294.7		1	YLR439W	17-30	Mitochondrial 60S ribosomal protein L4
QPPDRNLPSHPSSN	19.4		1	YGR143W	154-167	encodes a predicted type II membrane protein highly homologous to Kre6p
LLPTKLIPSIPGGK	0.0		1	YER105C	312-325	Nucleoporin similar to Nup157p and to mammalian Nup155p
SVSEKTNPSSPSVS	124.2		1	YHR061C	244-257	interacts with GTPase, involved in bud emergence
EELARVTPLTPKEY	65.7		1	YDL195W	1179-1192	Component (p150) of COPII coat of secretory pathway vesicles
QIVNKPLPPLPVAG	56.1		1	YJL128C	89-102	MAP kinase kinase (MEK), may act as a scaffolding protein for Sho1p, Ste11p, and Hog1p
TSGYKYFPQFPQLK	95.1		1	YOR227W	765-778	Hypothetical ORF
LDLSKYGPLPPSRA	1632.0		1	YLR143W	384-397	Hypothetical ORF
RYPFRMIPELPPKR	14060.4		1	YMR004W	186-199	peripheral Golgi membrane protein
DEPIRYAPGDPIEK	57.2		1	YNL132W	471-484	Hypothetical ORF
VKPTKLEPENPQKP	49.7		1	YFL054C	234-247	Hypothetical ORF
NSTVRRKPHSPNKK	481.4		1	YDR223W	8-21	Hypothetical ORF
PKHIRNEPVKPFRN	1661.3		1	YHR037W	25-38	delta-1-pyrroline-5-carboxylate dehydrogenase
VKATKWPPKLPEIQ	169.5		1	YMR239C	193-206	Ribonuclease III
DYRPKCIPCPPNGI	75.6		1	YML034W	511-524	Spliced mRNA and Cell cycle regulated gene
RIRDKSKPSSPTAT	1509.2		1	YDR474C	379-392	Hypothetical ORF
EFPGKKCPRLPHRN	1094.3		1	YPR097W	343-356	Hypothetical ORF
AERAKKAPSLPEGQ	924.6		1	YJR016C	376-389	dihydroxyacid dehydratase
SKIPKSIPIIPYVL	150.9		1	YLR328W	26-39	Hypothetical ORF
AVLIRADPLNPKVV	15.3		1	YCR028C	355-368	Amino acid permease
LPFPRKNPKLPENT	288.9		1	YHR099W	3263-3276	ATM/Mec1/TOR1+2-related
RLLSKYRPSCPIIL	717.8		1	YOR347C	411-424	pyruvate kinase
GTVTKTAPSFPQSS	144.2		1	YPL075W	604-617	trans-acting positive regulator of the enolase and glyceraldehyde-3-phosphate dehydrogenase gene families
GTTNRGPPPLPPRA	49938.1		1	YLR144C	18-31	involved in cortical actin cytoskeleton assembly
LAGIRLVPVLPILL	63.1		1	YLR235C	75-88	Hypothetical ORF
IPYEKRDPTSPAPL	43.8		1	YLR129W	367-380	interacts with Dom3p
LGSEKSCPLAPAVA	72.6		1	YDL197C	382-395	Anti-silencing protein, involved in transcription
QVYEKTIPLFPPEI	11.0		1	YDR416W	606-619	(putative) involved in cell cyle; similar to Drosophila crooked neck
FGSNKNNPVPPELT	58.8		1	YIL125W	149-162	alpha-ketoglutarate dehydrogenase
LKDNRLLPSWPKRG	151.9		1	YIL047C	206-219	plasma membrane protein
GKMVKWGPLRPFLS	64.2		1	YOL072W	279-292	Hypothetical ORF
EVLRKYIPGEPEFL	46.4		1	YDR023W	429-442	seryl-tRNA synthetase
LQQRRYYPIFPGSI	6228.7		1	YBL035C	565-578	B subunit of DNA polymerase alpha-primase complex
QRLDRDKPHEPNGY	103.9		1	YDL076C	274-287	Hypothetical ORF
VVNEKEVPAEPETQ	129.8		1	YER120W	161-174	involved in inositol metabolism, regulator of INO1 expression
TGKFRYMPFSPAGT	462.8		1	YPR135W	471-484	DNA polymerase alpha binding protein
EFIVKTIPVPPRDF	15.0		1	YER025W	296-309	gamma subunit of translational initiation factor eIF-2
REYIKSLPMYPAAP	149.6		1	YBL016W	257-270	cdc2+/CDC28 related kinase with positive role in conjugation
LKHTKNKPKNPDTA	1872.7		1	YGL131C	1018-1031	Hypothetical ORF
IVNEKRTPALPSNL	73.8		1	YOR191W	260-273	contains motifs that are present in a family of DNA-dependent ATPases, the SWI2/SNF2-like proteins
LNTMKKRPAPPSLP	97.3		1	YOR231W	77-90	protein kinase involved in protein kinase C pathway
YYYYKHYPNMPPIN	226.9		1	YMR313C	453-466	Hypothetical ORF
SNFKKRDPGLPDFQ	238.3		1	YPL083C	302-315	54kDa subunit of the tetrameric tRNA splicing endonuclease
KTRNKPKPLWPQVK	1196.7		1	YGR033C	56-69	Hypothetical ORF
AKVNKCPPDHPYIQ	425.7		1	YHR094C	277-290	High-affinity hexose (glucose) transporter
ETKKKWQPLPPEPL	115.8		1	YOR042W	368-381	Hypothetical ORF
VLGPKYDPKCPEEH	28.8		1	YNL163C	601-614	Hypothetical ORF
NTINKSNPQGPSDN	309.6		1	YMR067C	383-396	Hypothetical ORF
TARNKKSPGGPRQR	272.7		1	YLR244C	372-385	methionine aminopeptidase
SILRKSSPEEPFMS	131.5		1	YNR023W	296-309	73 kDa subunit of the SWI/SNF transcription activation complex, homolog of Rsc6p subunit of the RSC chromatin remodeling complex
PPQMRSNPQQPPQD	92.2		1	YPL204W	472-485	casein kinase I isoform
MYDRKVIPRMPWHD	7808.3		1	YKR031C	861-874	Phospholipase D
TGGGRIVPGVPPGA	79.3		1	YGR054W	516-529	Hypothetical ORF
MLFMKGSPSEPKCG	30.9	22.9	2	YDR098C	199-212	Protein with glutaredoxin activity,Protein with glutaredoxin activity
FLLKKMFPAPPLPT	235.4		1	YDL172C	130-143	Hypothetical ORF
ATGKRKLPGWPSAD	126.7		1	YIL165C	34-47	Hypothetical ORF
HSTPKPLPPVPALS	1.1		1	YNL106C	1030-1043	inositol polyphosphate 5-phosphatase
KPAGRPIPPAPTHY	90.4		1	YGR058W	101-114	Hypothetical ORF
ELDIKQGPVRPFIV	86.2		1	YDL095W	18-31	dolichyl phosphate-D-mannose:protein O-D-mannosyltransferase
LQESKTVPQSPKKP	22.8		1	YOR058C	189-202	encodes component of the spindle midzone
PPNYKQQPNCPSSN	61.0		1	YLR183C	18-31	Hypothetical ORF
PIVKKNVPKPPPLV	262.2		1	YBR123C	400-413	transcription factor tau (TFIIIC) subunit 95
RLVNKLLPPHPFAD	440.4		1	YGL143C	139-152	Mitochondrial polypeptide chain release factor
MYGSKFIPFGPKCQ	130.8		1	YER038C	415-428	Hypothetical ORF
QGSNKYSPSSPLTT	34.7		1	YDR122W	964-977	Serine/threonine protein kinase
PKCEKIEPLSPSFK	535.5		1	YJL172W	61-74	carboxypeptidase yscS
AGLYKLSPLYPFDV	106.3		1	YLR291C	296-309	translation initiation factor eIF2b, 43 kDa subunit; negative regulator of GCN4 expression
VYRRKCIPFAPHQI	2563.2		1	YFR032C	169-182	Hypothetical ORF
VLTVKMSPSLPDEI	172.6		1	YCR030C	726-739	Hypothetical ORF
GTRPKILPKIPTGA	147.7		1	YOR227W	1148-1161	Hypothetical ORF
WSQMRMNPTNPDWI	114.8		1	YPR074C	45-58	Transketolase 1
DNELKDEPEPPNLI	17.2		1	YGR093W	206-219	Hypothetical ORF
KAALKYHPDKPTGD	21.4		1	YNL007C	28-41	sit4 suppressor, dnaJ homolog
NFPQRMMPPPPGLV	227.6		1	YKL204W	475-488	probable purine nucleotide-binding protein
LAYERPLPDLPSTI	41.8		1	YKR027W	747-760	Hypothetical ORF
MKAYRANPPLPIDS	132.5		1	YDR104C	798-811	Product of gene unknown
PFIRRYTPLKPITK	529.2		1	YKR093W	410-423	Peptide transporter
YAVGRIVPDSPTYD	87.3		1	YBL035C	295-308	B subunit of DNA polymerase alpha-primase complex
FSTKKSKPIRPFVF	267.4		1	YMR259C	335-348	Hypothetical ORF
IESLREIPYGPDFD	16.4		1	YML105C	200-213	signal recognition particle subunit, homologue of mammalian SRP19
QHKPKVKPSKPEAK	2562.5		1	YHL007C	236-249	serine/threonine protein kinase
KTKKKTVPVKPLQL	1239.3		1	YBL017C	684-697	carboxypeptidase Y sorting receptor in late Golgi; Type I integral membrane protein 166aa cytoplasmic tail, 1300 aa lumenal domain
TELLKTLPFYPTPS	57.9		1	YGR110W	91-104	Hypothetical ORF
IGKSKSAPPIPEDT	74.3		1	YJL095W	1392-1405	MEKK serine/threonine kinase
KKNKKKVPLNPLAK	540.6		1	YNL050C	247-260	Hypothetical ORF
MTQPKKNPMEPKTD	37.8		1	YDL148C	252-265	Hypothetical ORF
ITDTKLFPGNPNLM	113.3		1	YFR029W	524-537	regulator of peptide permease
TSCTKEKPTPPTTT	0.0		1	YIR019C	265-278	cell surface flocculin with structure similar to serine/threonine-rich GPI-anchored cell wall proteins
AGHIKTHPNSPTPG	62.8		1	YKL064W	452-465	Product of gene unknown
KIVRRDYPSTPVIV	234.8		1	YOR019W	147-160	Hypothetical ORF
ETSLRVLPIAPKIF	425.7		1	YDL231C	393-406	Product of gene unknown
SKRMKALPKGPAAL	1732.9		1	YER164W	1316-1329	transcriptional regulator
ERDGRGVPLGPRNH	369.7		1	YGL023C	22-35	similar to Fab1 and Vps27; involved in telomere-proximal repression of gene expression
LWRPRIVPILPYIT	8226.7		1	YDR335W	779-792	member of major facilitator superfamily, involved in pheromone response
AKSNKVSPEDPAVQ	571.4		1	YLR081W	283-296	galactose permease
DLDWRKIPFLPKEI	2884.0		1	YLR427W	487-500	Hypothetical ORF
GYDEKGNPIPPNNW	70.0		1	YJL216C	137-150	Hypothetical ORF
KQLKKQGPKRPSSA	767.1		1	YKL032C	354-367	intrastrand crosslink recognition protein
SENGRLTPGLPRSY	64.5		1	YPR111W	42-55	kinase required for late nuclear division
LTSVKIVPQRPISD	100.2		1	YAL054C	43-56	inducible acetyl-coenzyme A synthetase
TIEARVHPEPPNKP	0.0		1	YDR330W	403-416	Hypothetical ORF
LDSMKNLPLNPSKK	177.5		1	YDL027C	309-322	Hypothetical ORF
SLISKRNPCYPYGI	274.5		1	YEL050C	18-31	mitochondrial ribosomal protein L2 of the large subunit
LYREREEPPLPKRI	5976.2		1	YKL214C	53-66	Hypothetical ORF
SLKNRDGPITPSTI	60.2		1	YPR128C	112-125	Hypothetical ORF
LPKLKSNPSVPHLH	843.2	139.3	2	YBR218C	505-518	pyruvate carboxylase,pyruvate carboxylase
KGVLKEYPMRPYGS	250.9		1	YCR068W	315-328	Hypothetical ORF
SRSKRSKPLPPQLL	685.3		1	YJL095W	840-853	MEKK serine/threonine kinase
DGKLKHIPRRPYEI	1854.4		1	YEL007W	26-39	Hypothetical ORF
MPNLKRLPIPPLQD	80.9		1	YAR035W	1-14	Outer carnitine acetyltransferase, mitochondrial
LSGTRLVPNCPLLW	73.7		1	YBR055C	692-705	RNA splicing factor
PLRERIIPILPANS	340.4		1	YMR164C	159-172	Predicted 758 amino acid polypeptide with poly-glutamine and poly-asparagine domains
ALWAKFFPEKPLNI	102.9		1	YGR024C	111-124	Hypothetical ORF
NAPERAVPILPPRN	3284.7		1	YBR108W	539-552	Hypothetical ORF
SKVNKVAPDHPFIQ	122.0		1	YDR345C	274-287	Low-affinity glucose transporter
NSGEKIYPQEPPIS	53.9		1	YJL020C	582-595	Hypothetical ORF
SKYAKLDPSTPVSL	101.0		1	YNL239W	287-300	Aminopeptidase of cysteine protease family
SVDPKNYPDAPLEG	114.3		1	YKL215C	38-51	Hypothetical ORF
LQYHKKNPYSPLFS	450.8		1	YPL020C	12-25	Smt3-processing enzyme
MTVPRNRPMAPFGT	1211.2		1	YLR064W	1-14	Hypothetical ORF
FANIKREPVHPEIR	96.0		1	YPR101W	28-41	Component of a protein complex associated with the splicing factor Prp19p.
TGKPRKTPRPPFPF	1417.2		1	YLR422W	149-162	Hypothetical ORF
NAQLRKTPLEPGLE	156.3		1	YDL126C	668-681	microsomal ATPase
MSWCKERPECPLCR	1020.0		1	YDR265W	311-324	C3HC4 zinc-binding integral peroxisomal membrane protein
EGTTKVDPIIPVPE	57.3		1	YJR122W	96-109	component of CCR4 transcriptional complex
PKKSRVLPPLPFPL	940.2		1	YER032W	884-897	Putative participant in 3' mRNA processing
SEAKRKFPEAPEVP	66.4		1	YNL121C	455-468	70 kDa mitochondrial specialized import receptor of the outer membrane
PYMYKYLPRFPNLK	176.8		1	YPL137C	764-777	Hypothetical ORF
LVPSKAIPPLPQLD	61.8		1	YJL066C	98-111	Hypothetical ORF
FHDPKFIPNKPYRQ	518.3		1	YGR019W	335-348	gamma-aminobutyrate (GABA) transaminase (4-aminobutyrate aminotransferase)
EFDEKLPPKKPAGP	40.4		1	YMR072W	109-122	HMG-1 homolog, mitochondrial
DTYARNNPDFPPQN	118.3		1	YDR164C	226-239	(putative) SNARE docking complex subunit
MAEFRRVPLPPMAE	59.6		1	YML058W	28-41	Suppressor of mec lethality
TQSGRMGPSEPKHR	728.1		1	YML020W	26-39	Hypothetical ORF
TYLTRPLPSTPNED	192.7		1	YOL070C	348-361	Hypothetical ORF
TLDEKECPSVPPTV	58.2		1	YKL148C	624-637	flavoprotein subunit of succinate dehydrogenase
PSRSKSNPILPIMR	196.2		1	YLR319C	684-697	Actin Interacting Protein
EEQVKEKPNEPEGK	25.7		1	YLL021W	188-201	spindle pole antigen
INNTRLSPNSPTPP	58.4		1	YER164W	1330-1343	transcriptional regulator
LIWHKNKPTKPDNK	268.0	148.0	13	YBL101W-B	1606-1619	Hypothetical ORF,Hypothetical ORF,Hypothetical ORF,Hypothetical ORF,Hypothetical ORF,Hypothetical ORF,Hypothetical ORF,Hypothetical ORF,Hypothetical ORF,Hypothetical ORF,Hypothetical ORF,Hypothetical ORF,Hypothetical ORF
SVNIKCWPLKPSNF	76.2		1	YNL226W	113-126	Hypothetical ORF
KSYRKADPTNPQGW	78.2		1	YBR055C	231-244	RNA splicing factor
NLYQRTTPAGPDPS	585.1		1	YOL019W	467-480	Hypothetical ORF
INVEREAPMFPVPY	75.5		1	YHR014W	144-157	sporulation protein
ENTPRPNPTQPRKP	154.3		1	YDR359C	772-785	vacuolar import degradation
IMDAKFHPFKPQLF	121.3		1	YMR049C	642-655	Hypothetical ORF
TKAKKEKPKPPKPI	545.9		1	YMR044W	280-293	ISWI One Complex
SRVTRKRPREPKST	793.9	851.7	16	YBL111C	334-347	Hypothetical ORF,Y'-helicase protein 1,Hypothetical ORF,Y'-helicase protein 1,Y'-helicase protein 1,Hypothetical ORF,Hypothetical ORF,Hypothetical ORF,Hypothetical ORF,Hypothetical ORF,Y'-helicase protein 1,Y'-helicase protein 1,Hypothetical ORF,Y'-helicase protein 1,Hypothetical ORF,Y'-helicase protein 1
ILFERILPILPVES	152.1		1	YOL081W	29-42	encodes a GTPase activating protein, highly homologous to Ira1p, homologue of neurofibromin
RFSSRRAPIAPSGK	2028.2		1	YMR031W-A	89-102	Hypothetical ORF
RRLKKNLPSLPTPV	1755.3		1	YOR127W	138-151	rho type GTPase activating protein
KTVDKGLPMIPTYV	14.3		1	YDR516C	56-69	Hypothetical ORF
GLVLRSTPVIPDMK	116.5		1	YPR019W	330-343	Involved in initiation of DNA replication
KNIIKYVPWGPPLE	0.0		1	YLR142W	425-438	proline oxidase
YSTNRGIPARPCKD	534.5		1	YPL073C	79-92	Hypothetical ORF
FFYRRDIPDVPITT	15394.6		1	YDR310C	827-840	nuclear protein involved in silencing
KYIIKTEPESPEED	100.1		1	YLR133W	510-523	choline kinase
HNAAKPIPHVPQAS	114.1		1	YKR067W	8-21	Hypothetical ORF
NKIPKHLPADPIFS	186.7		1	YCR032W	1499-1512	(putative) acetic acid export pump
VTSVKLHPNLPIVF	126.1		1	YOR269W	158-171	Required for viability in the absence of Cin8p
TYGFRVRPDFPVFG	12210.0		1	YMR295C	130-143	Hypothetical ORF

KISPSAPSKDSFTK	160.2		1	YAR002W	350-363	nuclear pore protein
KTKPTPPPKPSHLK	153.4		1	YNL020C	606-619	Predicted Ser/thr kinase
CILPSTPTRPLSQS	44.6		1	YPL202C	314-327	Hypothetical ORF
HSEPAIPYRETFLS	83.3		1	YNL163C	746-759	Hypothetical ORF
LRSPNTPRRLRKTL	236.2	84.3	11	YDR545W	312-325	Y'-helicase protein 1,Hypothetical ORF,Hypothetical ORF,Y'-helicase protein 1,Y'-helicase protein 1,Hypothetical ORF,Hypothetical ORF,Hypothetical ORF,Y'-helicase protein 1,Y'-helicase protein 1,Y'-helicase protein 1
TSSPPLPPRQNVAT	37.2		1	YPL249C	279-292	Hypothetical ORF
RGTPANPGRVATLI	146.9		1	YER163C	47-60	Hypothetical ORF
QGLPASPSRAALRY	1717.6		1	YBR038W	55-68	chitin synthase 2
RIPPTVPSKIIDVV	43.1		1	YGR198W	7-20	Hypothetical ORF
VFLPTAPSKHMDFA	100.3		1	YCR042C	478-491	TATA binding protein-associated factor (TAF)
IVNPFIPRRPYSNV	1119.8		1	YDR409W	859-872	Hypothetical ORF
PTPPSPPAKRIPRS	347.1		1	YPR171W	305-318	Hypothetical ORF
PFIPKFPSRESVES	39.7		1	YBR036C	302-315	contains 9 or 10 putative membrane spanning regions; putative Ca2+ binding protein (homology to EF-hand Ca2+ binding site)
KKPPKIPKKVYTLE	56.8		1	YPR104C	439-452	Protein with a domain similar to the fork head DNA-binding domain found in the developmental fork head protein of Drosophila melanogaster and in the HNF-3 family of hepatocyte mammalian transcription factors.
NVQPRKPSRVHSRN	899.1		1	YFR022W	634-647	Hypothetical ORF
FLPPPKPFRHTETK	294.6		1	YBR108W	587-600	Hypothetical ORF
SASPYRPQRLPAKF	513.6		1	YDL033C	13-26	Hypothetical ORF
LQIPPLPLKLLTPV	112.8		1	YGR204W	307-320	encodes the cytoplasmic trifunctional enzyme C1-tetrahydrofolate synthase
EVTPEEPSKSIDNK	25.1		1	YML071C	475-488	Hypothetical ORF
IFGPFGPMKEVKIL	63.3		1	YDR432W	144-157	nuclear shuttling protein with an RNA recognition motif
RERPLEPPRKPMAS	256.3		1	YDR448W	142-155	transcription factor, member of ADA and SAGA, two transcriptional adaptor/HAT (histone acetyltransferase)complexes
IFNPQNPLKTGFEP	95.5		1	YMR087W	156-169	Hypothetical ORF
CNPPTDPGRIPMSE	23.4		1	YKR054C	2535-2548	heavy chain of cytoplasmic dynein
DVPPQLPTRTKSGE	76.3		1	YOR042W	337-350	Hypothetical ORF
APLPPQPRKHDKTP	216.7		1	YBL105C	587-600	Protein Kinase C
SPFPSAPLRKLEIL	49.9		1	YIL034C	92-105	beta subunit of capping protein
LKYPYFPTKMSYLQ	91.9		1	YNL059C	229-242	Actin-related protein
VNTPREPVRSSSKI	75.8		1	YJL076W	1015-1028	nucleolar protein involved in exit from mitosis
EIPPPLPPKIMVHS	121.4		1	YIL156W	528-541	Ubiquitin-specific protease
NANPFLPNKHPVTQ	28.5		1	YGR076C	38-51	Mitochondrial ribosomal protein MRPL25 (YmL25)
TSKPSLPEKPQKLR	252.2		1	YPR171W	333-346	Hypothetical ORF
GIHPGFPIRMVQYA	69.6		1	YPL025C	36-49	Hypothetical ORF
ERDPNMPKRPTNAY	125.1		1	YDL002C	88-101	HMG1-box containing protein
QGPPNLPARDKSLV	63.2		1	YLL023C	9-22	Hypothetical ORF
TDSPQLPSKDKSQE	116.3		1	YDL197C	472-485	Anti-silencing protein, involved in transcription
RIVPAIPKKATVDE	92.7		1	YNL064C	356-369	yeast dnaJ homolog (nuclear envelope protein); heat shock protein
MAAPPVPPKQSQED	84.2		1	YPL084W	790-803	BCK1-like resistance to osmotic shock
AMPPTLPHRDWKDY	113.0		1	YGL153W	84-97	component of peroxisomal import machinery
VILPQIPPKLTFIL	106.6		1	YOR067C	374-387	glycosyl transferase
KKDPNAPKRRLSAY	189.8		1	YBR089C-A	21-34	11-kDa nonhistone chromosomal protein
LNSPDLPERTKLRN	6112.4		1	YDL225W	445-458	Septin homolog
DPHPEDPRRIYRIY	659.5		1	YNL021W	81-94	histone deacetylase, shares sequence similarity with Rpd3p, Hos1p, Hos2p, and Hos3p
GVFPNSPVKQTTII	64.4		1	YPL023C	580-593	putative methylenetetrahydrofolate reductase (mthfr)
EVTPEEPSKKIRTS	52.7		1	YML071C	500-513	Hypothetical ORF
ENYPCPPYKIIILD	159.5		1	YJR068W	127-140	Subunit 2 of Replication Factor C; homologous to human RFC 37 kDa subunit
SGKPKKPYRRWTPE	109.0		1	YDR464W	666-679	negative regulator of prp genes
KKLPTGPSKKRQRK	135.7		1	YER164W	1280-1293	transcriptional regulator
ARDPILPYRLVKDR	322.1		1	YHL040C	345-358	Product of gene unknown
PPLPPIPTRDDMSN	72.7		1	YNL152W	329-342	Hypothetical ORF
AKSPLLPFKLLSDR	84.8	84.8	2	YCL073C	330-343	Hypothetical ORF,Hypothetical ORF
QGQPLPPPRGQVIL	230.9		1	YBR108W	287-300	Hypothetical ORF
TPLPFAPNKSSKKT	180.6		1	YIR023W	846-859	Transcriptional activator for allantoin and GABA catabolic genes, contains a Zn[2]-Cys[6] fungal-type binuclear cluster domain in the N-terminal region
PNYPDSPPKVTFIS	68.6		1	YGL087C	66-79	Similar to ubiquitin conjugating protein family
EFIPPDPTKVTEFE	98.0		1	YNL025C	151-164	C-type cyclin associated with the Ssn3p cyclin-dependent kinase
DFRPRMPKRQRIPP	776.5		1	YMR125W	18-31	transcriptional activator of glycolytic genes
NSLPCSPKKQPARN	57.1		1	YCL063W	173-186	Hypothetical ORF
LMPPDSPPRMTENT	47.3		1	YBR275C	1790-1803	RAP1-interacting factor, involved in establishment of repressed chromatin
LVIPSTPSKKCKYS	94.8		1	YOR315W	23-36	Hypothetical ORF
EAAPQLPSRSSAAP	102.4		1	YCR088W	505-518	Actin binding protein
PQLPKSPSRYSLSR	14322.2		1	YKL101W	622-635	Putative protein kinase homologous to S. pombe cdr1/nim1
ENKPFKPPRRVGSN	338.9		1	YBR073W	41-54	Putative helicase similar to RAD54
AKQPKEPKKRTTRR	196.5		1	YBR089C-A	7-20	11-kDa nonhistone chromosomal protein
LCIPDLPLRIHNQT	69.2		1	YCR087W	13-26	Hypothetical ORF
AAQPPLPSRNVASG	98.4		1	YCR088W	446-459	Actin binding protein
NLDPNPPVRGENLT	81.4		1	YDL046W	61-74	Hypothetical ORF
SSFPTIPLRASSGA	468.1		1	YER006W	232-245	Hypothetical ORF
SAIPITPTKRIRRN	873.0		1	YJL194W	2-15	pre-initiation complex component
LPPPIIPLRKYGHN	20353.5		1	YGR233C	693-706	Pho85 kinase inhibitor
LPVPPPPVRPSISF	37.7		1	YDL140C	239-252	RNA polymerase II large subunit
NNAPTLPKRKNPKI	2741.2		1	YPR055W	477-490	121 kDa component of the Exocyst complex, which is required for exocytosis, and which also contains the gene products encoded by SEC3, SEC5, SEC6, SEC10, SEC15, and EXO70
IIGPDEPEKCLILK	95.1		1	YMR066W	43-56	(putative) involved in respiration
DHKPENPIRTFKDL	167.2		1	YBL042C	90-103	uridine permease
HLPPPPPPRAQQQQ	61.0		1	YOR329C	664-677	suppressor of clathrin deficiency
CGFPLLPSKRGVTA	100.5		1	YBL095W	165-178	Hypothetical ORF
GNIPVFPAKFGIQF	46.1		1	YAL010C	476-489	Mitochondrial outer membrane protein involved in mitochondrial morphology and inheritance
EEKPLLPTRPNKAE	0.0		1	YPR171W	203-216	Hypothetical ORF
GYDPTDPSRPRINE	98.5		1	YDR093W	1469-1482	Hypothetical ORF
GSEPIDPSKLEFAR	57.5		1	YLR191W	299-312	Peroxisomal membrane protein that contains Src homology 3 (SH3) domain
RKRPAPPKKKAPST	192.1		1	YFR013W	82-95	ISWI One Complex
EVSPVEPKRTENER	80.7		1	YDR507C	687-700	putative serine/threonine kinase
VSDPYVPTRNTFNY	174.5		1	YDL020C	142-155	ubiquitin-mediated 26S proteasome subunit
RHRPQKPVRTVIYT	100.8		1	YOL164W	148-161	Hypothetical ORF
VVSPSHPFKQLQKI	59.7		1	YIL146C	146-159	(putative) involved in cell wall biogenesis
KPKPPKPIKYHFED	153.7		1	YMR044W	286-299	ISWI One Complex
QQKPAIPQKKSFLT	169.7		1	YPR171W	424-437	Hypothetical ORF
PLPPIPPTKSKTSP	80.6		1	YHL007C	535-548	serine/threonine protein kinase
LSSPCLPPKVNATN	113.0		1	YEL042W	325-338	Guanosine diphosphatase of Golgi membrane
SDKPLTPTKTSSTL	110.2		1	YER143W	341-354	DNA Damage Inducible; binds to T- and V- snare complexes
QKTPPSPAKPKQKT	331.4		1	YBR102C	26-39	Component of the exocyst complex; homolog in rat brain called rExo84.
RVLPSKPKKSVKEN	156.4		1	YLR183C	354-367	Hypothetical ORF
PMSPGPPSKKDSRH	127.4		1	YJL005W	495-508	adenylate cyclase
GIKPQQPIKVDIKG	115.3		1	YPL105C	573-586	Hypothetical ORF
SMTPDSPVKSDLTS	85.9		1	YNL233W	804-817	Is required to link Chs3p and Chs4p to the septins
RTEPSTPSRPVPPD	54.7		1	YJL095W	1078-1091	MEKK serine/threonine kinase
KNFPTLPSKINSRH	243.7		1	YLL015W	63-76	ABC-type transmembrane transporter; highly homologous to human MRP1 and to C. elegans mrp-1
FVLPCLPRKNTYKV	96.3		1	YOR034C	343-356	involved in constitutive endocytosis of Ste3p
AVDPENPKKLASKF	74.5		1	YCR023C	384-397	Hypothetical ORF
TNYPVNPEKHEMDK	82.1		1	YBR140C	1667-1680	GTPase activating protein
VTVPKLPFKLAVNK	0.0		1	YBR040W	181-194	integral membrane protein
PAFPEYPMRRDTLY	3192.6		1	YMR058W	448-461	multicopper oxidase
LKRPILPSKNMDHT	133.0		1	YOR191W	344-357	contains motifs that are present in a family of DNA-dependent ATPases, the SWI2/SNF2-like proteins
DSLPKLPFRSWGQP	179.3		1	YBR132C	490-503	Amino acid permease
ELEPQHPLRHKSSL	65.2		1	YER027C	53-66	glucose repression protein, a component of the Snf1 complex
EMIPSSPQRKSVSN	59.0		1	YBR098W	51-64	Product of gene unknown
LTLPFGPVKSIWLS	5.9		1	YGR227W	189-202	glucosyltransferase
IEQPFGPPKITKDG	119.0		1	YLR259C	61-74	mitochondrial chaperonin, homolog of E. coli groEL protein
KLPPRLPHRAAQRR	19957.7		1	YIR018W	29-42	bZIP transcription factor
IMPPPKPFRHGLDS	258.0		1	YBR108W	517-530	Hypothetical ORF
CILPAFPCKSSNEQ	131.1		1	YDR403W	216-229	first enzyme in dityrosine synthesis in the outer layer of the spore wall pathway converting L-tyrosine to N-formyl-L-tyrosine, expressed late (10-16 hr) in sporulation
AGHPMKPHRIRMAH	138.0		1	YNL330C	36-49	histone deacetylase
QAHPPKPKRREGDI	133.1		1	YKR050W	402-415	membrane protein; low affinity potassium transport
QRQPKRPKRYSLLL	117.1		1	YJR147W	216-229	heat shock transcription factor homolog
DESPIDPSKAPKVP	110.2		1	YGR130C	350-363	Hypothetical ORF
KKCPRLPHRNKKVT	109.5		1	YPR097W	347-360	Hypothetical ORF
FCHPLSPLKSNFID	61.5		1	YGL177W	74-87	Hypothetical ORF
YSNPQTPLRSLAGL	80.5		1	YDR420W	1404-1417	Type 1 membrane protein with EF hand motif
PSAPKVPFKTLDSF	75.4		1	YNL315C	113-126	F1FO ATPase assembly protein
KYGPLPPSRACVGS	551.3		1	YLR143W	388-401	Hypothetical ORF
QTYPAQPPKIGNAF	42.7		1	YMR016C	219-232	displays homologies to several transcription factors
SVLPQTPLKDVMGG	100.4		1	YOR326W	1092-1105	class V myosin
KNLPTIPIRLCGID	2118.7		1	YGL085W	143-156	Hypothetical ORF
LGAPFCPRRKDKLV	139.7		1	YJL172W	363-376	carboxypeptidase yscS
FGTPVAPTRTLSRK	3278.8		1	YOR070C	179-192	GTPase activating protein
IEVPQSPTKNRVKV	129.5		1	YIL150C	61-74	(putative) involved in DNA replication
FYEPLDPQKDKDMT	71.3		1	YJL155C	176-189	Fructose-2,6-biphosphatase
SHQPYLPIKNKNIV	80.9		1	YDL203C	329-342	Hypothetical ORF
IFFPNEPIRFVYPY	30.1		1	YPR072W	415-428	member of the NOT complex, a global negative regulator of transcription
TRRPHHPLKQQSTN	87.5		1	YIL152W	34-47	Hypothetical ORF
LDHPNIPWKLIISG	76.1		1	YJR117W	8-21	zinc metallo-protease that catalyzes the first step of N-terminal processing of the yeast a-factor precursor
WKPPDLPIRLRKRP	7340.7		1	YIL156W	502-515	Ubiquitin-specific protease
LVQPNVPEKHNMST	52.4		1	YHL002W	144-157	Hypothetical ORF
KFHPPEPYKGKGIY	96.1		1	YHR147C	187-200	Mitochondrial ribosomal protein MRPL6 (YmL6)
SPLPVLPRRISTHT	8954.6		1	YMR068W	249-262	Hypothetical ORF
NYIPPDPPKDIQLN	181.9		1	YBR216C	239-252	Hypothetical ORF
QFVPIAPQRLNMIF	426.9		1	YMR247C	1015-1028	Hypothetical ORF
NSPPVYPKRIRHFE	8631.6		1	YDR061W	22-35	Hypothetical ORF
VPRPCPPIRRKSST	493.7		1	YNL106C	1070-1083	inositol polyphosphate 5-phosphatase
YSLPMHPGRWWVHT	79.5		1	YHR072W	222-235	2,3-oxidosqualene-lanosterol cyclase
VMVPHLPGKILLSN	252.8		1	YOR357C	104-117	Grd19p contains the PX domain found in human SNX1 (Sorting Nexin-1). Localized predominantly to the cytosol, however, a minor amount associates with membranes. In vps27 mutant cells, Grd19p-HA localizes in the prevaculoar compartment.
NPPPVPPPRNVTAM	179.9		1	YNL176C	548-561	Hypothetical ORF
DLPPEPPTKLSDSF	75.0	26.5	2	YNL284C-B	1135-1148	Hypothetical ORF,Hypothetical ORF
KPDPECPSKLRHYE	69.8		1	YBL101C	851-864	involved in cell wall biogenesis
GRHPDMPTRVKNAY	103.6		1	YDR188W	219-232	component of cytoplasmic chaperonin complex
PVGPKVPAKEPSPK	88.0		1	YEL043W	874-887	Hypothetical ORF
KIMPPTPAKKVEFI	32.0		1	YAL024C	312-325	putative GTP-exchange protein
RAVPILPPRNNVEP	49.7		1	YBR108W	543-556	Hypothetical ORF
CNEPHLPPKWVQRS	120.2		1	YLR318W	152-165	103 kD basic protein, catalytic subunit of telomerase
ITSPPLPPRADCIE	181.0		1	YMR192W	122-135	Hypothetical ORF
AMTPFSPRKSHINN	642.1		1	YNL269W	98-111	Hypothetical ORF
EIAPLIPKKPALRK	110.0		1	YDR080W	597-610	component of vacuolar membrane protein complex
QAAPRNPNKDATIA	78.3		1	YOR363C	59-72	activator of peroxisome proliferation
AFVPTNPWRSSMSL	294.5		1	YIL162W	315-328	invertase (sucrose hydrolyzing enzyme)
VETPPKPIKKDVRF	65.0		1	YDR085C	535-548	cytoskeletal protein, similar to arrestins
EESPVKPLKITQKA	59.6		1	YLL021W	583-596	spindle pole antigen
QMNPKNPIRLGMAN	678.8		1	YOR227W	657-670	Hypothetical ORF
HSTPVTPRRLFTSQ	2291.3		1	YGL003C	171-184	protein required for Clb2 and Ase1 degradation
ELPPTHPIRLGLAL	77.1	30.8	2	YDR099W	164-177	member of conserved eukaryotic 14-3-3 gene family,Homolog of mammalian 14-3-3 proteins
DERPFRPKRTSRSA	631.5		1	YGL165C	149-162	Hypothetical ORF
GAPPTTPSRPRTTT	0.0		1	YGR170W	91-104	phosphatidylserine decarboxylase located in vacuole or Golgi
GRKPKDPSKPRQML	146.8		1	YML065W	331-344	120-kDa (largest) subunit of origin recognition complex (ORC); shows homology to Cdc6p, Cdc18p, and Sir3p and to proteins from K. lactis, S. pombe, and humans
RVHPEPPNKPGITT	122.0		1	YDR330W	407-420	Hypothetical ORF
KDHPYDPEKDSVLK	51.3		1	YGR020C	97-110	vacuolar ATPase V1 domain subunit F (14 kDa)
RFDPKSPTKRSIAI	128.6		1	YMR129W	524-537	Nuclear pore membrane glycoprotein
NQAPLEPLKPTATG	115.0		1	YIR006C	229-242	polyA-specific ribonuclease
VIRPGVPTKFTKKQ	120.7		1	YDL171C	1275-1288	Glutamate synthase (NADPH)
NHIPPFPLRFSFAQ	118.9		1	YDR421W	532-545	Hypothetical ORF
TEPPMNPLKNREKM	87.1		1	YDL029W	109-122	actin-related protein
QGEPLDPKRPSTAS	51.9		1	YGL027C	141-154	glucosidase I
DMVPKHPTKRYVPK	159.7		1	YOR039W	203-216	Casein kinase II, beta' subunit
KSVPIPPRKNATLD	1142.2		1	YJR113C	102-115	Hypothetical ORF
NKVPTNPKKFKKAP	126.3		1	YDR181C	326-339	involved in silencing at telomeres, HML, and HMR
IAAPKKPRKPRQTK	49.7		1	YGL025C	241-254	RNA polymerase II mediator subunit
SSQPRPPPRPQQNP	69.2		1	YGR268C	71-84	Hypothetical ORF
QYIPPPPPKYINSK	121.6		1	YDR207C	482-495	Ume6p is a C6 zinc finger URS1-binding protein.
TTAPRGPKKAQPAQ	138.2		1	YGR097W	176-189	transcriptional activator of the SKN7 mediated 'two-component' regulatory system
DKLPFSPIKEKKLK	465.6		1	YOR335C	774-787	Cytoplasmic alanyl-tRNA synthetase gene
SMSPLPPARANKSD	119.8		1	YLR162W	51-64	Hypothetical ORF
ANLPNRPKRGEGIN	145.1		1	YMR047C	1035-1048	Nuclear pore complex protein that is member of GLFG repeat-containing family of nucleoporins and is highly homologous to Nup100p
VTTPLKPKRLAIPI	122.2		1	YJR083C	47-60	Hypothetical ORF
AGSPIRPYKQRYLL	744.2		1	YGL073W	526-539	heat shock transcription factor
MLIPNFPNKKLKLN	34.7		1	YHR086W	128-141	putative RNA binding protein, involved in meiosis-specific splicing of the REC107 transcripts in cooperation with the Mer1 protein
DSLPFAPLRKVYEL	61.9		1	YBR056W	139-152	Hypothetical ORF
SNVPTTPSRELNGT	33.2		1	YNL309W	346-359	Interacts with the putative transcription factor Sin3p
KERPKPPNKGDVGR	168.0		1	YOR233W	333-346	protein kinase
PIQPQEPFRHNTTI	104.1		1	YNL085W	152-165	retroviral protease signature protein
FREPDLPRKGLLED	132.9		1	YJR054W	476-489	Hypothetical ORF
SSLPSPPAKKSATS	66.2		1	YOL006C	72-85	topoisomerase I
DQKPLVPIRIYGAI	180.7		1	YPR023C	316-329	stable component of the NuA4 complex
SLPPTPPYKAHKKK	113.6		1	YBR007C	353-366	Hypothetical ORF
SSTPTTPERPKRKS	817.5		1	YHR182W	758-771	Hypothetical ORF
EGKPLFPGKDHVHQ	89.1		1	YLR113W	212-225	mitogen-activated protein kinase (MAP kinase)
YMQPIIPGKTECFE	62.4		1	YDR390C	151-164	similar to ubiquitin activating enzyme (E1)
VHGPVIPMKALEIA	56.4		1	YPR196W	383-396	Hypothetical OR
FWNPENPYKFVHPR	168.8		1	YEL011W	171-184	1,4-glucan-6-(1,4-glucano)-transferase
MEYPFKPPKMQFDT	56.3		1	YDR177W	60-73	ubiquitin-conjugating enzyme
FPYPFKPSRVGVKY	177.7		1	YGL131C	440-453	Hypothetical ORF
FVIPGVPSKCYSLF	94.0		1	YGR065C	310-323	H+-biotin symporter
RPSPWLPSKPNCYH	102.3		1	YDR151C	80-93	member of the CCCH zinc finger protein family that has two or more repeats of a novel zinc finger motif consisting of Cys and His residues in the form Cx8Cx5Cx3H [where x is a variable amino acid (aa)]
LVQPVVPDKVFSFR	124.2		1	YER036C	368-381	Hypothetical ORF
VHGPGVPVKTLEIA	114.2		1	YGR288W	386-399	MAL-activator protein
IYTPYIPFRNSRTW	5515.5		1	YLR240W	75-88	phosphatidylinositol 3-kinase
YKIPVVPPRETYFA	136.9		1	YGR166W	507-520	involved in cell wall biogenesis
FYYPESPTKNLRPR	867.2		1	YML119W	56-69	Hypothetical ORF
NEGPEYPTKIEKNQ	125.1		1	YKL101W	777-790	Putative protein kinase homologous to S. pombe cdr1/nim1
VTQPITPVKKRRSE	442.5		1	YNL230C	264-277	elongin A
EDTPDLPQKTGIRK	24.7		1	YJR137C	1229-1242	Putative sulfite reductase
NWSPNIPLRYSDFA	1074.7		1	YOL017W	129-142	Hypothetical ORF
TTRPAPPSKAKDVA	61.3		1	YAL011W	347-360	Hypothetical ORF
SASPTLPTRRSRRL	46354.2		1	YDL156W	62-75	Hypothetical ORF
WNLPWSPFKITTIM	143.0		1	YDR211W	95-108	Translation initiation factor eIF-2B epsilon subunit
FQPPPKPFRRSQSS	800.0		1	YBR108W	657-670	Hypothetical ORF
LRKPRAPMRNVIIT	196.7		1	YER141W	449-462	cytochrome oxidase assembly factor
IAYPGDPLRFHSHL	12.0		1	YAR008W	207-220	34kDa subunit of the tetrameric tRNA splicing endonuclease
LWQPVDPSREDLVI	49.2		1	YLR301W	128-141	Hypothetical ORF
IIIPPIPSKHSLLK	92.9		1	YDR425W	171-184	Hypothetical ORF
DKLPEGPVKSLEGA	35.5		1	YNL134C	130-143	Hypothetical ORF
HNSPVAPNRYAANL	157.1		1	YBR038W	84-97	chitin synthase 2
CREPEVPQRLLTLI	60.0		1	YCR095C	250-263	Hypothetical ORF
NLKPERPSKVSFEM	103.4		1	YEL062W	548-561	Non-membrane-embedded, PEST sequence-containing protein
FKAPTNPRKVYCKR	80.9		1	YMR035W	79-92	mitochondrial inner membrane protease
MVRPAPPRRADPEG	3636.6		1	Q0297	11-24	Hypothetical ORF
MVTPSKPPKKSVGF	149.0		1	YCL063W	147-160	Hypothetical ORF
DRPPDVPRKIIVGR	96.5		1	YBL067C	301-314	ubiquitin carboxyl-terminal hydrolase
FLQPVDPVKLDIPF	92.6		1	YLR399C	173-186	Bdf1p contains two bromodomains, localizes to the nucleus and to chomosomes in spread meiotic nuclei but is excluded from the nucleolus
RAPPPVPKKPSSRI	129.3		1	YIR003W	387-400	Hypothetical ORF
LGEPFDPNKHEATF	98.8		1	YOR232W	175-188	GrpE homolog, mitochondrial matrix protein
NIQPDLPPRKIMIP	1504.2		1	YBR239C	90-103	Hypothetical ORF
MTDPDAPSRTEHKW	123.5		1	YLR179C	77-90	Hypothetical ORF
LDDPFTPPRWLHHI	422.8		1	YDR128W	52-65	Hypothetical ORF
VMKPKSPDKEFFDA	90.1		1	YJR066W	1483-1496	phosphatidylinositol kinase homolog
IRYPVTPNKASLDR	86.7		1	YOR384W	132-145	similar to FRE2
KNSPLAPIKKNVEL	180.4		1	YLL021W	1085-1098	spindle pole antigen
MKAPKMPDKHRDNY	163.2		1	YDL031W	923-936	similar to RNA helicases
SGKPLFPGRDYHHQ	33.8		1	YGR040W	221-234	MAP protein kinase homolog involved in pheromone signal transduction
PVDPTTPVKLGPGI	40.5		1	YOL142W	12-25	Rrp40p
TNEPTKPIRRLSTP	111.0		1	YMR042W	23-36	transcription factor
FFDPESPNKGKLIL	63.1		1	YPL269W	491-504	Component of cortical adaptor complex that orients microtubules
LDRPQLPPRQVVNA	142.9		1	YMR192W	159-172	Hypothetical ORF
ALVPFAPFKLLKDR	16.7		1	YHL047C	340-353	Triacetylfusarinine C transporter
FDFPLSPVKHENPT	70.3		1	YBR098W	196-209	Product of gene unknown
KDAPIEPPKYMGMG	119.0		1	YOR346W	673-686	deoxycytidyl transferase
QSTPTPPAKRLFLI	56.9		1	YKL165C	41-54	(putative) involved in cell polarity
ELLPVVPEKFLIAC	90.2		1	YOR273C	415-428	Hypothetical ORF
NYAPRLPRRETSSS	3858.3		1	YIL061C	231-244	U1snRNP 70K protein homolog
FVPPNLPMRRFKEI	11031.7		1	YNL047C	421-434	Hypothetical ORF
FFQPEYPVRMEPDL	57.9		1	YLR128W	194-207	Hypothetical ORF
DVIPKKPLKSAADK	142.3		1	YOL055C	314-327	THI for thiamine metabolism. Transcribed in the presence of low level of thiamine (10-8M) and turned off in the presence of high level (10-6M) of thiamine. Under the positive control of THI2 and THI3.
GAIPRGPKKDDASF	94.3		1	YPR161C	424-437	CDC28/cdc2 related protein kinase
HSSPIAPSKAKRQR	672.8		1	YCR065W	64-77	Transcription factor (fork head domain)
AVLPIEPMKIKGTT	98.3		1	YNL140C	149-162	Hypothetical ORF
MSEPEVPFKVVAQF	74.2		1	YJL020C	1-14	Hypothetical ORF
RMIPELPPKRIGSQ	365.9		1	YMR004W	190-203	peripheral Golgi membrane protein
LRSPQNPNRMTAVI	55.6		1	YPL115C	235-248	GTPase-activating protein activity toward the essential bud-site assembly GTPase Cdc42
PSNPALPKKLLNVP	28.7		1	YGL197W	345-358	negative regulator of early meiotic genes
LRLPEIPPKGDFDV	1.5		1	YFL036W	1327-1340	mitohcondrial RNA polymerase
HQIPSAPQRLVSII	86.7		1	YMR136W	114-127	Product of gene unknown
YRYPQTPMRLEIAV	208.2		1	YLR213C	295-308	CRH-Related
GGPPLLPQKSAAFQ	128.0		1	YPL084W	731-744	BCK1-like resistance to osmotic shock
KYDPDNPNKDKLGT	146.1		1	YBR235W	52-65	Hypothetical ORF
DELPSPPLRMVHID	128.4		1	YER152C	237-250	Hypothetical ORF
DSIPLEPKKAKHLM	389.2		1	YHR118C	82-95	50-kDa subunit of ORC
QSQPPRPPRPAANL	577.4		1	YGR268C	24-37	Hypothetical ORF
LAPPLSPTKPSPLH	81.4		1	YDR425W	253-266	Hypothetical ORF
TLRPGIPLKPMLAK	105.2		1	YDL164C	384-397	DNA ligase
EEHPPLPARRKSEE	618.7		1	YOR042W	80-93	Hypothetical ORF
YRIPDDPRKSQNKS	95.9		1	YKL178C	366-379	a factor recptor
WSYPYEPLRVLQVG	325.7		1	YDR415C	17-30	Hypothetical ORF
ACLPVGPRKNGMNV	158.0		1	YAR061W	26-39	Hypothetical ORF
EYFPISPEKKEEME	120.3		1	YGR237C	591-604	Hypothetical ORF
VYSPIQPRRRKDSS	571.0		1	YLR228C	72-85	involved in cell wall biogenesis (putative)
LLAPNSPLKNTKSV	57.9		1	YOR124C	391-404	Ubiquitin-specific protease
TKKPRPPVKSKPKH	61.5		1	YOR367W	153-166	Calponin homolog
TPPPVEPLKTKDLA	94.4		1	YBR284W	102-115	Hypothetical ORF
DQAPSLPPKPNTQL	54.8		1	YCL008C	158-171	homologous to mouse and human Tsg101 tumor susceptibility genes
PLIPDNPGRLLSSK	94.5		1	YEL023C	311-324	Hypothetical ORF
NNGPKIPQKNTIDS	44.6		1	YKR029C	581-594	Hypothetical ORF
NSPPTTPSKDECGP	43.4		1	YMR190C	45-58	has DNA helicase signature motifs
MVLPPAPPKNSDPS	54.0		1	YFL036W	764-777	mitohcondrial RNA polymerase
SKVPKAPTRETHIP	23.4		1	YML013W	181-194	Hypothetical ORF
LSCPNVPGKPQVAY	67.9		1	YKL216W	131-144	dihydroorotate dehydrogenase
FHDPILPRRTSTFL	9873.7		1	YHL028W	526-539	Putative integral membrane protein containing novel cysteine motif. Similarity to SLG1 (WSC1), WSC2 and WSC3
VGNPEGPEKPNKKF	255.2		1	YKL060C	315-328	aldolase
LPAPPPPPRRGPAP	2961.5		1	YOR181W	341-354	Actin assembly factor
SPSPLNPYRPHHNM	63.4		1	YNL298W	402-415	protein kinase, homologous to Ste20p, interacts with CDC42
NIPPNSPGKLQLNT	37.5		1	YNR017W	123-136	23 kDa mitochondrial inner membrane protein
GVYPSRPEKTYDYS	111.2		1	YBR026C	71-84	Nuclear protein that binds to T-rich strand of core consensus sequence of autonomously replicating sequence
GGQPPVPVRMQPQP	85.9		1	YBR108W	379-392	Hypothetical ORF
GPAPPPPPRASRPT	10322.2		1	YOR181W	384-397	Actin assembly factor
LSLPRLPNKHHWPL	196.7	90.7	2	YAR068W	116-129	Hypothetical ORF,Hypothetical ORF
PPPPPPPPKPPLND	60.0		1	YMR089C	156-169	mitochondrial membrane ATPase of the CDC48/PAS1/SEC18 (AAA) family
RGIPARPCKDDVMK	55.0		1	YPL073C	83-96	Hypothetical ORF
GPPPAMPARPTATT	86.8		1	YBL007C	192-205	contains 3 SH3 domains, interacts with Bee1p
PYPPSLPSRDLYEV	36.2		1	YLL028W	113-126	polyamine transport protein
LPPPRSPNRPTLSD	53455.9		1	YER158C	363-376	Hypothetical ORF
VDPPFMPFRDAGYS	70.9		1	YFR028C	120-133	soluble tyrosine-specific protein phosphatase
VKEPSFPSRSAFSP	44.6		1	YMR191W	432-445	Hypothetical ORF
IAYPFYPFKKLGRQ	75.8		1	YGR165W	32-45	Hypothetical ORF
WISPDTPLKFPLNE	85.4		1	YJL093C	636-649	outward-rectifier potassium channel
ISTPEVPKKKIKTG	274.7		1	YIL010W	28-41	involved in telomeric silencing
QTSPGQPRKGQNGS	157.2		1	YFR028C	427-440	soluble tyrosine-specific protein phosphatase
WNDPSDPTKGFQYL	30.3		1	YMR207C	1538-1551	Similar to acetyl-coenzyme A carboxylase
IAHPVRPHRAITMT	3305.8		1	YBR276C	631-644	dual specificity protein phosphatase
SPSPSTPTKSGKMR	277.5		1	YKL185W	424-437	probable purine nucleotide-binding protein
GLEPNTPLKSIKVD	55.1		1	YGL009C	340-353	isopropylmalate isomerase
GNVPHSPVRFADTV	115.1		1	YJR025C	93-106	3-hydroxyanthranilic acid dioxygenase
ASMPRVPLKIVLKD	101.4		1	YIL078W	68-81	Threonyl-tRNA synthetase, cytoplasmic
PPVPKAPSRRSSSL	1233.2		1	YER132C	943-956	negative regulator of early meiotic gene expression
TDGPIDPFKEPKTS	136.5		1	YPR018W	481-494	p90 subunit of yeast Chromatin Assembly Factor-I (CAF-I)
SNSPISPHKLIYKN	71.5		1	YDR216W	473-486	positive transcriptional regulator of ADH2 and peroxisomal protein genes
RNEPVKPFRNIDLK	146.0		1	YHR037W	29-42	delta-1-pyrroline-5-carboxylate dehydrogenase
KLEPENPQKPSNTH	76.0		1	YFL054C	238-251	Hypothetical ORF
HLDPEAPDKLLENS	161.3		1	YOR301W	109-122	Similar to B-chains of the insulin-related hormone superfamily.
VSPPFFPEKELNNR	41.2		1	YKR010C	454-467	topoisomerase I interacting factor 2
PNSPTPPLKSKVSR	169.8		1	YER164W	1337-1350	transcriptional regulator
VCPPSFPSRRCETC	703.0		1	YPL006W	878-891	predicted transmembrane protein
TRRPTNPFRVISVS	34.6		1	YNL166C	314-327	bud neck protein
YYGPNSPLKLDEEN	0.0		1	YKL108W	203-216	Synthetically lethal with dpb11-1; required for DNA replication
IINPDTPHRRIFNQ	314.4		1	YBL019W	264-277	AP endonuclease
EYSPLVPSKMCADK	103.3		1	YBR044C	356-369	mitochondrial protein; (putative) chaperone
FKMPKKPQRSKEEV	97.7		1	YOR243C	86-99	Hypothetical ORF
TGRPDKPFRALLVD	110.2		1	YLR289W	228-241	GTPase
IIFPTSPTKLTFSN	45.5		1	YDR130C	112-125	Cell cycle-dependent filament between nuclei
PIMPTLPPRPYITI	31.6		1	YGL060W	537-550	Hypothetical ORF
RLIPTSPQKTNINT	52.5		1	YGR146C	14-27	Hypothetical ORF
ATRPSSPMRHKSIS	167.8		1	YAR019C	585-598	protein kinase domain
EILPVKPTKKSSKK	363.9		1	YCL014W	808-821	involved in bud site selection
FRFPRLPQKKKEEL	105.3		1	YGL130W	106-119	mRNA guanylyltransferase (mRNA capping enzyme), alpha subunit
LRIPETPVKKSPLV	66.9		1	YJL187C	191-204	protein kinase homolog
RPNPTQPRKPLDCK	210.5		1	YDR359C	776-789	vacuolar import degradation
YTLPLLPGKGGFRI	107.3		1	YFR048W	228-241	Hypothetical ORF
LIPPLHPLKKQHPK	10.8		1	YIL089W	44-57	Hypothetical ORF
DLQPLEPKKAAAST	120.6		1	YBL007C	805-818	contains 3 SH3 domains, interacts with Bee1p
ILSPGYPNKSFNNK	92.5		1	YGL073W	653-666	heat shock transcription factor
VVIPPVPSRYSDER	50.6		1	YDL117W	95-108	Product of gene unknown
ALRPTGPDRGDGFD	131.6		1	YNL139C	1465-1478	Involved in transcription
SNSPQIPKKKVKDQ	697.9		1	YBL004W	1825-1838	Hypothetical ORF
SNDPIPPPRKVSDV	76.6		1	YGR097W	457-470	transcriptional activator of the SKN7 mediated 'two-component' regulatory system
QDSPDMPEKECVYV	51.6		1	YER179W	310-323	meiosis-specific protein related to RecA and Rad51p. Dmc1p colocalizes with Rad51p to discrete subnuclear sites in nuclear spreads during mid prophase, briefly colocalizes with Zip1p, and then disappears by pachytene
TNPPIDPIREANVM	136.5		1	YDL171C	572-585	Glutamate synthase (NADPH)
EYHPIKPLRSSSST	56.4		1	YDL180W	234-247	Hypothetical ORF
ISTPPPPPKMAIPA	109.9		1	YFR019W	390-403	type II PI(4)P5-kinase (PIP4,5 kinase) similar to human PIP5K-II
ELPPIKPPRPTSTT	54.9		1	YBL007C	619-632	contains 3 SH3 domains, interacts with Bee1p
PIVPREPLRNEPTD	627.6		1	YPL255W	118-131	Involved in mitotic and meitoic cell cycle
ITLPRRPAKKIQLG	149.5		1	YBR122C	41-54	Mitochondrial ribosomal protein MRPL36 (YmL36)
KLKPSLPNKLVGKY	9.1		1	YPL242C	77-90	Similar to mammalian IQGAP proteins
QPKPGNPLRNARLN	174.5		1	YMR191W	37-50	Hypothetical ORF
DVYPHEPAKNGEGS	98.3	37.4	2	YER081W	311-324	3-phosphoglycerate dehydrogenase,3-phosphoglycerate dehydrogenase
LRKPSAPKRMSSIS	119.4		1	YMR086W	52-65	Hypothetical ORF
GKVPVQPRKRKSIT	242.2		1	YKL062W	547-560	zinc finger protein
ELDPICPLKVPLTA	56.8		1	YGR166W	276-289	involved in cell wall biogenesis
ERDPNAPKKPLTVF	75.6		1	YDR174W	100-113	35 kDa protein belonging to the high mobility group (HMG) fanily of proteins
NDDPVIPYKLSKDT	92.9		1	YHR164C	1037-1050	DNA replication helicase
NSRPQQPERRRFNS	7153.4		1	YOR042W	296-309	Hypothetical ORF
PPEPATPSKKSLTT	46.1		1	YBR060C	169-182	origin recognition complex subunit 2
VQTPHVPDRPPSQL	53.1		1	YPR104C	731-744	Protein with a domain similar to the fork head DNA-binding domain found in the developmental fork head protein of Drosophila melanogaster and in the HNF-3 family of hepatocyte mammalian transcription factors.
GNTPDAPKRGFLGY	86.5	17.3	2	YDL245C	44-57	Hexose transporter,hexose permease
KRPPTAPQRKISLP	285.3		1	YPR171W	469-482	Hypothetical ORF
RRKPHSPNKKKPKE	148.0		1	YDR223W	12-25	Hypothetical ORF
SNNPSKPRKYKTKS	74.1		1	YIL130W	110-123	Hypothetical ORF
RSIPRGPDKNSLRV	230.3		1	YOR322C	268-281	Hypothetical ORF
IQHPFLPRKIPIIT	327.3		1	YGR094W	408-421	mitochondrial and cytoplasmic valyl-tRNA synthetase
SGPPLLPPRNTMKN	577.3		1	YJR083C	215-228	Hypothetical ORF
NAPPYVPQRSKQPD	557.7		1	YBR114W	165-178	Radiation repair protein, putative DNA helicase
QRLPGEPGREQAPN	103.1		1	YOR322C	391-404	Hypothetical ORF
GRIPQLPNRDEMTA	78.4		1	YCR073C	1268-1281	protein kinase
MRAPPSPRKSKSGH	81.1		1	YOR255W	1-14	Hypothetical ORF
LIPPGFPTKNYPPG	40.1		1	YCL010C	185-198	Hypothetical ORF
KLGPDTPIKVAGPL	17.6		1	YOR219C	616-629	dipeptidyl aminopeptidase
PNEPGAPSRLSFEN	104.2		1	YBL067C	285-298	ubiquitin carboxyl-terminal hydrolase
SSLPLGPIKERSKQ	120.5		1	YMR012W	146-159	translation initiation factor eIF3 subunit
YILPKNPFRVPSEM	8451.8		1	YGR293C	125-138	Hypothetical ORF
QNTPPLPPKPKSPH	102.2		1	YCL008C	175-188	homologous to mouse and human Tsg101 tumor susceptibility genes
DYLPPVPEKNAGKQ	47.4		1	YDR322W	274-287	Mitochondrial ribosomal protein MRPL35 (YmL35)
VAPPPLPNRQLPNL	1468.4		1	YNL094W	505-518	Hypothetical ORF
QIFPKKPLRRTVMS	231.4		1	YDR182W	166-179	involved in ion homeostasis
IFGPSFPFRSHIDV	138.2		1	YDL224C	170-183	Possible RNA binding protein. Homolog of Whi3.
FPFPTPPDRVALSK	52.4		1	YMR128W	865-878	(putative) involved in cell wall biogenesis
DEPPSFPKRWGWLK	77.3		1	YIL067C	85-98	Hypothetical ORF
RDKPSEPERTKDGS	74.9		1	YJL184W	49-62	Hypothetical ORF
SSTPIVPNRLKTVL	56.2		1	YHR164C	158-171	DNA replication helicase
VTLPTGPAKIIWEK	94.8		1	YHR007C	510-523	cytochrome P450 lanosterol 14a-demethylase
LSKPSKPLKEIRFD	233.4		1	YAR003W	101-114	Hypothetical ORF
MALPRTPLKTSTEE	100.0		1	YCL009C	276-289	Small regulatory subunit of Acetolactate synthase
TDLPVNPPRDDKEW	88.1		1	YNR021W	264-277	Hypothetical ORF
HPDPADPAKELELN	72.0		1	YDR037W	377-390	lysyl-tRNA synthetase
NEYPSKPPKVKFPA	66.8		1	YDL064W	66-79	ubiquitin-conjugating enzyme
LSTPSAPAKINNYS	18.3		1	YDR109C	605-618	Hypothetical ORF
NAKPPLPIKAVTRP	2021.8		1	YJL201W	440-453	(putative) involved in cell wall biogenesis
QLLPNNPDKNNNGT	148.8		1	YKL159C	151-164	calcineurin inhibitor
EVYPIEPPKVVCLK	48.7		1	YLR306W	88-101	Ubiquitin-conjugating enzyme
LTCPFEPPKPKTKH	187.8		1	YJR064W	272-285	subunit of chaperonin subunit epsilon
THAPTTPNRTSPNR	74.3		1	YHL007C	507-520	serine/threonine protein kinase
LENPSTPDKTEEDW	50.1		1	YKL010C	724-737	involved in ubiqitin-mediated protein degredation
GTPPTTPLRTAQGI	97.3		1	YOR025W	379-392	involved in telomeric silencing
EKFPKLPHKLVHML	56.5		1	YKR024C	336-349	putative RNA helicase
SRKPPIPAKQHVKK	51.7		1	YIL156W	547-560	Ubiquitin-specific protease
QLTPLLPDKYFDSA	50.1		1	YBL066C	693-706	putative transcription factor
IFPPLNPARTSLNS	72.9	33.4	2	YDR312W	172-185	possibly involved in mating,homologous to Ssf2p
YGPPTDPRKQKQAK	155.5		1	YDR001C	36-49	neutral trehalase
QLLPNVPDKVLVPG	87.7		1	YDL220C	391-404	binds to single-stranded TG1-3 telomere G-tails
VPEPSKPCRLLLVR	61.9	17.9	2	YNL034W	549-562	Hypothetical ORF,Hypothetical ORF
HGLPYKPSKLIRIF	80.3		1	YLR224W	329-342	Hypothetical ORF
TLIPPIPEKQSIKN	82.1		1	YDL113C	210-223	Hypothetical ORF
AMNPESPTRDQIFL	34.6		1	YMR012W	411-424	translation initiation factor eIF3 subunit
VPPPNVPKKDKREV	294.4		1	YBR058C	659-672	Ubiquitin-specific protease
ALKPKTPSKAPRKR	246.8		1	YBR060C	65-78	origin recognition complex subunit 2
VAKPKKPARPTMST	71.1		1	YNL298W	513-526	protein kinase, homologous to Ste20p, interacts with CDC42
DSPPQSPRRSSNSS	309.2		1	YKL185W	464-477	probable purine nucleotide-binding protein
SKDPNRPTKFAFES	47.1		1	YML061C	386-399	5' to 3' DNA helicase
TTVPTKPKKPHDIS	81.6		1	YKR084C	145-158	Protein related to translation elongation factor EF-1alpha and to Suf12p/Sup2p/Gst1p/Sup35p
MTDPDAPSKTDHKW	0.0		1	YLR178C	93-106	(putative) lipid binding protein; supressor of a cdc25 mutation
SNFPDFPLKKYLKN	59.5		1	YER087W	333-346	Hypothetical ORF
SLSPKDPERARLLS	79.0		1	YMR145C	263-276	Hypothetical ORF
DSIPVDPEKVVAIV	50.0		1	YBL015W	216-229	acetyl CoA hydrolase
YQYPQTPSKVDISI	36.3		1	YEL040W	243-256	Product of gene unknown
SMYPGLPSRLEKEL	77.3		1	YDL029W	307-320	actin-related protein
VQQPEDPLRVLGEY	24.5		1	YDR469W	143-156	Hypothetical ORF
LHVPRNPSKSRRGS	153.1		1	YLR310C	161-174	regulatory protein of adenylate cyclase
YDFPTVPARKFVQP	1478.4		1	YNR006W	578-591	hydrophilic protein; has cysteine rich putative zinc finger esential for function
FVSPRIPSRIVKNG	897.8		1	YOR086C	892-905	Hypothetical ORF
LTSPKNPIKSVTKF	546.7		1	YDR172W	569-582	translation termination factor eRF3
YTNPRAPGKLQDSH	153.0		1	YIL054W	33-46	Hypothetical ORF
NSMPNVPVRLKLHT	5303.4		1	YKL208W	152-165	involved in RNA splicing
DYQPLSPPRELDPD	121.5		1	YAR014C	249-262	Hypothetical ORF
VTLPISPSRASISF	52.6		1	YGL235W	70-83	Hypothetical ORF
LRRPIFPGRDYRHQ	825.2		1	YBL016W	218-231	cdc2+/CDC28 related kinase with positive role in conjugation
GSSPVSPDKRPSWK	69.6		1	YGL156W	66-79	vacuolar alpha mannosidase
SQSPKRPKKYPKKA	47.0		1	YNL080C	295-308	Hypothetical ORF
QGYPRQPQRPQRYH	7409.9		1	YDR171W	27-40	heat shock protein similar to HSP26, involved in cytoskeleton assembly
GYDPTDPNRPKVTK	108.1		1	YER166W	1426-1439	Hypothetical ORF
KLRPDLPVKNFVVK	238.8		1	YFR030W	641-654	subunit of assimilatory sulfite reductase
KALPKEPKKLLPNS	208.0		1	YIR010W	422-435	Hypothetical ORF
ISRPVQPFKVGSIG	60.8		1	YPR185W	368-381	Involved in autophagy
KHAPFIPVKPALEK	92.0		1	YPR095C	158-171	Suppressor of Ypt3
KFIPNKPYRQFNTW	30.9		1	YGR019W	339-352	gamma-aminobutyrate (GABA) transaminase (4-aminobutyrate aminotransferase)
SMEPHSPKKAKSVE	58.3		1	YIL112W	773-786	Hypothetical ORF
QMRPYTPLRSPNSR	2878.1		1	YOR093C	49-62	Hypothetical ORF
SHLPLIPEKIKSLK	123.0		1	YDR419W	203-216	similar to E. coli DinB and S. cerevisiae REV1
VSTPPVPKKFQEIF	62.2		1	YDL107W	9-22	cox1 pre-mRNA splicing factor
ISNPSSPAKTKRDI	90.8		1	YMR137C	188-201	interstrand crosslink repair protein
NKIPPKPRKVLQLL	63.6	42.2	2	YGL076C	93-106	Ribosomal protein L7A (L6A) (rp11) (YL8),Ribosomal protein L7B (L6B) (rp11) (YL8)
TGFPPTPLKREGVG	7.5		1	YOR191W	815-828	contains motifs that are present in a family of DNA-dependent ATPases, the SWI2/SNF2-like proteins
EKLPETPDRSKCAC	69.3		1	YLR343W	379-392	Hypothetical ORF
VPSPGLPEKVNEKS	80.3		1	YLR119W	34-47	may be involved in RNA export from nucleus
DLNPDAPPKPQLIP	96.1		1	YPL057C	43-56	integral membrane protein, exhibits homology to YBR161w, Hoc1p, and Och1p
SKFPELPSKVHNAV	105.0		1	YGR264C	141-154	methionyl tRNA synthetase
LRDPVIPIKLAAEK	199.6		1	YGL195W	2564-2577	translational activator of GCN4 through activation of GCN2 in response to starvation
EIAPSLPSRNSIPA	92.9		1	YCR088W	471-484	Actin binding protein
VHDPNIPLRPKEII	22.9		1	YGR184C	643-656	Ubiquitin-protein ligase
SSRPTSPVRKARST	367.7		1	YER173W	28-41	(putative) cell cycle exonuclease
ATVPSAPYRKQIIS	30.5		1	YAR002W	11-24	nuclear pore protein
KGAPFFPNKTFRKL	141.6		1	YPR144C	138-151	Hypothetical ORF
DLKPAYPGRSAHVV	20.7		1	YJL127C	172-185	negative transcriptional regulator
SEEPTSPTRQVNPE	32.5		1	YER032W	443-456	Putative participant in 3' mRNA processing
ETVPTEPTRYNYQN	112.3		1	YER132C	1359-1372	negative regulator of early meiotic gene expression
FTAPPVPTKKKSKN	346.1		1	YDR517W	316-329	Yeast homologue of mammalian GRASP proteins, also localised to the Golgi apparatus.
NMVPLNPNRIIPDE	31.3		1	YDR499W	189-202	Product of gene unknown
QETPIIPKRIIHYS	4796.7		1	YLR030W	11-24	Hypothetical ORF
LPAPHRPEKYKERF	89.9		1	YGR154C	67-80	Hypothetical ORF
RYKPTPPLKKRYDY	25.5		1	YPL074W	335-348	AAA family ATPase
ASKPSVPPRNYFSK	1129.7		1	YIL108W	577-590	Hypothetical ORF
TATPSSPKRMHSSI	50.9		1	YNL321W	116-129	Hypothetical ORF
NNNPVPPQKINQPP	21.2		1	YDL203C	198-211	Hypothetical ORF
VDFPIFPRRFAKVE	2052.5		1	YJL091C	152-165	Hypothetical ORF
ESLPRTPTKGRSTQ	455.1		1	YPR141C	2-15	kinesin-like nuclear fusion protein
DFTPVEPSKMREYI	64.2		1	YBR202W	629-642	MCM3 protein homolog (S. cerevisiae)
DLPPKFPEKPVHLV	0.0		1	YDR444W	186-199	Hypothetical ORF
LPLPTLPDRQLFQT	125.1		1	YPL115C	570-583	GTPase-activating protein activity toward the essential bud-site assembly GTPase Cdc42
MTAPLWPNKNEKNH	32.9		1	YOR337W	1-14	Ty1 enhancer activator
TQAPLAPSRNQENE	31.7		1	YPR055W	308-321	121 kDa component of the Exocyst complex, which is required for exocytosis, and which also contains the gene products encoded by SEC3, SEC5, SEC6, SEC10, SEC15, and EXO70
VTKPVVPKKTKKSA	164.4		1	YLR087C	319-332	Hypothetical ORF
FFHPAIPLKNAAPF	154.4		1	YER066C-A	112-125	Hypothetical ORF
IFDPQDPYRRAQQF	53.2		1	YHR150W	496-509	Hypothetical ORF
QSPPRSPGRSPTRR	33451.6		1	YLR086W	108-121	SMC chromosomal ATPase family member
DYNPPPPSRNSPIR	193.5		1	YJL204C	669-682	Hypothetical ORF
KKDPNAPKRALSAY	57.0		1	YPR052C	15-28	11-kDa nonhistone chromosomal protein
RPPPLTPEKNLYLT	64.5		1	YER032W	258-271	Putative participant in 3' mRNA processing
DLAPKWPKKTVSNE	48.2		1	YPL175W	432-445	N-acetylglucosaminyl-phosphatidylinositol biosynthetic protein
SSYPMNPPKISFMQ	17.1		1	YGR133W	86-99	Member of ubiquitin-conjugating protein family
EKGPRMPSRGRPRP	394.2		1	YPR171W	144-157	Hypothetical ORF
TEAPMNPLKNREQM	1.9		1	YHR129C	114-127	Centractin
QILPTKPVKIIEQN	30.5		1	YLR082C	68-81	Suppressor of rad53 lethality
EFCPTYPSKLFVPR	53.2		1	YJR110W	189-202	Hypothetical ORF
DYNPTIPPRSKDRP	35489.2		1	YOL070C	274-287	Hypothetical ORF
YLDPFHPKRKFIGV	177.7		1	YNL005C	96-109	Mitochondrial ribosomal protein MRP7 (YmL2) (E. coli L27)
TSAPDIPPRSPNRN	65635.0		1	YDR239C	54-67	Hypothetical ORF
AARPTRPDKARRLG	173.3	48.6	2	YLR029C	39-52	Ribosomal protein L15A (YL10) (rp15R) (L13A),Ribosomal protein L15B (YL10) (L13B) (rp15R)
KTKPSIPPKKVELN	46.0		1	YPR171W	354-367	Hypothetical ORF
EANPDNPKKLDLKA	79.1		1	YER166W	783-796	Hypothetical ORF
CIIPPLPDKKVFQY	40.2		1	YJL036W	96-109	Sorting NeXin
DPLPYSPLKLYDQK	58.9		1	YCR065W	382-395	Transcription factor (fork head domain)
AGTPNVPTRRPILK	4212.0		1	YIR003W	42-55	Hypothetical ORF
KSFPPPPLKPGQKT	112.4		1	YBR108W	84-97	Hypothetical ORF
RCSPWCPSRSHGAV	146.7		1	YLR169W	91-104	Hypothetical ORF
VHGPGIPMKSLEVA	44.3		1	YBR297W	381-394	MAL-activator protein
SSNPDDPIRVTTPM	25.6		1	YOL004W	293-306	DNA binding protein involved in transcriptional regulation
VLEPSKPYKKNPFM	116.2		1	YBR284W	663-676	Hypothetical ORF
KKDPFPPPKDLLVQ	103.4		1	YGR140W	421-434	110 kDa subunit of the centromere binding factor CBF3
LDYPKAPIKLTMKS	48.0		1	YIL161W	160-173	Hypothetical ORF
DVLPAGPVRSLEGA	24.6		1	YCR102C	122-135	Hypothetical ORF
DSDPNTPKKLSSPR	107.7		1	YNL238W	661-674	Ca2+-dependent serine protease
LQNPLGPERTFLIM	120.7		1	YLR253W	491-504	Hypothetical ORF
AIPPPVPNRPGGTT	10.1		1	YLR144C	7-20	involved in cortical actin cytoskeleton assembly
PKDPCSPQRDEILT	138.4		1	YBR271W	27-40	Hypothetical ORF
DSGPQRPKRTRAKG	459.9		1	YDL106C	73-86	Homeobox-domain containing transcription fractor which is a positive regulator of PHO5 and other genes.
DVLPAGPVRSLEGV	28.2		1	YLR460C	130-143	Hypothetical ORF
VYVPINPPKELDQR	32.4		1	YJL060W	164-177	Hypothetical ORF
SLDPDRPEKDCVEE	83.1		1	YIR032C	171-184	ureidoglycolate hydrolase
TLQPGLPHKPLPSD	82.6		1	YKL148C	467-480	flavoprotein subunit of succinate dehydrogenase
SAFPQSPIRAYGST	237.5		1	YGL197W	1382-1395	negative regulator of early meiotic genes
MPTPMTPVKVGALA	13.5		1	YNL040W	1-14	Hypothetical ORF
DGRPHSPLRARSAT	1690.6		1	YFL007W	51-64	Involved in protecting the cell against bleomycin damage
STSPKLPPRGKQRE	5222.6		1	YPL249C	293-306	Hypothetical ORF
NINPKQPPKTSGEK	24.7		1	YMR179W	373-386	non-specific DNA binding protein
STPPTLPPRRIEDP	194.2		1	YMR192W	200-213	Hypothetical ORF
NTVPSTPSRSNSVL	45.3		1	YKL038W	137-150	transcriptional repressor and activator
INQPSTPKKLKRKS	151.5		1	YDR501W	316-329	PLasmid Maintenance
HEHPCGPLKKLFSD	1.6		1	YIL002C	144-157	phosphatidylinositol 4,5-bisphosphate 5-phosphatase
SSSPFIPKKRKPRS	76.5		1	YLR430W	2218-2231	component of a nuclear-localized tRNA splicing complex
SELPTRPSKSKTYN	137.7		1	YNL139C	1447-1460	Involved in transcription
HGVPVVPSREVTIN	140.1		1	YER014W	440-453	protoporphyrinogen oxidase
GWKPLRPIKLISWD	59.3		1	YJR126C	478-491	Hypothetical ORF
RPTPRKPSRMATDH	80.2		1	YER118C	8-21	Transmembrane osmosensor
KWEPSTPQRKGPIL	1868.9		1	YLR460C	166-179	Hypothetical ORF
APAPLDPFKTGGNN	123.3		1	YBL007C	849-862	contains 3 SH3 domains, interacts with Bee1p
RFNPAIPLRIYLKT	66.6		1	YLR073C	15-28	Hypothetical ORF
MSLPVTPVKSKVCS	0.6		1	YER032W	50-63	Putative participant in 3' mRNA processing
PKEPRLPKRKVAVM	226.6		1	YPL212C	67-80	intranuclear protein which exhibits a nucleotide-specific intron-dependent tRNA pseudouridine synthase activity
GVPPNFPQRMMPPP	58.2		1	YKL204W	471-484	probable purine nucleotide-binding protein
QQLPLEPLKPTATG	143.0		1	YOR329C	404-417	suppressor of clathrin deficiency
SGPPPRPKKPSTLK	137.8		1	YNL138W	352-365	70-kDa adenylyl cyclase-associated protein
TAAPATPPRHICNN	274.9		1	YPR040W	50-63	Hypothetical ORF
SELPKSPYRQKPTQ	1666.4		1	YHR184W	124-137	involved in meiosis, nuclear division and spore formation
ILYPDIPGKNYFLT	117.5		1	YOL087C	29-42	Hypothetical ORF
AIEPGVPSRYSDET	63.0	13.3	2	YDL246C	91-104	Hypothetical ORF,sorbitol-induced sorbitol dehydrogenase
LHDPLVPIKSYGLT	0.0		1	YMR185W	739-752	Hypothetical ORF
TPAPNLPEKTRLAL	82.2		1	YBR208C	872-885	Urea amidolyase (contains urea carboxylase and allophanate hydrolase)
GILPLAPLRPLDPL	114.7		1	YPL085W	915-928	vesicle coat component
QPLPTSPSKRFSSL	53.8		1	YOR372C	249-262	Nuclear Division Defective 1
VKHPMKPFRLMLTD	101.4		1	YGL194C	43-56	(putative) histone deacetylase
SQKPQKPKKSAITK	87.8		1	YJR033C	1337-1350	Regulator of (H+)-ATPase in vacuolar membrane
QEKPLTPLKYTKLI	78.0		1	YHL025W	160-173	subunit of the chromatin remodeling Snf/Swi complex
LIDPSTPDKAAKKD	24.8		1	YGR083C	353-366	translation initiation factor eIF2B, 71 kDa (delta) subunit; translational repressor of GCN4 protein
DIHPSLPVRTRFAP	6775.1		1	YOL033W	38-51	Mitochondrial glutamyl-tRNA synthetase
REEPPLPKRIRISK	2312.6		1	YKL214C	57-70	Hypothetical ORF
LPVPQLPPKLLVYP	374.7		1	YBR279W	17-30	RNA polymerase II-associated protein
PPPPPVPAKLFGES	82.1		1	YNL271C	1244-1257	contains formin homology domains; homologous to BNR1 (BNI1 related protein)
PACPTPPYRSRETE	51.2		1	YLR457C	288-301	Nap1p binding protein
KKYPRKPKKNLNLG	180.6		1	YDR485C	336-349	Hypothetical ORF
VENPFLPAKEERTG	7.6		1	YIL115C	910-923	159-kDa nucleoporin with coiled-coil domain and repeated motifs typical of nucleoporins
NEVPTTPVRLILGQ	76.1		1	YOR195W	2-15	possible leucine zipper
TKTPTQPIRLQTVS	139.0		1	YER068W	519-532	putative zinc finger protein
QVPPKSPEKSGWLY	11.9		1	YNL257C	304-317	Putative transcriptional activator
DSIPSRPQRRKSVL	1524.2		1	YMR221C	258-271	Hypothetical ORF
STSPPRPKRIVVAI	356.2		1	YDR538W	48-61	Phenylacrylic acid decarboxylase
IELPTQPVRKNPEA	41.7		1	YOR042W	147-160	Hypothetical ORF
DETPFFPDKIQKSF	37.6		1	YPR060C	81-94	chorismate mutase
QRHPKSPVKKPMTS	122.7		1	YCL014W	878-891	involved in bud site selection
APTPPAPSRSEKLH	152.0		1	YBR108W	727-740	Hypothetical ORF
TDYPFKPPKISFTT	54.7		1	YBR082C	59-72	ubiquitin-conjugating enzyme
EAPPAKPSRSDIID	70.5		1	YOR066W	225-238	Hypothetical ORF
ECHPELPNKDVKLD	127.8		1	YGL125W	158-171	putative methylenetetrahydrofolate reductase (mthfr)
VIMPEGPRKSVSMA	75.3		1	YJL005W	424-437	adenylate cyclase
RRGPGRPRKDASTS	322.9		1	YDR310C	204-217	nuclear protein involved in silencing
YTTPKTPPRPKTIL	42.6		1	YKR028W	957-970	Type 2A-related protein phosphatase
PQGPGIPPRTYEAS	87.2		1	YPL084W	769-782	BCK1-like resistance to osmotic shock
IIKPYLPFKISKWL	37.9		1	YJR054W	69-82	Hypothetical ORF
GAKPKIPSKLYQSV	68.4		1	YBR138C	124-137	Unknown
TDYPFKPPKVNFTT	58.8		1	YDR059C	59-72	ubiquitin-conjugating enzyme
SHAPTKPTKTYKKW	111.4		1	YOR059C	252-265	Hypothetical ORF
KWEPSTPQRNGPIL	143.3		1	YCR102C	158-171	Hypothetical ORF
ENFPIVPLKSVAQD	94.0		1	YAL051W	638-651	transcription factor
HTPPLNPSKKCASI	107.2		1	YOR371C	699-712	Hypothetical ORF
KMFPFNPAKIKKDD	111.5		1	YLR115W	535-548	Component of cleavage factor II (CF II); 105-kDa protein associated with polyadenylation factor 1 (PF I)
FLSPGKPSKGTSLH	96.5		1	YML005W	163-176	Hypothetical ORF
ALRPTPPERGSFPL	229.5		1	YLL018C-A	11-24	Cox19p (under characterization)
SDLPSSPIKAPNVE	41.3		1	YHR164C	232-245	DNA replication helicase
EEHPSSPGKKQITY	84.0		1	YLR238W	11-24	Hypothetical ORF
PLQPRPPVKPLSKQ	91.7		1	YGR084C	87-100	35 kDa mitochondrial ribosomal small subunit protein
RNEPVIPTKPSSSQ	61.2		1	YNL139C	1279-1292	Involved in transcription
PFLPKIPQKPGGVS	80.5		1	YLR164W	27-40	Hypothetical ORF
LWIPDDPSKARFLS	63.1		1	YJR152W	267-280	allantoate permease
GHTPQFPTKDEVSS	25.2		1	YNR031C	1516-1529	A MAP kinase kinase kinase; activator of Pbs2p
FISPHLPMKGRLVL	230.7		1	YGR068C	471-484	Hypothetical ORF
MQGPKIPWRCGRVD	2853.2		1	YKR066C	186-199	Cytochrome-c peroxidase
RLLPSWPKRGFSLL	69.4		1	YIL047C	210-223	plasma membrane protein
GGDPTKPVRTWNDL	31.1		1	YEL056W	193-206	subunit of a cytoplasmic histone acetyltransferase
IPTPSKPLKKRKKR	97.5		1	YCL027W	390-403	serine/threonine-rich membrane protein
SKPPQLPPKCSSLR	74.2		1	YJL056C	343-356	Metalloregulatory protein involved in zinc-responsive transcriptional regulation
VPSPIVPNKMRKQL	530.1		1	YKL052C	214-227	Hypothetical ORF
NIQPNIPLRSYRYL	13164.2		1	YHL023C	782-795	Hypothetical ORF
SSRPMPPIRGPKRR	1096.3		1	YLR147C	88-101	encodes a core snRNP protein
ILLPPLPERAYIMD	12.7		1	YGL144C	459-472	Hypothetical ORF
SFVPFPPFKLLTFD	75.4		1	YPR071W	44-57	Hypothetical ORF
SENPLLPEKLSQSK	54.4		1	YNR016C	154-167	acetyl-CoA carboxylase
PRRPNEPGKGMKWR	91.0		1	YNL068C	402-415	Fork Head homolog two
NSNPIDPLRCDRSV	274.5		1	YNL144C	502-515	Hypothetical ORF
CDFPYDPFKVMRQN	41.4		1	YKR061W	225-238	putative mannosyltransferase; type 2 membrane protein
TEVPSKPKKPSKTE	361.4		1	YDR464W	568-581	negative regulator of prp genes
IELPHDPHKHFHRD	126.2		1	YNL091W	543-556	Hypothetical ORF
EVTPKVPERPSRRK	5157.5		1	YIR003W	4-17	Hypothetical ORF
LIMPIYPYRLVSTI	95.2	16.9	2	YIL173W	525-538	potential membrane glycoprotein with strong similarity to Vth2 and Pep1/Vps10,potential membrane glycoprotein with strong similarity to Vth1 and Pep1
EVIPSWPRRGKVEE	51.2		1	YNL022C	436-449	Hypothetical ORF
SSPPPLPTRRDHIK	56796.2		1	YPR171W	184-197	Hypothetical ORF
PTTPGYPSKDSDTE	40.3		1	YJR126C	341-354	Hypothetical ORF
QSNPTSPTKQTFTI	62.2		1	YBL085W	600-613	BEM1-binding protein
TSTPPLPRRRATTS	16375.1		1	YGL181W	247-260	Glycine-threonine-serine repeat protein
DYLPQHPHRTSSLP	17.6		1	YDR103W	109-122	scaffold protein for MAP kinase cascade
VSIPFDPSKDTFDH	105.2		1	YEL031W	741-754	P-type ATPase
GITPVGPGKFCRSA	21.6		1	YEL050C	256-269	mitochondrial ribosomal protein L2 of the large subunit
FENPTIPKKSYSEF	78.2		1	YPR045C	291-304	Hypothetical ORF
SPPPVSPSKMKTTK	105.0		1	YMR255W	106-119	GREAT for FULL DEAD box protein activity
EKLPAIPRKFIVTE	26.8		1	YMR296C	278-291	Probable component of serine palmitoyltransferase, which catalyzes the first step in biosynthesis of long-chain sphingolipids
SKGPRTPAKEILEF	175.7		1	YDR206W	310-323	similar to Est1, which is a putative component of telomerase
AAWPLDPARERWTR	549.2		1	YGR031W	269-282	Hypothetical ORF
TLQPGLPHKPLASN	91.4		1	YJL045W	461-474	Hypothetical ORF
VPDPSTPSKPNLEV	16.2		1	YML016C	62-75	serine-threonine phosphatase Z
CQRPGCPGRYKLVR	123.1		1	YER025W	174-187	gamma subunit of translational initiation factor eIF-2
ILKPDIPLRNMLLR	14723.6		1	YGL224C	138-151	Hypothetical ORF
AGQPEIPLKSNNKS	69.5		1	YKL104C	225-238	Glutamine fructose-6-phosphate amidotransferase (glucoseamine-6-phosphate synthase)
IKYPGSPQRSSSFS	104.9		1	YMR036C	139-152	homolog of S. pombe cdc25
LLKPETPSKRLVIR	229.4		1	YGL216W	249-262	kinesin-related protein involved in mitosis
VKKPARPWRAKPGQ	90.9		1	YKL220C	450-463	Ferric reductase
KYDPEDPNRRKLAR	310.1		1	YPL093W	387-400	(putative) nucleolar G-protein; homologs identified in human and Trypanosoma brucei
QNNPPKPQKPVPLN	14.1		1	YOR290C	415-428	transcriptional regulator
SSIPPNPGKTAKPI	71.5		1	YBR198C	108-121	Probable transcription-associated factor protein, probable -transducin type
VERPSSPTKTITTE	39.5		1	YML109W	711-724	Zds1 homolog
TGLPKKPLKTIRLV	57.7		1	YOL090W	24-37	MutS homolog encoding major mismatch repair activity in mitosis and meiosis.
KELPEFPIKKYHKR	118.8		1	YMR266W	741-754	Hypothetical ORF
RPLPQLPNRNNRPV	6169.4		1	YOR181W	311-324	Actin assembly factor
PVYPSLPERSKVIL	40.1		1	YGR099W	44-57	telomere binding protein
NLKPFHPPKEKSMN	109.2		1	YPL159C	186-199	Hypothetical ORF
SNSPSPPEKINNKR	61.1		1	YMR086W	654-667	Hypothetical ORF
ILTPDFPERRRLMK	8731.0		1	YLR233C	283-296	involved in telomere length regulation
KRTPKIPEKDVKSD	151.0		1	YDR026C	223-236	Hypothetical ORF
FPDPNNPSKVQIRM	103.2		1	YAL051W	375-388	transcription factor
VFSPTNPLRIKIAR	109.9		1	YGR217W	326-339	putative calcium channel
EHKPVSPDKIGTFT	58.8		1	YDR443C	81-94	transcription factor
LYKPGMPPRPHFIT	25.6		1	YNL045W	494-507	Hypothetical ORF
QLFPVRPVRVRHED	34059.9		1	YDL150W	198-211	RNA polymerase III (C) subunit, homologus to human BN51 protein
ALEPGIPDRFSPEM	102.5		1	YLR070C	92-105	Hypothetical ORF
SKIPMLPSRRTMAG	2649.5		1	YHL027W	505-518	Meiotic regulatory protein; Cys-His zinc fingers
IHSPRIPSKDEFIA	88.8		1	YER091C	704-717	vitamin B12-(cobalamin)-independent isozyme of methionine synthase (also called N5-methyltetrahydrofolate homocysteine methyltransferase or 5-methyltetrahydropteroyl triglutamate homocysteine methyltransferase)
KDYPLSPPKLTFTP	73.0		1	YMR022W	62-75	ubiquitin conjugating enzyme
SALPILPKREVVTR	72.3		1	YGL028C	19-32	soluble cell wall protein
CLGPLDPLKEISDL	102.7		1	YLR330W	177-190	involved in cell wall biogenesis
SRPPRPPPKPLHLR	100.4		1	YIL095W	747-760	probable serine/threonine-protein kinase
SHSPISPLKIETAP	196.4		1	YOR057W	166-179	skp1 suppressor of skp1
GAPPPPPHKDHLCD	103.7		1	YMR280C	206-219	Zinc-cluster protein involved in activating gluconeogenic genes; related to Gal4p
LEQPAEPSKLAKKL	86.5		1	YMR108W	66-79	acetolactate synthase
QLEPLAPYKFFDII	85.7		1	YLR430W	1690-1703	component of a nuclear-localized tRNA splicing complex
PFLPVLPQKPGGVR	49.9		1	YDR178W	35-48	succinate dehydrogenase membrane anchor subunit
NVDPASPWRHELLS	72.9		1	YGL107C	76-89	Hypothetical ORF
ENVPLYPSRRNIWE	764.1		1	YHR176W	81-94	Hypothetical ORF
PRGPLCPKKHVLPI	110.0		1	YPR107C	47-60	Polyadenylation factor subunit
HRGPRRPQKNRYNT	9.8		1	YMR280C	1394-1407	Zinc-cluster protein involved in activating gluconeogenic genes; related to Gal4p
KSSPWSPYKVEKVL	117.2		1	YBR156C	161-174	Mitotic spindle protein involved in chromosome segregation.
DDAPATPPRPLKRK	241.9		1	YJL194W	18-31	pre-initiation complex component
TDPPPQPRRLSDIV	69.1		1	YPR115W	471-484	Hypothetical ORF
FLLPNLPMRTFKEI	217.5		1	YIL105C	444-457	Hypothetical ORF
PPPPPPPSRKCGTP	562.8		1	YDL146W	477-490	Hypothetical ORF
YWAPVSPLKSINLF	104.4		1	YLR305C	1424-1437	encodes a phosphatidylinositol-4-kinase, homologous to VPC34
SQFPSSPYRTVDPY	72.0		1	YLR183C	3-16	Hypothetical ORF
KNLPLNPSKKLEGK	308.9		1	YDL027C	313-326	Hypothetical ORF
KSKPKVPAKNPELE	165.8		1	YNL106C	1157-1170	inositol polyphosphate 5-phosphatase
CDFPYDPFRVMRLK	330.2		1	YJL139C	225-238	mannosyltransferase
SSMPNSPKKPVDSL	78.9		1	YDL117W	117-130	Product of gene unknown
EILPQAPAKKVFES	34.7		1	YDR444W	379-392	Hypothetical ORF
SQQPTAPMKKTLLK	342.9		1	YMR198W	453-466	spindle pole body associated protein
YPSPAQPPKSPLLN	92.5		1	YER114C	448-461	involved in bud formation, has SH3 domain
KMTPSTPVRSISPI	181.4		1	YJR092W	851-864	involved in bud site selection
LLPPTDPFRRKHEQ	56.5		1	YHR148W	63-76	ribosomal protein (weak similarity)
LFGPSFPNKTTVEI	91.9		1	YNL197C	178-191	Putative RNA binding protein
VDAPINPTKILTFI	52.9		1	YBR163W	375-388	Weak similarity to Pta1p (pre-tRNA processing protein)
LARPPPPKRIRTDS	527.9		1	YKL139W	32-45	alpha subunit of the kinase which phosphorylates the RNA polymerase largest subunit CTD (carboxyl-terminal domain)
QYYPEEPTKPTVKT	55.2		1	YGR019W	6-19	gamma-aminobutyrate (GABA) transaminase (4-aminobutyrate aminotransferase)
RGPPPLPPRANVQP	3000.9		1	YLR144C	22-35	involved in cortical actin cytoskeleton assembly
SFAPFFPTKRRGSW	342.5		1	YOR254C	500-513	ER protein translocation subcomplex subunit
QPAPRIPSKDAIIS	58.1		1	YAL051W	100-113	transcription factor
IIFPYDPLKLGTHA	22.3		1	YBR163W	509-522	Weak similarity to Pta1p (pre-tRNA processing protein)
ASYPLTPRRYVPED	2827.8		1	YLR244C	90-103	methionine aminopeptidase
FNGPEPPIKRLKKA	255.4		1	YNL286W	148-161	Contains two RNA recognition (RRM) domains
GSNPDLPNKSNLKF	162.9		1	YGR080W	307-320	Twinfilin A, an actin monomer sequestering protein
SLAPVYPLKSLLRI	7609.0		1	YDR332W	665-678	Hypothetical ORF
NRKPAEPTKPNNLD	51.4		1	YML075C	1024-1037	3-hydroxy-3-methylglutaryl-coenzyme A (HMG-CoA) reductase isozyme
NYQPKPPIREGNGP	43.5		1	YLR213C	97-110	CRH-Related
SDTPASPSKVQSFD	94.4		1	YMR182C	187-200	Putative transcriptional repressor with proline-rich zinc fingers
VVLPKFPDKSFVLD	94.3		1	YLR215C	239-252	Product of gene unknown
KTVPQSPKKPLSLL	100.8		1	YOR058C	193-206	encodes component of the spindle midzone
FPYPGNPLKIINYE	124.6		1	YGR233C	862-875	Pho85 kinase inhibitor
LVTPEEPAKNKSER	125.5		1	YDL129W	13-26	Hypothetical ORF
MVTPREPKKRTTRK	187.3		1	YPR052C	1-14	11-kDa nonhistone chromosomal protein
PTAPNSPIKLGRRK	135.1		1	YIL112W	218-231	Hypothetical ORF
NNTPIVPEKFSNDL	69.3		1	YKR004C	249-262	(putative) involved in cell wall biogenesis
ATTPAIPTKSDEAE	70.8		1	YGR162W	364-377	mRNA cap-binding protein (eIF-4F), 150K subunit , highly homologous to Tif4632p, homologs of mammalian p220
STRPQMPSRTRETA	311.0		1	YJR090C	50-63	cyclin F box protein
FSKPQEPVKAEEAE	76.7		1	YCR088W	393-406	Actin binding protein
AQRPRGPQRGKDIK	119.3		1	YNL064C	104-117	yeast dnaJ homolog (nuclear envelope protein); heat shock protein
DDTPSIPSKISSKS	63.8		1	YBL034C	1313-1326	component of the mitotic spindle
ENAPANPSKALKVK	21.4		1	YHR108W	549-562	Arf-binding protein
VKRPLSPTRINGKS	207.7		1	YDR379W	155-168	Contains a Rho-GAP domain and two LIM domains. Has strong similarity to Rga1p. Has some similarity to all known Rho-GAPs.
LHYPYGPARNPSYI	145.8		1	YJR126C	313-326	Hypothetical ORF
LIQPTAPIRDPTRF	30271.1		1	YIR029W	48-61	allantoicase
LHGPFKPVKSSNGE	102.8		1	YER134C	25-38	Hypothetical ORF
ENLPPSPVRAVNPL	85.0		1	YPR174C	153-166	Hypothetical ORF
TKVPSKPDRNSKIL	152.5		1	YGL207W	463-476	global regulator of transcription
NSCPMSPLKEKYVL	42.6		1	YOR299W	430-443	involved in bipolar bud site selection
