# Supplementary material for: Protein Interaction Networks by Proteome Peptide Scanning
Source: PLoS Biol. 2004 Jan 20;2(1):e14. doi: 10.1371/journal.pbio.0020014 (PMC314469; doi:10.1371/journal.pbio.0020014)
Supplement: Dataset S4 — (86 KB TXT). [file pbio.0020014.sd004.txt]

The results of the SPOT analysis experiments for the Myo5 SH3 are reported in a tab delimited text file. Where the columns contain:
The peptide sequence
The normalized value in BLU units (see methods)  
The standard deviation, when the peptide was synthesized more then once.
The number of times the peptide was synthesized in the membrane.
The name of the corresponding protein
The position of the peptide in the protein.
A brief description of the protein function, whenever known.

DETRKLTPCSPGDD	230.8		1	YPR173C	368-381	AAA-type ATPase
LTIFKRPPKQPGHQ	702.9		1	YOL006C	477-490	topoisomerase I
IDKSKLSPRFPELK	233.0		1	YDR237W	35-48	Mitochondrial ribosomal protein MRPL7 (YmL7)
TTTYKSRPDRPKPV	309.3		1	YBR289W	757-770	subunit of the chromatin remodeling Snf/Swi complex
TELLRIIPEMPKDL	228.1		1	YLR032W	80-93	putative ATPase/DNA helicase
DIKTRSVPKIPSIE	102.3		1	YBR163W	320-333	Weak similarity to Pta1p (pre-tRNA processing protein)
NDLVKRFPEQPPLR	21447.2		1	YBR195C	105-118	Arf-binding protein
WLDEKRIPSTPVDY	240.0		1	YGR124W	196-209	asparagine synthetase
PPRFKNFPTLPSKI	634.0		1	YLL015W	59-72	ABC-type transmembrane transporter; highly homologous to human MRP1 and to C. elegans mrp-1
SLLAKYQPSLPLVE	162.4		1	YDL179W	224-237	Cyclin
NVLLKAKPNDPAAT	155.5		1	YGR123C	104-117	serine/threonine phosphatase
KIVERGPPYPPDLR	137.7		1	YDR464W	649-662	negative regulator of prp genes
VSQRKKRPISPHLT	814.5		1	YMR118C	67-80	Hypothetical ORF
SMAMRPIPPLPTES	1326.7		1	YNL152W	155-168	Hypothetical ORF
VKRPRLNPFLPRDE	1186.3		1	YGL097W	70-83	pheromone response pathway suppressor
SGSGRRYPQTPSYY	435.6		1	YJL095W	698-711	MEKK serine/threonine kinase
LGPLKYAPHLPFSK	427.6		1	YJL176C	589-602	transcription factor
PSHYRNIPYNPATF	174.8		1	YBR194W	90-103	Hypothetical ORF
GENIKITPQKPFWF	115.0		1	YJR122W	473-486	component of CCR4 transcriptional complex
PHFAKHSPDSPRTS	236.2		1	YER167W	325-338	Serine/threonine protein kinase
CNRARYLPQNPDII	243.9		1	YBR195C	132-145	p50 subunit of the yeast Chromatin Assembly Factor-I (CAF-I) negative regulator of ras-mediated cAMP induction; homologous to beta subunit of GTP-binding proteins
KLKIKILPEQPQLE	261.3		1	YDR407C	838-851	Component of targeting complex (TRAPP) involved in ER to Golgi membrane traffic
CAKSKSRPNTPGSD	153.0		1	YIR007W	739-752	Hypothetical ORF
FNGDRLVPTLPTVS	160.6		1	YPR095C	191-204	Suppressor of Ypt3
NESEKSSPWSPYKV	221.5		1	YBR156C	157-170	Mitotic spindle protein involved in chromosome segregation.
GFLSKKVPNTPVVV	71.3		1	YNL094W	196-209	Hypothetical ORF
IAVTRSIPRGPDKN	157.9		1	YOR322C	264-277	Hypothetical ORF
NELVKRFPGHPPLR	300.5		1	YHR108W	109-122	Arf-binding protein
RRRTRLRPPTPLSQ	1508.6		1	YPL269W	616-629	Component of cortical adaptor complex that orients microtubules
QSKTKPLPVEPASP	122.1		1	YCR030C	484-497	Hypothetical ORF
NGKDKSRPPRPPPK	2621.2		1	YIL095W	742-755	probable serine/threonine-protein kinase
TPQSRFPPYSPLLP	442.7		1	YDR103W	267-280	scaffold protein for MAP kinase cascade
NSFRKILPQEPEIW	235.4		1	YBR055C	389-402	RNA splicing factor
TILERLTPLVPNNL	249.4		1	YKL017C	267-280	DNA helicase A
KFFKREYPDIPMIA	154.6		1	YMR190C	828-841	has DNA helicase signature motifs
LFGIRNNPFIPITG	169.8		1	YLR214W	271-284	Ferric (and cupric) reductase
FIKNKAKPLIPIEL	656.3		1	YJL201W	254-267	(putative) involved in cell wall biogenesis
LSYLKDLPFVPFLF	213.0		1	YNL143C	64-77	Hypothetical ORF
YCPWKLCPLLPILY	176.0		1	YCR001W	27-40	Hypothetical ORF
VFYHRPAPKPPVTK	9049.3		1	YDL028C	400-413	serine/threonine/tyrosine protein kinase (dual specificity), able to autophosphorylate as well as act on Mad1p. A mutation predicted to abolish kinase function eliminates in vitro protein kinase activity and behaves like a null mutation in vivo.
ILERKNIPRQPAIR	602.9		1	YDL034W	13-26	Hypothetical ORF
SKIKRSRPPPPPMD	5408.9		1	YDR239C	144-157	Hypothetical ORF
ELDTKTIPELPFCM	53.2		1	YJR092W	117-130	involved in bud site selection
DLQKKYEPSPPATH	224.6		1	YCR069W	34-47	cyclophilin homolog
GLDLKWEPSTPQRK	164.4		1	YLR460C	162-175	Hypothetical ORF
MDGIKELPEFPIKK	138.4		1	YMR266W	737-750	Hypothetical ORF
RLVSKYRPNCPIIL	286.2		1	YAL038W	409-422	Pyruvate kinase
ISNRRPVPRRPSQP	377.4		1	YPR091C	658-671	Hypothetical ORF
MKPQKIAPKFPGTV	415.8		1	YDR091C	417-430	putative member of nontransporter group of ATP-binding cassette (ABC) superfamily
LDTHKESPLRPKVR	199.3		1	YKR003W	305-318	Hypothetical ORF
YVVKKNFPVSPNYT	193.9		1	YMR015C	408-421	cytochrome P450 involved in C-22 denaturation of the ergosterol side-chain
VRSKRLFPVRPMAT	503.5		1	YAL040C	535-548	G(sub)1 cyclin
LNGLKSSPADPHLS	152.9		1	YLR072W	61-74	Hypothetical ORF
KLHEKYFPDLPKEV	110.4		1	YDR527W	252-265	Hypothetical ORF
MQSKKEDPNRPKNL	153.6		1	YMR241W	242-255	DNA-binding protein, mtDNA stabilizing protein, mitochondrial inner membrane protein with low homology to RIM2
DDIIKDHPHIPNGQ	57.8		1	YOR360C	470-483	low-Km (high-affinity) cAMP phosphodiesterase
MDMDRNVPLAPNLN	91.4		1	YJR066W	21-34	phosphatidylinositol kinase homolog
TNSVKATPVPPTLA	168.0		1	YLR337C	365-378	Proline-rich protein verprolin
ATVVKNCPGDPELF	76.2		1	YNL187W	329-342	Hypothetical ORF
QFALKNTPITPGSC	111.3		1	YGR061C	462-475	5'-phosphoribosylformyl glycinamidine synthetase
GYNPKTVPFVPISG	108.5	16.7	2	YBR118W	180-193	translational elongation factor EF-1 alpha,translational elongation factor EF-1 alpha
MLNSKHYPYIPVAN	170.8		1	YBR096W	107-120	Hypothetical ORF
KTGRKTFPFLPYQI	466.0		1	YGL012W	364-377	Sterol C-24 reductase
PELAKNSPLAPIKK	125.2		1	YLL021W	1081-1094	spindle pole antigen
ELQIRYKPTPPLKK	171.0		1	YPL074W	331-344	AAA family ATPase
SKNWKLPPRLPHRA	5572.0		1	YIR018W	25-38	bZIP transcription factor
HFNTKKIPELPSQF	466.9		1	YML051W	376-389	transcriptional regulator
WEALKSVPIPPRKN	379.0		1	YJR113C	98-111	Hypothetical ORF
DSYSRSRPTRPLGY	261.3		1	YNL165W	293-306	Hypothetical ORF
RMQQKNSPAFPTHS	1283.9		1	YGR056W	183-196	Member of RSC complex
VPIDKKSPFYPGLD	150.4		1	YCL055W	187-200	transcription factor involved in karyogamy
ASKHKMFPFNPAKI	953.1		1	YLR115W	531-544	Component of cleavage factor II (CF II); 105-kDa protein associated with polyadenylation factor 1 (PF I)
ATEAKCLPKIPSIP	136.7		1	YPL176C	343-356	Hypothetical ORF
TASGKTSPILPLQN	290.5		1	YBR066C	94-107	homologue of NRG1
IAEWKNDPNNPNFE	91.1		1	YMR277W	194-207	TFIIF interacting component of CTD phosphatase
VQIKRADPHFPHDE	132.0		1	YMR140W	298-311	Hypothetical ORF
DEALRYCPDAPIVL	127.1		1	YNL090W	103-116	GTP-binding protein of the rho subfamily
EIAKRLQPGSPVLG	172.5		1	YHR047C	776-789	arginine/alanine aminopeptidase
NQIARQIPFQPWYL	247.7		1	YLR083C	510-523	endosomal membrane protein
RTFFKLPPNLPEAE	2608.2		1	YHR017W	94-107	similar to S. douglasii YSD83
EKELKEGPSSPASI	208.1		1	YJL076W	376-389	nucleolar protein involved in exit from mitosis
ILAVKKNPQSPMYT	175.4		1	YER126C	197-210	Hypothetical ORF
TTRRKKDPNAPKRR	999.1		1	YBR089C-A	17-30	11-kDa nonhistone chromosomal protein
PSSHKRKPVIPWDA	289.2		1	YNL295W	201-214	Hypothetical ORF
KYCFKLVPPQPGSK	218.8		1	YBL085W	849-862	BEM1-binding protein
LTLTKWDPSKPISL	231.0		1	YKL027W	383-396	Hypothetical ORF
HEASKCFPKAPQAS	288.6		1	YKL105C	877-890	Hypothetical ORF
DPSDKSLPQQPFHK	191.9		1	YJR006W	304-317	DNA polymerase delta 55 KD subunit
DIPRRYIPITPADL	33.0		1	YMR126C	79-92	Hypothetical ORF
IKYFKKFPKDPLAM	237.4		1	YPR189W	306-319	Contains 8 copies of the TPR domain
AKLHRTKPVKPLSK	501.8		1	YLR430W	1004-1017	component of a nuclear-localized tRNA splicing complex
CLRARNGPVPPVHI	207.8		1	YIR027C	235-248	allantoinase
RTPSKPDPMEPENT	186.9		1	YOR196C	194-207	lipoic acid synthase
INNNKMRPHLPPLS	1004.0		1	YHR102W	535-548	PAK/Ste20 kinase family
TKKRKLGPKAPNPL	693.8		1	YOR004W	192-205	Hypothetical ORF
DFIGRKSPDLPEYL	138.7		1	YLL006W	228-241	mitochondrial outer membrane protein
SANGKFIPSRPAPK	6758.2		1	YHL007C	465-478	serine/threonine protein kinase
KSIPRTKPNVPPLQ	343.4		1	YDR466W	448-461	Hypothetical ORF
VAPNRIPPKVPVIN	61069.9		1	YDR466W	429-442	Hypothetical ORF
EWEEKLTPAGPLCP	297.2		1	YDR402C	463-476	Cytochrome P450 56, Dit2p catalyzes oxidation of N-formyl tyrosine to N,N-bisformyl dityrosine in vitro
VASSRTEPSTPSRP	178.5		1	YJL095W	1074-1087	MEKK serine/threonine kinase
RRHNRQHPPYPHSG	1287.6		1	YNL165W	14-27	Hypothetical ORF
TEFSRPIPPTPSGF	163.0		1	YPL009C	63-76	Hypothetical ORF
EEQVKCNPNRPIYW	110.0		1	YGR234W	292-305	Flavohemoglobin
TEIYKLEPREPQVD	29.1		1	YEL031W	1078-1091	P-type ATPase
IYHCKKQPLVPIGC	293.5		1	YML030W	25-38	Hypothetical ORF
AQKLKLLPEEPFQR	400.9		1	YDL001W	74-87	Hypothetical ORF
AKLRKFHPPEPYKG	119.3		1	YHR147C	183-196	Mitochondrial ribosomal protein MRPL6 (YmL6)
LVGLKYEPLFPYFA	124.8		1	YBL076C	285-298	cytoplasmic isoleucyl-tRNA synthetase
AGMAKTKPDVPLSY	157.7		1	YLR216C	44-57	cyclophilin related to the mammalian CyP-40
TSNTKWTPITPSVI	141.7		1	YDR515W	74-87	RNA binding protein with La motif
SLIPKIEPAEPTYS	85.4		1	YNL224C	454-467	Hypothetical ORF
VIIGKTTPISPDEE	54.0		1	YOR151C	910-923	second largest subunit of RNA polymerase II
MRRCKDAPIEPPKY	155.1		1	YOR346W	669-682	deoxycytidyl transferase
HELVKSDPHFPYGT	229.2		1	YDL117W	838-851	Product of gene unknown
KRRSKSLPTTPGIR	592.0		1	YER054C	189-202	(putative) regulator of Glc7, a PP1 family protein phosphatase
KRNSKHAPFIPVKP	381.6		1	YPR095C	154-167	Suppressor of Ypt3
NGTWKYNPTVPNEL	172.6		1	YPR151C	143-156	Hypothetical ORF
NITEKSPPKSPKHK	292.3		1	YDR543C	77-90	Hypothetical ORF
KKIAKGDPKIPMQN	720.5		1	YNL155W	157-170	Hypothetical ORF
EKYGKDQPESPVPE	143.3		1	YMR285C	368-381	Hypothetical ORF
KNLKKYDPEDPNRR	207.1		1	YPL093W	383-396	(putative) nucleolar G-protein; homologs identified in human and Trypanosoma brucei
LSKVRGRPMYPRPA	752.4		1	YBR083W	422-435	transcription factor of the TEA/ATTS DNA-binding domain family, regulator of Ty1 expression
CFKTKFAPEAPDLF	209.0		1	YDL195W	303-316	Component (p150) of COPII coat of secretory pathway vesicles
PNPLKKAPIPPLAY	137.2		1	YPR059C	36-49	Hypothetical ORF
YEGPRGAPGMPEML	166.5		1	YJR016C	463-476	dihydroxyacid dehydratase
GSQWKNHPDWPFWV	108.4		1	YLR057W	726-739	Hypothetical ORF
GIKVKRIPYSPKSI	390.6		1	YMR309C	639-652	~100 kDa cytoplasmic protein
NDDKKTEPDKPAFS	140.5		1	YJL041W	186-199	nuclear pore protein
CKYNRQHPANPAAA	189.3		1	YPL247C	221-234	Hypothetical ORF
LNRKKVTPQLPKVT	499.8		1	YFL013C	529-542	Hypothetical ORF
KIIKKCSPSVPKEE	242.5		1	YNL265C	154-167	Similar to Nuf1p (spindle pole body component)
IDIPRTNPHIPLYQ	139.2		1	YOR070C	339-352	GTPase activating protein
NSNVRIPPTVPSKI	423.1		1	YGR198W	3-16	Hypothetical ORF
PESAKCNPNSPRLK	253.0		1	YOR231W	8-21	protein kinase involved in protein kinase C pathway
EGRCRLFPHCPLGR	141.3		1	YGL122C	259-272	nuclear polyadenylated RNA binding protein
DKFIKLIPMRPVLI	252.9		1	YDR479C	286-299	Hypothetical ORF
KKKKKNGPGAPQGY	328.8		1	YGR245C	314-327	Severe Depolymerization of Actin
ILEGKFEPVIPREW	93.2		1	YCL047C	191-204	Hypothetical ORF
FRPHRLAPSAPATK	1405.4		1	YOL113W	305-318	serine/threonine protein kinase
EVENKLRPDLPVKN	40.7		1	YFR030W	637-650	subunit of assimilatory sulfite reductase
PRSKKKKPAPPTLL	412.9		1	YMR039C	165-178	transcriptional coactivator
DIPLKQVPENPMPT	62.9		1	YIL155C	374-387	glycerol-3-phosphate dehydrogenase, mitochondrial
GQQKRFSPSLPSAV	728.5		1	YKL088W	110-123	Hypothetical ORF
GRSLRKRPTSPSIS	819.6		1	YJR059W	48-61	putative serine)/threonine kinase involved in spermine metabolism
VEKRKFTPIEPSLL	171.2		1	YPL242C	332-345	Similar to mammalian IQGAP proteins
DLKKKYAPDPPITH	185.5		1	YNR028W	35-48	Cyclophilin
HILEKYSPFDPCGR	166.2		1	YPL148C	31-44	Phosphopantetheine:protein transferase (PPTase)
QSINRSIPSAPYGA	208.2		1	YBL081W	84-97	Hypothetical ORF
RLPSKTDPLDPHIK	129.4		1	YML050W	46-59	Hypothetical ORF
KVQIKKVPTDPSSS	191.2		1	YBR136W	25-38	similar to phosphatidylinositol(PI)3-kinases required for DNA damage induced checkpoint responses in G1, S/M, intra S, and G2/M in mitosis
RKSDKNAPSVPQVD	394.6		1	YJL117W	12-25	Putative inorganic phosphate transporter
EDLVKKPPFIPSPT	755.9		1	YDR219C	208-221	Hypothetical ORF
IAKLKRKPVVPRLK	888.5		1	YPR056W	317-330	Transcription initiation factor TFIIH subunit
EYSPRPSPWLPSKP	73.7		1	YDR151C	76-89	member of the CCCH zinc finger protein family that has two or more repeats of a novel zinc finger motif consisting of Cys and His residues in the form Cx8Cx5Cx3H [where x is a variable amino acid (aa)]
TDLGKDIPFFPSSE	146.5		1	YDR443C	541-554	transcription factor
TKRQRGEPSEPQQD	27.7		1	YGR241C	267-280	member of clathrin assembly polypeptide AP180 family
TGYPRYFPQPPVQR	5858.1		1	YLL058W	44-57	Hypothetical ORF
IPAPKLVPPPPRTR	82308.4		1	YNR039C	117-130	zinc-regulated gene
EKNARGIPQAPFIE	135.6		1	YGR078C	9-22	Polypeptide 3 of a Yeast Non-native Actin Binding Complex, homolog of a component of the bovine NABC complex
GSLVKTKPTLPLTK	421.7		1	YLR339C	59-72	Hypothetical ORF
YGSEKGSPAGPSAV	50.3		1	YDR429C	58-71	translation initiation factor eIF3 subunit
NTIIKFDPGRPIYN	271.8		1	YKL178C	251-264	a factor recptor
KLYYRHRPQKPVRT	915.7		1	YOL164W	144-157	Hypothetical ORF
PVPVRMQPQPPQPM	187.8		1	YBR108W	383-396	Hypothetical ORF
ATKRKTIPVYPPVQ	273.7		1	YCR046C	20-33	mitochondrial ribosomal protein
QELPRAIPVMPFVD	118.1		1	YJL020C	471-484	Hypothetical ORF
VSKAKLQPAKPQFT	252.3		1	YAR007C	257-270	69 kDa subunit of the heterotrimeric RPA (RF-A) single-stranded DNA binding protein, binds URS1 and CAR1
IRTYKVVPLGPKAG	100.2		1	YBL088C	2501-2514	putative phosphatidylinositol kinase
IFVTRYLPYFPIMY	156.7		1	YBL066C	354-367	putative transcription factor
AALVKFVPSKPMCV	280.9	30.5	2	YBR118W	397-410	translational elongation factor EF-1 alpha,translational elongation factor EF-1 alpha
FLHSKKIPEVPQTD	287.9		1	YGR281W	89-102	ABC transporter
NRANKYDPKGPIYN	205.0		1	YOL049W	169-182	Glutathione Synthetase
NTVEKLQPGLPVII	279.7		1	YBR056W	255-268	Hypothetical ORF
TVCDRLIPTSPQKT	127.7		1	YGR146C	10-23	Hypothetical ORF
FENRKHQPFTPKGM	211.2		1	YKL171W	669-682	Hypothetical ORF
APPPKEEPAAPTST	116.7		1	YGR162W	923-936	mRNA cap-binding protein (eIF-4F), 150K subunit , highly homologous to Tif4632p, homologs of mammalian p220
GLNLKWEPSTPQRN	104.8		1	YCR102C	154-167	Hypothetical ORF
LLVTKERPRFPEDD	33.7		1	YIL129C	688-701	Transcriptional Activator of OCH1
KKNDRPSPLKPIQH	340.9		1	YKL101W	860-873	Putative protein kinase homologous to S. pombe cdr1/nim1
AFWWKKNPKTPSDY	65.0		1	YKL189W	13-26	The homologue in Aspergillus nidulans, hymA, is involved in development, see Karos, M. and Fischer, R. (1996). hymA (hypha-like metulae), a new developmental mutant of Aspergillus nidulans. Microbiol. 142:3211-3218.
LGLHKWLPDIPLFE	167.8		1	YOR336W	752-765	involved in cell wall biogenesis
FQYTKGRPLAPKGA	235.2		1	YGL009C	253-266	isopropylmalate isomerase
YAVDKIMPPTPAKK	109.8		1	YAL024C	308-321	putative GTP-exchange protein
KRRSKSLPITPKSI	920.9		1	YIL045W	157-170	Protein with 30% identity to protein corresponding to YER054
TQPVRKNPEAPARR	232.1		1	YOR042W	151-164	Hypothetical ORF
KSLQKFEPRYPKTA	244.9		1	YMR014W	24-37	Hypothetical ORF
HRLFKCTPGLPKLW	266.0		1	YAL048C	356-369	Hypothetical ORF
ADDLKYIPPIPQDF	86.7		1	YOR264W	26-39	Hypothetical ORF
RLLFRSLPPHPACL	745.7		1	YCR022C	77-90	Hypothetical ORF
ISHNKLSPSEPILC	206.2		1	YER132C	703-716	negative regulator of early meiotic gene expression
LIWHKSKPVKPTNK	353.6	158.7	12	YBL005W-B	1591-1604	Hypothetical ORF,Hypothetical ORF,Hypothetical ORF,Hypothetical ORF,Hypothetical ORF,Hypothetical ORF,Hypothetical ORF,Hypothetical ORF,Hypothetical ORF,Hypothetical ORF,Hypothetical ORF,Hypothetical ORF
LVGMRSFPLYPSGL	385.7		1	YDL068W	45-58	Hypothetical ORF
DDNVRPSPISPSIN	153.4		1	YLR337C	513-526	Proline-rich protein verprolin
RRIRKEHPGEPNVI	308.3		1	YOR090C	334-347	Type 2C Protein Phosphatase
PEWRRPHPNIPDAK	182.7		1	YJR035W	269-282	DNA-dependent ATPase, homologous to human Cockayne syndrome B gene ERCC6
VDSFKYEPLAPGND	134.0		1	YLR335W	665-678	nuclear pore complex protein with central repetitive domain similar to that of NSP1 and NUP1
DKKKKKYPRKPKKN	532.3		1	YDR485C	332-345	Hypothetical ORF
GFQDRSLPHFPKNS	178.5		1	YOR116C	826-839	RNA polymerase III large subunit
LNATKISPSAPSKD	114.4		1	YAR002W	346-359	nuclear pore protein
EHLQKERPKPPNKG	363.6		1	YOR233W	329-342	protein kinase
EFLIKEDPDLPPQG	175.4		1	YCL024W	744-757	protein kinase related to S. pombe Nim1p
NAPPRIFPKAPIYG	168.1		1	YDR283C	1060-1073	eukaryotic initiation factor 2 alpha (eIF2-alpha) kinase
NRKQRSIPLSPIVP	490.7		1	YEL009C	209-222	transcriptional activator of amino acid biosynthetic genes
QSEEKEKPKGPMAV	197.3		1	YIL122W	8-21	Hypothetical ORF
EKEAKSEPQQPEDN	139.0		1	YML010W	68-81	transcription factor
LNLSKDAPVPPAPE	161.0		1	YOL006C	316-329	topoisomerase I
KLNKRVLPSKPKKS	918.8		1	YLR183C	350-363	Hypothetical ORF
SETARKVPPIPTQI	420.1		1	YPL249C	247-260	Hypothetical ORF
KDFSKNAPYNPSEV	142.6		1	YPR022C	111-124	Hypothetical ORF
WFILKLFPHEPIEG	1272.7		1	YMR034C	292-305	Hypothetical ORF
RAGNREPPSTPSTL	273.8		1	YBR079C	874-887	translation initiation factor eIF3
NNLKKRPPTAPQRK	418.9		1	YPR171W	465-478	Hypothetical ORF
LKDPKSFPPPPLKP	252.9		1	YBR108W	80-93	Hypothetical ORF
HEVPKRSPEKPSNP	171.6		1	YNL278W	806-819	Hypothetical ORF
LDKGKHVPSKPVSN	200.9		1	YKL054C	145-158	vacuole import and degradation
TMKNKPKPTPPSPP	909.8		1	YPR171W	298-311	Hypothetical ORF
YFVKKIRPGNPLTK	508.5		1	YJL149W	279-292	Hypothetical ORF
SYMDKIYPDLPNDK	83.0		1	YFL047W	497-510	Hypothetical ORF
LPEPRFYPLSPKNN	289.3		1	YCL051W	94-107	involved in laminarase resistance
KKIIKDVPGTPSDK	162.7		1	YLR079W	164-177	Cdc28p-Clb5 protein kinase inhibitor
LPEKKNSPTTPSVF	102.5		1	YOL152W	75-88	similar to FRE2
VEMKRKKPVRPVDI	472.2		1	YDR436W	385-398	serine-threonine phosphatase Z
EIPSKDHPYDPEKD	51.8		1	YGR020C	93-106	vacuolar ATPase V1 domain subunit F (14 kDa)
NPIPKSVPLHPKSG	363.8		1	YEL019C	6-19	involved in DNA repair
PTVQKFSPHPPTTL	213.4		1	YER144C	362-375	Putative Ubiquitin-specific protease
PPPPRRGPAPPPPP	15026.4		1	YOR181W	345-358	Actin assembly factor
SQKKKALPKQPKAS	492.9		1	YDR028C	871-884	regulator of phosphatase Glc7p, involved in glucose repression
KLVLRNVPILPILN	303.3		1	YBL008W	776-789	putative repressor protein homologous to yeast Tup1p and mammalian retinal transducin; contains nuclear targeting signal
TYIWRYLPAPPVCI	444.5		1	YOR116C	255-268	RNA polymerase III large subunit
TQMKRLKPVSPGLR	1445.1		1	YEL050C	91-104	mitochondrial ribosomal protein L2 of the large subunit
LAPKREAPKPPANT	116079.9		1	YJL095W	802-815	MEKK serine/threonine kinase
KTSTKAQPAEPQAE	166.8		1	YNL071W	132-145	Dihydrolipoamide acetyltransferase component (E2) of pyruvate dehydrogenase complex
KVSSKYDPDNPNKD	434.5		1	YBR235W	48-61	Hypothetical ORF
PTANKYAPVSPTVQ	191.4		1	YPL085W	797-810	vesicle coat component
PIGSRYNPNLPVTE	187.4		1	YPR019W	677-690	Involved in initiation of DNA replication
VCHSKYIPLKPIQD	298.3		1	YGL017W	314-327	arginyl-tRNA-protein transferase
EKVFRGDPEHPAIS	90.0		1	YJR010W	130-143	ATP sulfurylase
LAAHKTKPSIPPKK	248.8		1	YPR171W	350-363	Hypothetical ORF
EKESRHYPIKPPSP	179.9		1	YMR147W	121-134	Hypothetical ORF
DLSLRYAPNLPRVI	249.6		1	YLL048C	1385-1398	bile acid transporter of ABC family
LTSFKGRPKPPKTL	327.7		1	YGR221C	455-468	Hypothetical ORF
PQQNRPLPQLPNRN	186.1		1	YOR181W	307-320	Actin assembly factor
HICDKMNPASPQYF	159.1		1	YDR266C	250-263	Hypothetical ORF
KEFFRLTPNQPVGL	43.8		1	YOR168W	628-641	glutaminyl-tRNA synthetase
HLLGKEGPSAPNPS	124.5		1	YNL287W	476-489	non-clathrin coat protein involved in transport between ER and Golgi
KDKARGNPEKPPYW	59.9		1	YJL036W	14-27	Sorting NeXin
KVIRKGSPKSPAMV	495.7		1	YKL170W	23-36	mitochondrial ribosomal protein L14
YGDNKKNPESPESV	147.1		1	YDL133W	210-223	Hypothetical ORF
PCKKKSKPKVPAKN	579.8		1	YNL106C	1153-1166	inositol polyphosphate 5-phosphatase
CRHLKLVPSTPMDI	361.8		1	YBR128C	258-271	involved in autophagy
KQLMKNLPKIPLLN	580.1		1	YDR228C	355-368	Component of pre-mRNA cleavage and polyadenylation factor I
AGQERFAPLAPMYY	100.8		1	YNL093W	69-82	GTP-binding protein of the rab family
FYKEKAKPLEPILD	87.7		1	YGL195W	1152-1165	translational activator of GCN4 through activation of GCN2 in response to starvation
RYCFKLLPPQPGSK	189.7		1	YER114C	841-854	involved in bud formation, has SH3 domain
SKDKKTKPTPPPKP	179.5		1	YNL020C	602-615	Predicted Ser/thr kinase
REGPKSCPRGPLCP	188.5		1	YPR107C	40-53	Polyadenylation factor subunit
YDLTRFLPNHPGGQ	80.6		1	YML054C	114-127	Cytochrome b2 [L--lactate cytochrome-c oxidoreductase]
AMESRVAPEIPGLI	426.0		1	YGL130W	4-17	mRNA guanylyltransferase (mRNA capping enzyme), alpha subunit
TSWARDNPSKPDIA	81.6		1	YHR209W	243-256	Hypothetical ORF
KFDAKGRPIPPHPD	53.5		1	YJL042W	327-340	Putative microtubule-associated protein (MAP)
QLQEKLSPDLPDEE	216.1		1	YGL173C	401-414	cytoplasmic 5'-to-3' exonuclease.
NTIIKLFPYIPIPV	203.7		1	YLR142W	90-103	proline oxidase
FYDFRSLPKVPTTQ	336.7		1	YPR151C	52-65	Hypothetical ORF
DSVLRQKPDKPRPI	134.9		1	YMR032W	380-393	SH3 domain containing-protein
VWGPKPVPFQPMDV	96.9		1	YAL060W	292-305	Hypothetical ORF
EYFPREYPKDPVSE	272.2		1	YDR124W	275-288	Hypothetical ORF
YVKERRPPPPPPLL	15869.6		1	YLR425W	99-112	1307 AA, hydrophilic protein.
NEFAKFAPDLPVLK	135.1		1	YFR038W	287-300	Hypothetical ORF
KLPKKFPPPTPLLE	19656.3		1	YER172C	1312-1325	putative ATP-dependent RNA helicase
PIRLRKRPPPPPPV	60274.0		1	YIL156W	508-521	Ubiquitin-specific protease
GTGRRRSPSTPIMP	921.0		1	YNR047W	192-205	Hypothetical ORF
KQKKKPTPTRPYNY	516.2		1	YKL089W	339-352	centromere protein
LEFPKDYPLSPPKL	134.8		1	YMR022W	58-71	ubiquitin conjugating enzyme
TLNDRQIPLSPDQM	73.6		1	YAL026C	387-400	Membrane-spanning Ca-ATPase (P-type),member of the cation transport (E1-E2) ATPases
AVVYKLKPYIPSLS	112.0		1	YGR284C	61-74	ER-Golgi transport vesicle protein
LNKTKLLPQSPILN	117.8		1	YJR005W	603-616	beta-adaptin, large subunit of the clathrin-associated protein complex
KDEVKLHPPEPKDL	163.7		1	YIL009W	251-264	Acyl CoA synthase
EFTTREGPHQPIGN	79.8		1	YDR123C	192-205	helix-loop-helix protein
YPNGRTLPPVPTQV	172.4		1	YER064C	178-191	Hypothetical ORF
KVNFRRIPTGPDSP	502.6		1	YIL131C	136-149	Product of gene unknown
NSFSKNDPNFPILK	160.5		1	YFL036W	156-169	mitohcondrial RNA polymerase
AGPRKYIPRAPAQG	194.7		1	YGL063W	287-300	pseudouridine synthase 2
INIAKAHPNFPIAL	195.5		1	YKL182W	717-730	pentafunctional enzyme consisting of the following domains : acetyl transferase, enoyl reductase, dehydratase and malonyl/palmityl transferase
TSSLRKPPNGPSSV	143.8		1	YOR097C	144-157	Hypothetical ORF
FVSPRRAPKPPSYP	1581.6		1	YER114C	436-449	involved in bud formation, has SH3 domain
VVPERVKPAPPVSR	149.8		1	YPR171W	231-244	Hypothetical ORF
RDDVKRTPFIPESV	171.1		1	YPL093W	369-382	(putative) nucleolar G-protein; homologs identified in human and Trypanosoma brucei
VNTPRSVPNSPNDG	65.0		1	YGL209W	201-214	Protein containing zinc fingers very similar to zinc fingers in Mig1p
LKKQKAIPSSPCGM	306.9		1	YMR179W	684-697	non-specific DNA binding protein
TNGPRYSPQNPRPF	158.5		1	YMR124W	350-363	Hypothetical ORF
VFVEKSKPTYPGTE	96.4		1	YOL155C	384-397	Hypothetical ORF
GKDHRLAPNGPGMH	217.5		1	YDR333C	253-266	Hypothetical ORF
MGLNKDVPHCPESL	99.4		1	YPL111W	171-184	arginase
AFYYKYYPVEPNCN	187.7		1	YFR020W	150-163	Hypothetical ORF
SERRKALPKEPKKL	200.0		1	YIR010W	418-431	Hypothetical ORF
LPLPKLRPPRPTFA	77883.2		1	YKL097C	62-75	Hypothetical ORF
RRKLRTVPGVPLIH	2011.1		1	YOR004W	127-140	Hypothetical ORF
FQPQRTAPKPPISA	88304.9		1	YNL298W	451-464	protein kinase, homologous to Ste20p, interacts with CDC42
PPLPRAPPVPPATF	35914.7		1	YJL021C	6-19	Hypothetical ORF
LSPAKARPSFPHND	212.8		1	YOR178C	9-22	Regulatory subunit for Glc7p
FQDYRCSPWCPSRS	263.5		1	YLR169W	87-100	Hypothetical ORF
SILNRCVPKRPTID	132.7		1	YAL017W	1333-1346	Serine/threonine kinase
SMDSKRKPSPPSQR	509.7		1	YPL141C	758-771	Hypothetical ORF
LQNAKNDPLPPVIE	58.8		1	YDL077C	56-69	involved in vacuolar morphogenesis
STNAKKDPFPPPKD	198.5		1	YGR140W	417-430	110 kDa subunit of the centromere binding factor CBF3
KRKAKAPPPPPPPP	4025.3		1	YDL146W	469-482	Hypothetical ORF
GDEERFLPNRPHYE	125.8		1	YPR117W	1311-1324	Hypothetical ORF
SFVTKYLPAAPVGS	214.9		1	YJR019C	24-37	peroxisomal acyl-CoA thioesterase
YTYSRNEPVIPTKP	209.5		1	YNL139C	1275-1288	Involved in transcription
RSRSKKDPGIPSNF	800.0		1	YER006W	41-54	Hypothetical ORF
VLFMKGTPEFPKCG	212.8		1	YPL059W	48-61	Protein with glutaredoxin activity
VHFYKSLPQGPAPA	509.7		1	YDR377W	34-47	ATP synthase subunit f
SYISRKYPRAPAFI	740.2		1	YMR320W	69-82	Hypothetical ORF
GLMSKLGPNLPASI	287.3		1	YLR092W	403-416	high affinity sulfate permease
PQTMRQAPKRPDAD	3257.1		1	YNL298W	493-506	protein kinase, homologous to Ste20p, interacts with CDC42
DENSKWQPSDPFTM	285.2		1	YOL157C	233-246	Hypothetical ORF
KMSAKNTPKHPVDI	307.2		1	YPL082C	209-222	putative helicase
MAFIKILPNNPWPF	59.9		1	YGL065C	457-470	glycosyltransferase
RHSKKPAPPPPGMQ	1938.6		1	YMR109W	1006-1019	myosin I
FEYSKYRPLTPSSE	143.0		1	YOR001W	401-414	involved in 5.8S rRNA processing
GDHPKGPPPPPPPP	20184.2		1	YPL277C	154-167	Hypothetical ORF
ALLRRTIPKRPFYH	914.3		1	YDL142C	12-25	Cardiolipin synthase
DVNHRYPPMAPTTV	175.5		1	YPR008W	508-521	Hypothetical ORF
NIPTKSPPKSPKHK	12462.9	414.3	2	YLL065W	94-107	growth inhibitor,Hypothetical ORF
EFDLKNIPMMPAGE	106.1	38.4	2	YDL229W	462-475	cytoplasmic member of the HSP70 family,Heat shock protein of HSP70 family, homolog of SSB1
HEREKALPPIPFTT	214.6		1	YLR425W	196-209	1307 AA, hydrophilic protein.
EKLIKITPDTPFGF	205.9		1	YOR340C	102-115	DNA-dependent RNA polymerase I subunit A43
PPSIRKQPIAPDVL	150.3		1	YJR092W	754-767	involved in bud site selection
LASDKGLPMIPAFV	79.9		1	YCL040W	56-69	Glucokinase
IAGQRTFPEDPNYP	171.7		1	YKR051W	375-388	Hypothetical ORF
KNLLREIPQVPAFQ	104.1		1	YLR077W	141-154	Hypothetical ORF
WLDEKRIPSTPIDY	163.3		1	YPR145W	196-209	asparagine synthetase
AKTNKNVPVLPTPG	130.3		1	YDL195W	766-779	Component (p150) of COPII coat of secretory pathway vesicles
VKKEKKPPKIPKKV	534.4		1	YPR104C	435-448	Protein with a domain similar to the fork head DNA-binding domain found in the developmental fork head protein of Drosophila melanogaster and in the HNF-3 family of hepatocyte mammalian transcription factors.
ILPPRIVPAIPKKA	3670.9		1	YNL064C	352-365	yeast dnaJ homolog (nuclear envelope protein); heat shock protein
QNGLRFNPDVPKLW	260.1		1	YDR449C	169-182	Hypothetical ORF
IKMSRSPPRPPSLK	17731.3		1	YDR243C	237-250	RNA helicase
MDKFRIPPKSPNIE	222.0		1	YDR017C	929-942	Shows homology to basic leucine zipper family of transcription factors
YVNAKLDPSLPSQY	97.1		1	YDR147W	90-103	Ethanolamine Kinase
FKVYRWNPDEPSAK	99.0		1	YLL041C	36-49	Succinate dehydrogenase (ubiquinone) iron-sulfur protein subunit
VEVDKKVPVLPMVA	129.9		1	YMR108W	643-656	acetolactate synthase
NYHHRETPPPPPSN	317.8		1	YPL055C	201-214	Hypothetical ORF
SSKIRPTPRKPSRM	673.3		1	YER118C	4-17	Transmembrane osmosensor
NKPKRKRPAPPKKK	872.0		1	YFR013W	78-91	ISWI One Complex
EFLRKHSPKAPATG	412.8		1	YMR021C	127-140	metal-binding transcriptional activator
YVYGRQDPKKPFFT	345.2		1	YNL137C	410-423	putative mitochondrial S4 ribosomal protein
INTFKTLPTKPEMQ	167.1		1	YDL202W	181-194	Mitochondrial ribosomal protein MRPL11 (YmL11)
KALPKRRPSPPLQS	1137.8		1	YKR019C	209-222	involved in rDNA silencing
AISKKLGPDTPIKV	176.5		1	YOR219C	612-625	dipeptidyl aminopeptidase
PGGPKFEPLYPREE	90.0		1	YHR165C	347-360	U5 snRNP and spliceosome component
LNPNRRAPRRPLST	8004.0		1	YJL128C	180-193	MAP kinase kinase (MEK), may act as a scaffolding protein for Sho1p, Ste11p, and Hog1p
ETTTRETPLPPIPA	178.3		1	YPL207W	797-810	Hypothetical ORF
ISADKGFPLIPSGY	113.3		1	YLR290C	162-175	Hypothetical ORF
TSISRISPQDPEAK	194.2		1	YDR109C	25-38	Hypothetical ORF
GHKKKNLPKFPKNK	789.2		1	YDL051W	238-251	RNA binding protein similar to human La autoantigen
NELIKQGPKRPTSA	175.5		1	YMR072W	36-49	HMG-1 homolog, mitochondrial
KALWKIQPYLPEFS	146.1		1	YML130C	280-293	involved in protein disulfide bond formation in the ER
DRKNRAPPQRPRFN	2434.1	553.3	2	YER131W	91-104	Ribosomal protein S26B,Ribosomal protein S26A
EEKVKRTPPLPPVP	586.7		1	YOL093W	10-23	Hypothetical ORF
LNFPKNIPTIPFYV	255.7		1	YDR402C	27-40	Cytochrome P450 56, Dit2p catalyzes oxidation of N-formyl tyrosine to N,N-bisformyl dityrosine in vitro
CNYSKIFPGIPISL	49.2		1	YOR245C	211-224	Hypothetical ORF
TTNSRLCPSSPSSS	160.8		1	YJR038C	2-15	Hypothetical ORF
RFWTRARPIDPNAY	279.1		1	YNL317W	375-388	Polyadenylation Factor I subunit
SLTLKTLPRVPTDS	211.7		1	YDL197C	461-474	Anti-silencing protein, involved in transcription
LNFKRLLPRDPSEK	553.7		1	YBR239C	260-273	Hypothetical ORF
GQIDRDKPSEPERT	100.5		1	YJL184W	45-58	Hypothetical ORF
LFDEKVKPQIPQLR	89.2		1	YML034W	45-58	Spliced mRNA and Cell cycle regulated gene
DEFNRNTPPQPSLL	118.0		1	YPL084W	526-539	BCK1-like resistance to osmotic shock
INGEKACPFLPSSL	183.7		1	YNL023C	312-325	Transcription factor homolog; similarity to Drosophila melanogaster shuttle craft protein; similarity to human NFX1 protein; similarity to human DNA-binding protein tenascin
TTTIKNRPVPPPLP	1868.9		1	YPL140C	79-92	protein kinase
NDNEKKKPSSPTAA	98.5		1	YLL010C	80-93	Plasma membrane Sodium Response 1
SIIPRIFPSTPGTI	368.8		1	YGL233W	770-783	113kD component of the Exocyst complex, which contains the gene products encoded by SEC3, SEC5, SEC6, SEC8, SEC10, SEC15 and EXO70.
KKVIRNYPGHPEGT	417.8		1	YDR364C	152-165	Member of the beta transducin family
KQSKRARPSSPYTV	271.3	52.8	2	YOR153W	486-499	multidrug resistance transporter,Putative ABC transporter highly similar to Pdr5p
RPVYRLKPNAPFQY	209.8		1	YLR072W	370-383	Hypothetical ORF
GRHLKNIPRIPIFC	1042.1		1	YLR106C	2506-2519	Hypothetical ORF
PSSKKNKPNPPPGS	106.9		1	YJL056C	176-189	Metalloregulatory protein involved in zinc-responsive transcriptional regulation
TDTTKVTPIVPVPI	48.0		1	YHR188C	382-395	Hypothetical ORF
ENENKKLPPAPTVF	67.7		1	YKR103W	236-249	Hypothetical ORF
WLGNKYDPENPFND	88.8		1	YBL088C	600-613	putative phosphatidylinositol kinase
ETGVRYGPEFPLCT	96.2		1	YNL277W	122-135	homoserine O-trans-acetylase
GEMVKLTPKNPFYK	408.3		1	YBR214W	193-206	nuclear protein similar to pombe sds23
VCTIRSTPSQPIHC	244.9		1	YDR390C	176-189	similar to ubiquitin activating enzyme (E1)
FHPEKLTPYTPMTG	96.5		1	YHR204W	260-273	Hypothetical ORF
NPMQKPVPFVPVLD	420.2		1	YKL182W	1009-1022	pentafunctional enzyme consisting of the following domains : acetyl transferase, enoyl reductase, dehydratase and malonyl/palmityl transferase
TLKKKKTPKKPIAA	535.4		1	YKR084C	77-90	Protein related to translation elongation factor EF-1alpha and to Suf12p/Sup2p/Gst1p/Sup35p
TKTDKSYPMCPVDA	150.0		1	YOR208W	444-457	protein tyrosine phosphatase
SLGERFMPMAPEVY	139.8		1	YBR017C	618-631	karyopherin beta 2, yeast transportin
ITSIRGSPSLPKNK	370.3		1	YKL071W	35-48	Hypothetical ORF
HFPSRSQPSDPKLQ	257.5		1	YKR028W	906-919	Type 2A-related protein phosphatase
DIGSKKLPTGPSKK	219.8		1	YER164W	1276-1289	transcriptional regulator
TTRKKKDPNAPKRA	274.6		1	YPR052C	11-24	11-kDa nonhistone chromosomal protein
PSAMKLVPSIPPAT	561.3		1	YBR154C	118-131	25-kDa RNA polymerase subunit (common to polymerases I, II and III)
LLEERNNPDIPVDK	311.9		1	YBR055C	407-420	RNA splicing factor
QTVIKTHPRIPKSE	186.2		1	YMR211W	94-107	Hypothetical ORF
LITDKEYPVRPAYT	136.3		1	YKL196C	79-92	v-SNARE
DILKKESPDVPLFD	146.1		1	YBR155W	341-354	component of Hsp90p chaperone machinery
NLKTKSHPEVPRLD	362.8		1	YLR189C	152-165	UDP-glucose:sterol glucosyltransferase
IGSPRHAPSRPDSI	193.4		1	YOL138C	1121-1134	Hypothetical ORF
AVQLKRQPAQPRES	237.9	18.2	2	YBR191W	125-138	Ribosomal protein L21A,Ribosomal protein L21B
CWHPKTIPKQPMEI	342.9		1	YGL197W	260-273	negative regulator of early meiotic genes
QWSKRIMPYIPGPV	295.5		1	YBR200W	345-358	contains two SH3 domains
FVFFKSLPDLPKPQ	859.9		1	YML104C	41-54	intermediate filament protein
RGWQRFLPTGPIAH	802.1		1	YGR255C	239-252	COQ6 monooxygenase
KVLIKTLPVLPEAR	236.7		1	YNL271C	1679-1692	contains formin homology domains; homologous to BNR1 (BNI1 related protein)
QTGSKTVPQAPQAP	62.9		1	YLR095C	762-775	ISWI One Complex
VHVLKYAPDEPNSL	191.3		1	YDR301W	1194-1207	Component of pre-mRNA cleavage factor II (CFII); 150-kDa protein associated with polyadenylation factor 1 (PF I)
SDNSKSEPLPPVIT	130.5		1	YFR019W	1795-1808	type II PI(4)P5-kinase (PIP4,5 kinase) similar to human PIP5K-II
LDPGKNTPGLPEET	155.6		1	YAL048C	610-623	Hypothetical ORF
LSFDRPPPLTPEKN	174.4		1	YER032W	254-267	Putative participant in 3' mRNA processing
LPLSRVQPVQPSQT	122.5		1	YNL007C	295-308	sit4 suppressor, dnaJ homolog
ASFRKTKPPPPLDF	169.0		1	YAL017W	81-94	Serine/threonine kinase
PKTGKPLPTQPSSS	193.3		1	YKR001C	557-570	putative GTP-binding protein; similar to mammalian Mx proteins
QATGRRGPAPPPPP	607.2		1	YOR181W	378-391	Actin assembly factor
TGESRKAPLIPLLK	214.2		1	YGR099W	447-460	telomere binding protein
LRISKPDPECPSKL	246.3		1	YBL101C	847-860	involved in cell wall biogenesis
EIKDRDQPAVPPSP	108.1		1	YOL047C	317-330	Hypothetical ORF
GDHPKGPPPPPPPD	40130.9		1	YOR389W	154-167	Hypothetical ORF
NNSTRPIPAIPMDL	247.2		1	YJL133W	8-21	mitochondrial carrier protein
FEEDKMTPSTPVRS	248.5		1	YJR092W	847-860	involved in bud site selection
YSYLRLLPWWPSLA	187.6		1	YJL083W	456-469	Hypothetical ORF
SFIRKRAPTPPAPS	878.2		1	YBR108W	721-734	Hypothetical ORF
FLQDRVIPIFPHYP	260.9		1	YMR283C	55-68	Initiator methionine tRNA 2'-O-ribosyl phosphate transferase
AEIVKLTPKNPFYK	102.1		1	YGL056C	180-193	similar to S. pombe sds23
NIFQKQLPKMPKEY	276.2		1	YGR252W	122-135	histone acetyltransferase
LTKIRRRPQQPLTD	393.3		1	YER047C	13-26	member of the AAA ATPase family of proteins
IQQNKQGPKIPFYL	86.9		1	YBR028C	374-387	Hypothetical ORF
AVGGKWEPGNPIAI	78.4		1	YHR113W	80-93	Hypothetical ORF
IESFRERPLEPPRK	98.7		1	YDR448W	138-151	transcription factor, member of ADA and SAGA, two transcriptional adaptor/HAT (histone acetyltransferase)complexes
NSVIRGCPGLPDTL	150.8		1	YPL066W	13-26	Hypothetical ORF
TEVWRKVPMKPIFE	242.9		1	YCR032W	1849-1862	(putative) acetic acid export pump
DFRGRAYPLSPHFN	785.0		1	YFL036W	825-838	mitohcondrial RNA polymerase
NQIARQIPYQPWYL	163.5		1	YDR107C	515-528	Hypothetical ORF
ALSTKGYPHEPPLL	138.6		1	YGR172C	61-74	Golgi integral membrane protein, interacts with Ypt proteins
EEEAKSVPPIPADQ	29.4		1	YOL027C	550-563	Hypothetical ORF
SRYLKDHPNLPTPE	69.2		1	YOR353C	203-216	Hypothetical ORF
GSYIKRTPKIPEKD	206.2		1	YDR026C	219-232	Hypothetical ORF
FASEKGAPFFPNKT	358.8		1	YPR144C	134-147	Hypothetical ORF
YKNRKNLPTIPIRL	960.6		1	YGL085W	139-152	Hypothetical ORF
RLIKRLKPPAPKEP	403.1		1	YML127W	362-375	Hypothetical ORF
NLSLRYAPNLPPVI	778.6		1	YHL035C	1327-1340	Hypothetical ORF
APVVKSEPSLPRMR	241.2		1	YJL083W	57-70	Hypothetical ORF
NDMAKPLPTPPTAE	113.6		1	YOR188W	2-15	involved in polarized growth
VVAVKIIPKKPWNA	114.7		1	YKL048C	113-126	protein kinase
SSVSKLKPSLPNKL	418.3		1	YPL242C	73-86	Similar to mammalian IQGAP proteins
YVNPRNLPSVPNGL	179.8		1	YLR418C	264-277	RNA polymerase II accessory protein
AFVPKRKPSLPQLA	1744.9		1	YLR371W	185-198	GDP-GTP Exchange Protein (GEP) for Rho1p
PKSPKAYPKLPDIQ	357.2		1	YDL117W	352-365	Product of gene unknown
GIMIKAKPSSPYTY	235.9		1	YLR260W	30-43	sphingoid long chain base (LCB) kinase
PVRCRVLPATPRQI	1474.0		1	YKL086W	103-116	Hypothetical ORF
AKDYRFNPAIPLRI	304.4		1	YLR073C	11-24	Hypothetical ORF
TVRTRRRPPPPPIP	46234.4		1	YNL094W	462-475	Hypothetical ORF
SEMHRAAPETPRSI	322.4		1	YKL050C	40-53	Hypothetical ORF
ITAEKSAPTSPEVY	94.2		1	YMR219W	1471-1484	involved in silencing
KITKKLGPKLPKAS	680.7		1	YNL297C	1291-1304	Product of gene unknown
KMAKKLLPYKPHNS	707.5		1	YBR270C	208-221	Hypothetical ORF
VTDIKLTPTDPLVG	851.7		1	YDL230W	193-206	phosphotyrosine-specific protein phosphatase
KKHDKLHPNYPSVK	406.8		1	YPL019C	129-142	polyphosphate synthetase (putative)
TLDEKNLPRLPTPF	205.2		1	YKR055W	36-49	ras homolog--GTP binding protein
NPFVRINPNRPEAA	275.9		1	YBR136W	500-513	similar to phosphatidylinositol(PI)3-kinases required for DNA damage induced checkpoint responses in G1, S/M, intra S, and G2/M in mitosis
ALEERFDPKSPTKR	108.5		1	YMR129W	520-533	Nuclear pore membrane glycoprotein
EFQSKSSPVPPASE	78.8		1	YDR008C	96-109	Hypothetical ORF
TSSSRRGPGRPRKD	619.5		1	YDR310C	200-213	nuclear protein involved in silencing
DKIFKTDPNEPAND	99.1		1	YDL174C	572-585	mitochondrial enzyme D-lactate ferricytochrome c oxidoreductase
KQRIRKIPGIPLMS	621.8		1	YDR339C	161-174	Hypothetical ORF
ALLIKTVPGFPLLE	144.3		1	YGR061C	138-151	5'-phosphoribosylformyl glycinamidine synthetase
FSKKKEAPEDPKNL	148.1		1	YNL231C	5-18	homologous to Pdr17p and Sec14p
TDLFKPLPEPPTEL	23.4		1	YNL331C	2-15	Hypothetical aryl-alcohol dehydrogenase
LSKLRLSPENPSNT	157.2		1	YKL101W	1214-1227	Putative protein kinase homologous to S. pombe cdr1/nim1
TTKHKAPPPPPPTA	1684.9		1	YOR181W	179-192	Actin assembly factor
LMSLKRFPQLPSNT	347.7		1	YOL125W	162-175	Hypothetical ORF
LSRSKPLPLTPNSK	323.9		1	YCL027W	415-428	serine/threonine-rich membrane protein
ITRARYMPQDPNIV	190.2		1	YEL056W	121-134	subunit of a cytoplasmic histone acetyltransferase
FGTAKILPEEPSNT	153.4		1	YDR490C	268-281	Ser/Thr protein kinase
PDLNKRPPREPIEF	192.4		1	YDR195W	471-484	RNA-binding protein, involved in mRNA processing
NGMPRRIPDYPDAF	223.3		1	Q0045	434-447	cytochrome-c oxidase subunit I
ILKNRMNPEKPYEL	321.6		1	YBL034C	850-863	component of the mitotic spindle
VNIGRRSPYLPLQP	476.3		1	YLR212C	354-367	gamma tubulin-like protein, interacts with Spc98p and Spc97p, the Tub4p-Spc98p-Spc97p complex may be part of the microtubule attachment site at the spindle pole body
LDVRRIYPKGPLLV	231.6		1	YIL113W	50-63	Hypothetical ORF
HKFVKSSPVVPFDD	150.9		1	YOR335C	27-40	Cytoplasmic alanyl-tRNA synthetase gene
YWGKKFEPERPFEF	385.0		1	YJR137C	1187-1200	Putative sulfite reductase
KHEPKKSPTTPALA	726.2		1	YDL220C	702-715	binds to single-stranded TG1-3 telomere G-tails
LNRQKNYPDAPAIF	86.4		1	YKL216W	87-100	dihydroorotate dehydrogenase
KNILKVCPVLPSIL	117.9		1	YMR247C	301-314	Hypothetical ORF
YILPKTDPRSPYYI	188.5		1	YPR115W	96-109	Hypothetical ORF
DQLNRLLPNLPEEE	47.5		1	YJR090C	138-151	cyclin F box protein
PFLIKFTPKFPQSI	974.5		1	YMR156C	9-22	Hypothetical ORF
GNNSRNIPPPPPPP	10334.3		1	YMR089C	148-161	mitochondrial membrane ATPase of the CDC48/PAS1/SEC18 (AAA) family
DRLSKIKPFLPQSI	225.5		1	YLR247C	271-284	Hypothetical ORF
QLINRFMPHFPSSP	518.2		1	YHR036W	42-55	Hypothetical ORF
AKIDKVSPEDPWVL	248.0		1	YJR158W	273-286	hexose permease
VLKIKPLPYKPRGR	646.7		1	YER093C	584-597	Hypothetical ORF
PANPKILPKIPSGA	164.4		1	YPL137C	1165-1178	Hypothetical ORF
STDHRGTPANPGRV	257.1		1	YER163C	43-56	Hypothetical ORF
WRWARDTPRAPGLH	2104.5		1	YCR020C	147-160	Transcription regulator
LIWHKNKPTEPDNK	155.4	65.6	15	YAR009C	1032-1045	Hypothetical ORF,Hypothetical ORF,Hypothetical ORF,Hypothetical ORF,Hypothetical ORF,Hypothetical ORF,Hypothetical ORF,Hypothetical ORF,Hypothetical ORF,Hypothetical ORF,Hypothetical ORF,Hypothetical ORF,Hypothetical ORF,Hypothetical ORF,Hypothetical ORF
WFDLKGLPRQPEPL	101.7		1	YFL041W	550-563	multicopper oxidase, type 1 integral membrane protein
TINSRFYPPIPISE	76.4		1	YMR154C	67-80	Cysteine protease similar to E. nidulans palB
KKHDKLYPKYPSVK	339.6		1	YFL004W	130-143	polyphosphate synthetase (putative)
KKNPKKSPMGPQGA	1007.5		1	YPL214C	146-159	TMP pyrophosphorylase, hydroxyethylthiazole kinase
HLVRKVAPTKPMYC	477.5		1	YHR070W	477-490	Hypothetical ORF
WENFKEEPGEPLSR	96.8		1	YMR227C	326-339	TFIID subunit
LIDFKDYPDVPKVP	153.6		1	YNL231C	198-211	homologous to Pdr17p and Sec14p
KQAKRAPPSSPYVV	295.0		1	YDR406W	496-509	probable multidrug resistance transporter
LNQSKGQPFQPSPT	254.7		1	YBL101C	22-35	involved in cell wall biogenesis
HTIPKSGPIVPYVL	163.7		1	YGR010W	26-39	Hypothetical ORF
AKINKVSPEDPWVL	121.0	24.1	3	YDL245C	273-286	Hexose transporter,high-affinity hexose transporter,Putative hexose transporter
RPKRRAPPPVPKKP	67429.7		1	YIR003W	383-396	Hypothetical ORF
KNPTKSPPPPPSPS	27847.4		1	YLR337C	698-711	Proline-rich protein verprolin
NTLLKVVPQEPTAV	154.4		1	YPR029C	360-373	Gamma-adaptin, large subunit of the clathrin-
TKFTKPKPKQPVLP	445.1		1	YLR439W	17-30	Mitochondrial 60S ribosomal protein L4
QPPDRNLPSHPSSN	155.8		1	YGR143W	154-167	encodes a predicted type II membrane protein highly homologous to Kre6p
LLPTKLIPSIPGGK	172.0		1	YER105C	312-325	Nucleoporin similar to Nup157p and to mammalian Nup155p
SVSEKTNPSSPSVS	126.7		1	YHR061C	244-257	interacts with GTPase, involved in bud emergence
EELARVTPLTPKEY	181.5		1	YDL195W	1179-1192	Component (p150) of COPII coat of secretory pathway vesicles
QIVNKPLPPLPVAG	248.9		1	YJL128C	89-102	MAP kinase kinase (MEK), may act as a scaffolding protein for Sho1p, Ste11p, and Hog1p
TSGYKYFPQFPQLK	234.6		1	YOR227W	765-778	Hypothetical ORF
LDLSKYGPLPPSRA	154.0		1	YLR143W	384-397	Hypothetical ORF
RYPFRMIPELPPKR	3574.9		1	YMR004W	186-199	peripheral Golgi membrane protein
DEPIRYAPGDPIEK	106.5		1	YNL132W	471-484	Hypothetical ORF
VKPTKLEPENPQKP	91.3		1	YFL054C	234-247	Hypothetical ORF
NSTVRRKPHSPNKK	955.5		1	YDR223W	8-21	Hypothetical ORF
PKHIRNEPVKPFRN	360.9		1	YHR037W	25-38	delta-1-pyrroline-5-carboxylate dehydrogenase
VKATKWPPKLPEIQ	57.4		1	YMR239C	193-206	Ribonuclease III
DYRPKCIPCPPNGI	154.3		1	YML034W	511-524	Spliced mRNA and Cell cycle regulated gene
RIRDKSKPSSPTAT	546.8		1	YDR474C	379-392	Hypothetical ORF
EFPGKKCPRLPHRN	367.5		1	YPR097W	343-356	Hypothetical ORF
AERAKKAPSLPEGQ	389.2		1	YJR016C	376-389	dihydroxyacid dehydratase
SKIPKSIPIIPYVL	243.1		1	YLR328W	26-39	Hypothetical ORF
AVLIRADPLNPKVV	102.0		1	YCR028C	355-368	Amino acid permease
LPFPRKNPKLPENT	147.2		1	YHR099W	3263-3276	ATM/Mec1/TOR1+2-related
RLLSKYRPSCPIIL	336.6		1	YOR347C	411-424	pyruvate kinase
GTVTKTAPSFPQSS	261.1		1	YPL075W	604-617	trans-acting positive regulator of the enolase and glyceraldehyde-3-phosphate dehydrogenase gene families
GTTNRGPPPLPPRA	39858.8		1	YLR144C	18-31	involved in cortical actin cytoskeleton assembly
LAGIRLVPVLPILL	152.2		1	YLR235C	75-88	Hypothetical ORF
IPYEKRDPTSPAPL	114.1		1	YLR129W	367-380	interacts with Dom3p
LGSEKSCPLAPAVA	121.9		1	YDL197C	382-395	Anti-silencing protein, involved in transcription
QVYEKTIPLFPPEI	153.0		1	YDR416W	606-619	(putative) involved in cell cyle; similar to Drosophila crooked neck
FGSNKNNPVPPELT	171.5		1	YIL125W	149-162	alpha-ketoglutarate dehydrogenase
LKDNRLLPSWPKRG	518.0		1	YIL047C	206-219	plasma membrane protein
GKMVKWGPLRPFLS	644.7		1	YOL072W	279-292	Hypothetical ORF
EVLRKYIPGEPEFL	168.7		1	YDR023W	429-442	seryl-tRNA synthetase
LQQRRYYPIFPGSI	278.7		1	YBL035C	565-578	B subunit of DNA polymerase alpha-primase complex
QRLDRDKPHEPNGY	217.9		1	YDL076C	274-287	Hypothetical ORF
VVNEKEVPAEPETQ	100.0		1	YER120W	161-174	involved in inositol metabolism, regulator of INO1 expression
TGKFRYMPFSPAGT	555.5		1	YPR135W	471-484	DNA polymerase alpha binding protein
EFIVKTIPVPPRDF	115.3		1	YER025W	296-309	gamma subunit of translational initiation factor eIF-2
REYIKSLPMYPAAP	70.4		1	YBL016W	257-270	cdc2+/CDC28 related kinase with positive role in conjugation
LKHTKNKPKNPDTA	406.0		1	YGL131C	1018-1031	Hypothetical ORF
IVNEKRTPALPSNL	101.8		1	YOR191W	260-273	contains motifs that are present in a family of DNA-dependent ATPases, the SWI2/SNF2-like proteins
LNTMKKRPAPPSLP	22346.5		1	YOR231W	77-90	protein kinase involved in protein kinase C pathway
YYYYKHYPNMPPIN	287.9		1	YMR313C	453-466	Hypothetical ORF
SNFKKRDPGLPDFQ	160.6		1	YPL083C	302-315	54kDa subunit of the tetrameric tRNA splicing endonuclease
KTRNKPKPLWPQVK	261.8		1	YGR033C	56-69	Hypothetical ORF
AKVNKCPPDHPYIQ	164.3		1	YHR094C	277-290	High-affinity hexose (glucose) transporter
ETKKKWQPLPPEPL	255.8		1	YOR042W	368-381	Hypothetical ORF
VLGPKYDPKCPEEH	156.7		1	YNL163C	601-614	Hypothetical ORF
NTINKSNPQGPSDN	76.2		1	YMR067C	383-396	Hypothetical ORF
TARNKKSPGGPRQR	593.2		1	YLR244C	372-385	methionine aminopeptidase
SILRKSSPEEPFMS	144.2		1	YNR023W	296-309	73 kDa subunit of the SWI/SNF transcription activation complex, homolog of Rsc6p subunit of the RSC chromatin remodeling complex
PPQMRSNPQQPPQD	268.2		1	YPL204W	472-485	casein kinase I isoform
MYDRKVIPRMPWHD	357.4		1	YKR031C	861-874	Phospholipase D
TGGGRIVPGVPPGA	118.4		1	YGR054W	516-529	Hypothetical ORF
MLFMKGSPSEPKCG	250.7	12.1	2	YDR098C	199-212	Protein with glutaredoxin activity,Protein with glutaredoxin activity
FLLKKMFPAPPLPT	23725.0		1	YDL172C	130-143	Hypothetical ORF
ATGKRKLPGWPSAD	136.1		1	YIL165C	34-47	Hypothetical ORF
HSTPKPLPPVPALS	143.5		1	YNL106C	1030-1043	inositol polyphosphate 5-phosphatase
KPAGRPIPPAPTHY	189.4		1	YGR058W	101-114	Hypothetical ORF
ELDIKQGPVRPFIV	161.2		1	YDL095W	18-31	dolichyl phosphate-D-mannose:protein O-D-mannosyltransferase
LQESKTVPQSPKKP	159.2		1	YOR058C	189-202	encodes component of the spindle midzone
PPNYKQQPNCPSSN	147.5		1	YLR183C	18-31	Hypothetical ORF
PIVKKNVPKPPPLV	153.6		1	YBR123C	400-413	transcription factor tau (TFIIIC) subunit 95
RLVNKLLPPHPFAD	289.2		1	YGL143C	139-152	Mitochondrial polypeptide chain release factor
MYGSKFIPFGPKCQ	289.9		1	YER038C	415-428	Hypothetical ORF
QGSNKYSPSSPLTT	171.4		1	YDR122W	964-977	Serine/threonine protein kinase
PKCEKIEPLSPSFK	116.4		1	YJL172W	61-74	carboxypeptidase yscS
AGLYKLSPLYPFDV	133.2		1	YLR291C	296-309	translation initiation factor eIF2b, 43 kDa subunit; negative regulator of GCN4 expression
VYRRKCIPFAPHQI	382.9		1	YFR032C	169-182	Hypothetical ORF
VLTVKMSPSLPDEI	229.5		1	YCR030C	726-739	Hypothetical ORF
GTRPKILPKIPTGA	772.9		1	YOR227W	1148-1161	Hypothetical ORF
WSQMRMNPTNPDWI	81.2		1	YPR074C	45-58	Transketolase 1
DNELKDEPEPPNLI	179.2		1	YGR093W	206-219	Hypothetical ORF
KAALKYHPDKPTGD	155.5		1	YNL007C	28-41	sit4 suppressor, dnaJ homolog
NFPQRMMPPPPGLV	617.7		1	YKL204W	475-488	probable purine nucleotide-binding protein
LAYERPLPDLPSTI	131.9		1	YKR027W	747-760	Hypothetical ORF
MKAYRANPPLPIDS	123.1		1	YDR104C	798-811	Product of gene unknown
PFIRRYTPLKPITK	649.2		1	YKR093W	410-423	Peptide transporter
YAVGRIVPDSPTYD	189.3		1	YBL035C	295-308	B subunit of DNA polymerase alpha-primase complex
FSTKKSKPIRPFVF	378.5		1	YMR259C	335-348	Hypothetical ORF
IESLREIPYGPDFD	115.6		1	YML105C	200-213	signal recognition particle subunit, homologue of mammalian SRP19
QHKPKVKPSKPEAK	956.3		1	YHL007C	236-249	serine/threonine protein kinase
KTKKKTVPVKPLQL	358.9		1	YBL017C	684-697	carboxypeptidase Y sorting receptor in late Golgi; Type I integral membrane protein 166aa cytoplasmic tail, 1300 aa lumenal domain
TELLKTLPFYPTPS	77.3		1	YGR110W	91-104	Hypothetical ORF
IGKSKSAPPIPEDT	243.5		1	YJL095W	1392-1405	MEKK serine/threonine kinase
KKNKKKVPLNPLAK	522.6		1	YNL050C	247-260	Hypothetical ORF
MTQPKKNPMEPKTD	147.2		1	YDL148C	252-265	Hypothetical ORF
ITDTKLFPGNPNLM	94.6		1	YFR029W	524-537	regulator of peptide permease
TSCTKEKPTPPTTT	118.4		1	YIR019C	265-278	cell surface flocculin with structure similar to serine/threonine-rich GPI-anchored cell wall proteins
AGHIKTHPNSPTPG	60.3		1	YKL064W	452-465	Product of gene unknown
KIVRRDYPSTPVIV	366.1		1	YOR019W	147-160	Hypothetical ORF
ETSLRVLPIAPKIF	548.0		1	YDL231C	393-406	Product of gene unknown
SKRMKALPKGPAAL	821.6		1	YER164W	1316-1329	transcriptional regulator
ERDGRGVPLGPRNH	121.3		1	YGL023C	22-35	similar to Fab1 and Vps27; involved in telomere-proximal repression of gene expression
LWRPRIVPILPYIT	1051.3		1	YDR335W	779-792	member of major facilitator superfamily, involved in pheromone response
AKSNKVSPEDPAVQ	371.0		1	YLR081W	283-296	galactose permease
DLDWRKIPFLPKEI	250.1		1	YLR427W	487-500	Hypothetical ORF
GYDEKGNPIPPNNW	96.0		1	YJL216C	137-150	Hypothetical ORF
KQLKKQGPKRPSSA	468.1		1	YKL032C	354-367	intrastrand crosslink recognition protein
SENGRLTPGLPRSY	169.8		1	YPR111W	42-55	kinase required for late nuclear division
LTSVKIVPQRPISD	89.0		1	YAL054C	43-56	inducible acetyl-coenzyme A synthetase
TIEARVHPEPPNKP	374.9		1	YDR330W	403-416	Hypothetical ORF
LDSMKNLPLNPSKK	268.3		1	YDL027C	309-322	Hypothetical ORF
SLISKRNPCYPYGI	483.2		1	YEL050C	18-31	mitochondrial ribosomal protein L2 of the large subunit
LYREREEPPLPKRI	112.3		1	YKL214C	53-66	Hypothetical ORF
SLKNRDGPITPSTI	215.1		1	YPR128C	112-125	Hypothetical ORF
LPKLKSNPSVPHLH	193.1	30.7	2	YBR218C	505-518	pyruvate carboxylase,pyruvate carboxylase
KGVLKEYPMRPYGS	116.8		1	YCR068W	315-328	Hypothetical ORF
SRSKRSKPLPPQLL	884.3		1	YJL095W	840-853	MEKK serine/threonine kinase
DGKLKHIPRRPYEI	306.6		1	YEL007W	26-39	Hypothetical ORF
MPNLKRLPIPPLQD	306.9		1	YAR035W	1-14	Outer carnitine acetyltransferase, mitochondrial
LSGTRLVPNCPLLW	431.8		1	YBR055C	692-705	RNA splicing factor
PLRERIIPILPANS	175.1		1	YMR164C	159-172	Predicted 758 amino acid polypeptide with poly-glutamine and poly-asparagine domains
ALWAKFFPEKPLNI	154.0		1	YGR024C	111-124	Hypothetical ORF
NAPERAVPILPPRN	740.9		1	YBR108W	539-552	Hypothetical ORF
SKVNKVAPDHPFIQ	72.1		1	YDR345C	274-287	Low-affinity glucose transporter
NSGEKIYPQEPPIS	111.7		1	YJL020C	582-595	Hypothetical ORF
SKYAKLDPSTPVSL	457.3		1	YNL239W	287-300	Aminopeptidase of cysteine protease family
SVDPKNYPDAPLEG	91.1		1	YKL215C	38-51	Hypothetical ORF
LQYHKKNPYSPLFS	317.8		1	YPL020C	12-25	Smt3-processing enzyme
MTVPRNRPMAPFGT	595.6		1	YLR064W	1-14	Hypothetical ORF
FANIKREPVHPEIR	188.2		1	YPR101W	28-41	Component of a protein complex associated with the splicing factor Prp19p.
TGKPRKTPRPPFPF	1192.8		1	YLR422W	149-162	Hypothetical ORF
NAQLRKTPLEPGLE	175.9		1	YDL126C	668-681	microsomal ATPase
MSWCKERPECPLCR	268.5		1	YDR265W	311-324	C3HC4 zinc-binding integral peroxisomal membrane protein
EGTTKVDPIIPVPE	180.1		1	YJR122W	96-109	component of CCR4 transcriptional complex
PKKSRVLPPLPFPL	3587.4		1	YER032W	884-897	Putative participant in 3' mRNA processing
SEAKRKFPEAPEVP	392.6		1	YNL121C	455-468	70 kDa mitochondrial specialized import receptor of the outer membrane
PYMYKYLPRFPNLK	382.1		1	YPL137C	764-777	Hypothetical ORF
LVPSKAIPPLPQLD	558.2		1	YJL066C	98-111	Hypothetical ORF
FHDPKFIPNKPYRQ	299.7		1	YGR019W	335-348	gamma-aminobutyrate (GABA) transaminase (4-aminobutyrate aminotransferase)
EFDEKLPPKKPAGP	87.3		1	YMR072W	109-122	HMG-1 homolog, mitochondrial
DTYARNNPDFPPQN	138.5		1	YDR164C	226-239	(putative) SNARE docking complex subunit
MAEFRRVPLPPMAE	442.6		1	YML058W	28-41	Suppressor of mec lethality
TQSGRMGPSEPKHR	455.6		1	YML020W	26-39	Hypothetical ORF
TYLTRPLPSTPNED	101.0		1	YOL070C	348-361	Hypothetical ORF
TLDEKECPSVPPTV	211.5		1	YKL148C	624-637	flavoprotein subunit of succinate dehydrogenase
PSRSKSNPILPIMR	522.7		1	YLR319C	684-697	Actin Interacting Protein
EEQVKEKPNEPEGK	134.2		1	YLL021W	188-201	spindle pole antigen
INNTRLSPNSPTPP	139.6		1	YER164W	1330-1343	transcriptional regulator
LIWHKNKPTKPDNK	300.3	107.9	13	YBL101W-B	1606-1619	Hypothetical ORF,Hypothetical ORF,Hypothetical ORF,Hypothetical ORF,Hypothetical ORF,Hypothetical ORF,Hypothetical ORF,Hypothetical ORF,Hypothetical ORF,Hypothetical ORF,Hypothetical ORF,Hypothetical ORF,Hypothetical ORF
SVNIKCWPLKPSNF	56.5		1	YNL226W	113-126	Hypothetical ORF
KSYRKADPTNPQGW	103.0		1	YBR055C	231-244	RNA splicing factor
NLYQRTTPAGPDPS	114.4		1	YOL019W	467-480	Hypothetical ORF
INVEREAPMFPVPY	148.9		1	YHR014W	144-157	sporulation protein
ENTPRPNPTQPRKP	137.3		1	YDR359C	772-785	vacuolar import degradation
IMDAKFHPFKPQLF	246.2		1	YMR049C	642-655	Hypothetical ORF
TKAKKEKPKPPKPI	157.7		1	YMR044W	280-293	ISWI One Complex
SRVTRKRPREPKST	829.0	198.1	16	YBL111C	334-347	Hypothetical ORF,Y'-helicase protein 1,Hypothetical ORF,Y'-helicase protein 1,Y'-helicase protein 1,Hypothetical ORF,Hypothetical ORF,Hypothetical ORF,Hypothetical ORF,Hypothetical ORF,Y'-helicase protein 1,Y'-helicase protein 1,Hypothetical ORF,Y'-helicase protein 1,Hypothetical ORF,Y'-helicase protein 1
ILFERILPILPVES	339.9		1	YOL081W	29-42	encodes a GTPase activating protein, highly homologous to Ira1p, homologue of neurofibromin
RFSSRRAPIAPSGK	564.4		1	YMR031W-A	89-102	Hypothetical ORF
RRLKKNLPSLPTPV	823.8		1	YOR127W	138-151	rho type GTPase activating protein
KTVDKGLPMIPTYV	76.8		1	YDR516C	56-69	Hypothetical ORF
GLVLRSTPVIPDMK	209.2		1	YPR019W	330-343	Involved in initiation of DNA replication
KNIIKYVPWGPPLE	164.4		1	YLR142W	425-438	proline oxidase
YSTNRGIPARPCKD	271.3		1	YPL073C	79-92	Hypothetical ORF
FFYRRDIPDVPITT	138.0		1	YDR310C	827-840	nuclear protein involved in silencing
KYIIKTEPESPEED	245.5		1	YLR133W	510-523	choline kinase
HNAAKPIPHVPQAS	62.3		1	YKR067W	8-21	Hypothetical ORF
NKIPKHLPADPIFS	277.9		1	YCR032W	1499-1512	(putative) acetic acid export pump
VTSVKLHPNLPIVF	136.6		1	YOR269W	158-171	Required for viability in the absence of Cin8p
TYGFRVRPDFPVFG	357.0		1	YMR295C	130-143	Hypothetical ORF

KAVHLYFPILPHCG	125.3	63.7	1	YCR034W	255-268	Probable subunit of 1,3-beta-glucan synthase; homolog of ELO1
YPEKFQKPYNPLAM	157.4		1	YJR059W	450-463	putative serine)/threonine kinase involved in spermine metabolism
GEYDLIMPIYPYRL	242.0	35.8	2	YIL173W	521-534	potential membrane glycoprotein with strong similarity to Vth2 and Pep1/Vps10,potential membrane glycoprotein with strong similarity to Vth1 and Pep1
EFDMLLLPFIPSID	249.2		1	YHR109W	353-366	Cytochrome c methyltransferase
MFNLLQKPEQPHQN	204.0		1	YLR291C	121-134	translation initiation factor eIF2b, 43 kDa subunit; negative regulator of GCN4 expression
IFQSLLHPELPIII	239.9		1	YPR169W	50-63	Hypothetical ORF
KLAPLNCPSLPTTN	211.6		1	YOL107W	236-249	Hypothetical ORF
VLLPLRLPEIPPKG	1072.4		1	YFL036W	1323-1336	mitohcondrial RNA polymerase
REASLDIPYKPIIA	176.1		1	YFL011W	32-45	high-affinity hexose transporter
PFIDYEFPHLPNEL	98.9		1	YOR037W	215-228	cytochrome c mitochondrial import factor
PFGTFTLPADPEYK	171.6		1	YNL134C	307-320	Hypothetical ORF
LASPFHDPILPRRT	288.3		1	YHL028W	522-535	Putative integral membrane protein containing novel cysteine motif. Similarity to SLG1 (WSC1), WSC2 and WSC3
AAMNLETPSNPDSA	84.9		1	YPL217C	1040-1053	BMH1 sensitive
PEGVFCIPAPPPNV	82.5		1	YGR094W	179-192	mitochondrial and cytoplasmic valyl-tRNA synthetase
RLFDLVKPKNPKFS	441.1		1	YLR086W	763-776	SMC chromosomal ATPase family member
PPPDFNDPTAPLSS	152.8		1	YGL014W	93-106	Product of gene unknown
KPPVYRLPPLPRLK	2305.8		1	YDL045W-A	4-17	homologous to Yml37p, component of the 37 S subunit of mitochondrial ribosomes
AEAYLVTPEEPAKN	39.6		1	YDL129W	9-22	Hypothetical ORF
EAYRLNYPELPRLT	125.1		1	YLR073C	184-197	Hypothetical ORF
SPKFLNSPDLPERT	182.8		1	YDL225W	441-454	Septin homolog
KLPDLKLPPSPVPS	231.2		1	YML083C	113-126	Hypothetical ORF
MLNEHGVPVVPSRE	199.3		1	YER014W	436-449	protoporphyrinogen oxidase
RERPLEPPRKPMAS	967.3		1	YDR448W	142-155	transcription factor, member of ADA and SAGA, two transcriptional adaptor/HAT (histone acetyltransferase)complexes
VAGYFVIPHTPMPS	179.6		1	YOR378W	217-230	Hypothetical ORF
QLRSLFKPFGPILN	369.9		1	YBR212W	375-388	negative growth regulatory protein
VFKFLFHPVTPSHF	564.7		1	YJL005W	768-781	adenylate cyclase
TEDGFVIPALPAAV	290.4		1	YPR190C	407-420	82-kDa subunit of RNA polymerase III (C)
FFFFHLSPSIPFWF	6490.2		1	YDL196W	57-70	Hypothetical ORF
SPLSWSGPLTPPTF	168.0		1	YNL243W	594-607	transmembrane protein
EADGLVQPVVPDKV	75.1		1	YER036C	364-377	Product of gene unknown
FFQLMQSPSLPLLM	829.6		1	YDR159W	429-442	Leucine permease transcriptional regulator
SANNYPFPQQPNGM	79.6		1	YNL124W	356-369	Hypothetical ORF
KFRQMFKPLAPNTR	1217.4		1	YLR072W	165-178	Hypothetical ORF
LLAEHNGPKLPHIP	198.5		1	YKR021W	416-429	Hypothetical ORF
DFIKLMNPTLPSLK	151.5		1	YNL118C	54-67	mRNA Decapping. essential suppressor of the respiratory deficiency of a pet mutant
ILTLLKMPEVPNSV	172.2		1	YDR395W	823-836	Sxm1p shares similarity with Cse1p homologs including Nmd5p, Cse1p, Lph2p, and the human cellular apoptosis susceptibility protein, CAS1; Sxm1p also shares homology with the karyopherin, Kap95p; Sxm1p is primarily a nuclear protein
SLVKFSCPMTPLLE	248.6		1	YHR072W	246-259	2,3-oxidosqualene-lanosterol cyclase
KPMLHNVPHDPSLP	412.6		1	YDR231C	158-171	protein required for maturation and assembly of cytochrome oxidase subunit II
VLTKMNAPQKPEDI	296.2		1	YCR004C	46-59	FMN-binding protein
KFVIHNEPIDPSDK	46.7		1	YMR246W	198-211	long-chain fatty acid--CoA ligase and synthetase 4
VPIIFEIPFNPIYK	214.9		1	YKL205W	1001-1014	nuclear protein LOS1
VAWCHDSPKPPSDR	30.6		1	YHR163W	199-212	shows similarity to glucose-6-phosphate dehydrogenase non-catalytic domains; homologous to Sol2p and Sol1p
HLFHLTTPQDPRLL	245.7		1	YKL191W	249-262	diphthamide synthesis protein
RPPSHSAPYIPRSS	47448.0		1	YDR132C	184-197	Hypothetical ORF
NPFPFPIPEIPSTQ	86.5		1	YOR181W	270-283	Actin assembly factor
QPQHLPPPPPPRAQ	76158.3		1	YOR329C	661-674	suppressor of clathrin deficiency
HAEAFEDPSIPRIS	324.6		1	YGL195W	985-998	translational activator of GCN4 through activation of GCN2 in response to starvation
WETWLYKPGMPPRP	255.2		1	YNL045W	490-503	Hypothetical ORF
LLAKLPLPRDPRVA	343.8		1	YPR183W	188-201	dolichol phosphate mannose synthase
SLCALVGPVIPHTI	28.4		1	YMR177W	252-265	(putative) mitochondrial metal transporter
KPKMLPIPSKPTLF	1355.0		1	YPL243W	531-544	component of signal recognition particle
TAPIHSTPKPPPND	77.7		1	YHR182W	732-745	Hypothetical ORF
ELYYLNDPKYPGTK	0.0		1	YGR154C	125-138	Hypothetical ORF
PLTTLPPPRLPSIQ	2788.2		1	YCR033W	1026-1039	Hypothetical ORF
KPSLWEAPQNPPYS	152.4		1	YML035C	587-600	putative alpha-mannosidase
FEMVFRHPEQPHMI	309.9		1	YBL088C	1519-1532	putative phosphatidylinositol kinase
IEEGHLDPEAPDKL	84.8		1	YOR301W	105-118	Similar to B-chains of the insulin-related hormone superfamily.
NFPSLIDPHVPTYG	97.4		1	YDL223C	906-919	Hypothetical ORF
VELHFPKPEDPACI	14.9		1	YMR246W	254-267	long-chain fatty acid--CoA ligase and synthetase 4
GPSQFAPPPPPPGV	20435.9		1	YCR077C	189-202	Necessary for accurate chromosome transmission during cell
YEGRFWNPENPYKF	162.7		1	YEL011W	167-180	1,4-glucan-6-(1,4-glucano)-transferase
KEVDLTRPSAPSEP	132.2		1	YLR181C	258-271	Hypothetical ORF
VLKNLPTPGEPFNF	148.4		1	YML131W	8-21	Hypothetical ORF
KWTIMPHPNRPNAA	428.7		1	YOL008W	138-151	Hypothetical ORF
GLLLLFVPDSPYDP	21.6		1	YLR106C	2903-2916	Hypothetical ORF
SPVPLGSPRGPLPV	135.1		1	YLR163C	237-250	mitochondrial processing protease subunit
KPKVLFHPHWPLYI	195.5		1	YJL105W	401-414	Hypothetical ORF
GFVFFIAPHLPVDL	507.5		1	YER003C	399-412	mannose-6-phosphate isomerase
ELFTFDMPTDPSSF	44.9		1	YCR091W	173-186	Putative serine/threonine protein kinase most similar to cyclic nucleotide-dependent protein kinase subfamily and the protein kinase C subfamily
EAFKLPKPWSPNSH	141.0		1	YHR036W	272-285	Hypothetical ORF
DFNKFERPNIPVEE	212.3		1	YPL242C	282-295	Similar to mammalian IQGAP proteins
VPPNFNAPPNPMAF	1568.9		1	YNL118C	392-405	mRNA Decapping. essential suppressor of the respiratory deficiency of a pet mutant
SWRSLTKPKIPLYK	356.9		1	YMR287C	119-132	component of 3'-5'exonuclease complex
KLAILTCPFEPPKP	173.2		1	YJR064W	268-281	subunit of chaperonin subunit epsilon
GPIIHPGPEPPRYD	205.1		1	YPR030W	1104-1117	chs5 spa2 rescue; overexpression rescues the lethality of chs5 spa2 at 37 degrees
ILVPHLDPIDPWEA	166.0		1	YJR111C	130-143	Hypothetical ORF
GLRELFLPGMPGLM	159.7		1	YPL249C	557-570	Product of gene unknown
REDAHEDPVSPKAG	144.8		1	YOL082W	127-140	Product of gene unknown
YENCHSLPLDPQSP	121.9		1	YLR416C	105-118	Hypothetical ORF
PEPTMGSPDAPPLV	106.8		1	YLR357W	573-586	Member of RSC complex.
ALYHLSNPNVPKLW	195.7		1	YBR112C	140-153	Transcription regulatory protein
KASSMPAPPPPPPP	10514.9		1	YLR337C	391-404	Proline-rich protein verprolin
ILQILFEPMPPFNS	200.5		1	YBL037W	656-669	Large subunit of clathrin associated protein complex
ALDNFTLPGTPGFP	180.7		1	YLR370C	101-114	Arp2/3 Complex Subunit
EFSPHSTPVTPRRL	114.0		1	YGL003C	167-180	protein required for Clb2 and Ase1 degradation
IEVPMEYPFKPPKM	384.5		1	YDR177W	56-69	ubiquitin-conjugating enzyme
QPAQFMPPQDPAAA	133.5		1	YIL109C	25-38	vesicle coat component
FPKKMGPPQWPFST	279.0		1	YHR199C	84-97	Hypothetical ORF
FEESMNNPLPPLPP	168.9		1	YDL117W	176-189	involved in CYtoKinesis
TLRSMIPPFTPQLD	412.7		1	YGR092W	484-497	Serine/threonine protein kinase
MLKALFTPLIPVSF	257.0		1	YML068W	248-261	Hypothetical ORF
KELNLTGPKVPEDI	102.4		1	YHR027C	344-357	Subunit of 26S Proteasome (PA700 subunit)
ELAEFTDPSCPVSE	188.9		1	YNL278W	118-131	CCR4 associated factor 120 kDa
IEITHSEPAIPYRE	114.3		1	YNL163C	742-755	Product of gene unknown
HATLYWAPVSPLKS	151.3		1	YLR305C	1420-1433	encodes a phosphatidylinositol-4-kinase, homologous to VPC34
AADWYEVPKVPLSA	275.4		1	YLR223C	813-826	has a weak RNA-dependent ATPase activity which is not specific for rRNA
GPLLLTVPELPEAD	162.3		1	YLR338W	178-191	Product of gene unknown
YEVTFDGPNDPLHP	110.9		1	YLL028W	124-137	polyamine transport protein
KPLNLSKPISPPPS	254.3		1	YJL157C	78-91	Cdc28p kinase inhibitor
HLDSFSPPFSPSTT	120.7		1	YPL230W	298-311	Up in StarVation
GWSTYIPPFNPLEI	113.7		1	YNL088W	836-849	topoisomerase II, Top2p localizes to axial cores in meiosis
LPQQHLSPLIPIAI	45.3		1	YGL035C	132-145	C2H2 zinc finger protein which resembles the mammalian Egr and Wilms tumour proteins
LPTALLSPLRPSLC	115.0		1	YCL051W	199-212	involved in laminarase resistance
APPALSAPSVPPVP	6575.3		1	YJL020C	718-731	Product of gene unknown
VPGEHFAPMGPNGQ	64.7		1	YHR098C	250-263	binds to Sed5p and Sec23p by distinct domains
DFVTLHVPATPETE	190.5	21.7	2	YER081W	252-265	3-phosphoglycerate dehydrogenase,3-phosphoglycerate dehydrogenase
GLIGMNDPPRPNVK	115.5		1	YGL167C	574-587	Ca++-Pump, ATPase
HEHNYAIPYTPATF	129.1		1	YBR238C	43-56	Hypothetical ORF
APLLYSCPSEPMAY	83.1		1	YMR055C	139-152	involved in cell cycle checkpoint
KAPYLVQPNVPEKH	130.6		1	YHL002W	140-153	Hypothetical ORF
VPSAFTAPPVPTKK	358.2		1	YDR517W	312-325	Yeast homologue of mammalian GRASP proteins, also localised to the Golgi apparatus.
QFQKLVPPTLPENV	153.9		1	YIL132C	50-63	Product of gene unknown
KPSGYYGPNSPLKL	159.2		1	YKL108W	199-212	Synthetically lethal with dpb11-1; required for DNA replication
KAGSFGAPSSPTSG	123.7		1	YPL179W	199-212	protein phosphatase Q
MASFLPVPEKPNLI	161.0		1	YNL206C	125-138	Regulator of Ty1 Transposition - same phenotype as RTT101 - RTT105, disruption causes increase in Ty1 transposition. Isolated from the same screen as the other named RTT genes.
IAGMLMVPESPRFL	255.1		1	YMR011W	241-254	high affinity hexose transporter-2
SELYYEGPETPTPS	50.5		1	YPL186C	118-131	Hypothetical ORF
FLTVYILPKNPFRV	1470.4		1	YGR293C	121-134	Hypothetical ORF
SFRELWQPVDPSRE	97.3		1	YLR301W	124-137	Hypothetical ORF
RLNSFAPPPNPYAT	273.6		1	YDL195W	847-860	Component (p150) of COPII coat of secretory pathway vesicles
TELNLSCPNVPGKP	227.7		1	YKL216W	127-140	dihydroorotate dehydrogenase
RLSLLRSPKAPDAH	442.3		1	YGL156W	915-928	vacuolar alpha mannosidase
ALGIFFAPESPWWL	229.3	11.8	2	YDL247W	284-297	Hypothetical ORF,Hypothetical ORF
KFTDMLDPEKPNVI	262.4		1	YBR033W	385-398	Hypothetical ORF
RFHVFCEPILPSVA	158.0		1	YOR160W	693-706	involved in mRNA transport from nucleus to cytoplasm
TPYQLLSPILPVLL	287.1		1	YBR136W	679-692	similar to phosphatidylinositol(PI)3-kinases required for DNA damage induced checkpoint responses in G1, S/M, intra S, and G2/M in mitosis
AEFDLTDPEVPSFY	165.8		1	YDR362C	446-459	91 kDa tau91 subunit of transcription factor IIIC (TFIIIC)
PPKLLVYPESPETN	91.3		1	YBR279W	23-36	RNA polymerase II-associated protein
KFFKHLYPAIPILD	217.0		1	YLR256W	487-500	zinc-finger transcription factor of the Zn(2)-Cys(6) binuclear cluster domain type
RLQKLDDPKSPYQC	127.2		1	YDL205C	162-175	phorphobilinogen deaminase (uroporphyrinogen synthase), the third step in heme biosynthesis
FESFLRPPSTPDLP	70.2		1	YLR149C	637-650	Hypothetical ORF
HFLCLDPPIDPNNL	122.0		1	YMR075W	283-296	Hypothetical ORF
RAAGMDVPIIPGIM	98.2		1	YGL125W	205-218	putative methylenetetrahydrofolate reductase (mthfr)
TPTPHPHPHTPHPH	157.9		1	YHR217C	42-55	Hypothetical ORF
SPNDHSDPSCPCNR	76.1		1	YNR014W	177-190	Hypothetical ORF
YWKLFFQPEYPVRM	144.2		1	YLR128W	190-203	Hypothetical ORF
VAKSYGFPVPPKVN	258.9		1	YMR290C	473-486	Putative RNA-dependent helicase
NLHGYGHPNPPNEK	216.6	17.1	2	YHR135C	370-383	membrane-bound casein kinase I homolog,membrane-bound casein kinase I homolog
KPLKFLRPTYPDLC	149.2		1	YHR027C	87-100	Subunit of 26S Proteasome (PA700 subunit)
NPQSLARPPPPKRI	247.6		1	YKL139W	28-41	alpha subunit of the kinase which phosphorylates the RNA polymerase largest subunit CTD (carboxyl-terminal domain)
DPNQLSTPPTPKSA	166.4		1	YGR070W	171-184	Rho1 GDP/GTP exchange protein
KLALHQYPNFPSEG	130.3		1	YML022W	11-24	Adenine phosphoribosyltransferase
SPSQYQYPSQPALS	65.2		1	YKL146W	143-156	Hypothetical ORF
RLLALFIPALPFII	264.8		1	YEL065W	193-206	Ferrioxamine B permease
FLSRYPVPDLPIYL	1340.1		1	YDR422C	770-783	SNF1 protein kinase substrate
DEFTLDLPRIPSLE	180.8		1	YBR123C	27-40	transcription factor tau (TFIIIC) subunit 95
SAFPYVFPLPPWIP	12966.5		1	YFL006W	181-194	Hypothetical ORF
ELEDFAFPDTPTIV	254.9		1	YBR221C	343-356	beta subunit of pyruvate dehydrogenase (E1 beta)
KLFVLLPPIDPKDG	258.2		1	YNL132W	563-576	Product of gene unknown
NETKLKFPTLPEVP	254.7		1	YHR117W	470-483	71-kDa component of the protein translocase of the outer membrane of mitochondria
HLVVWNPPILPQHE	117.9		1	YDR291W	495-508	Hypothetical ORF
KELLLIPPGFPTKN	122.9		1	YCL010C	181-194	Hypothetical ORF
GEFFHCSPNIPHYA	271.2		1	YLR244C	297-310	methionine aminopeptidase
VAPGLWFPNSPPPL	4831.4		1	YPL128C	101-114	TTAGGG repeat binding factor
ELRTLFVPLIPSVT	293.5		1	YLR454W	1338-1351	Hypothetical ORF
GARFLPAPHRPEKY	152.9		1	YGR154C	63-76	Hypothetical ORF
LPAVFSAPIRPDIV	201.8	14.2	2	YBR031W	22-35	Ribosomal protein L4A (L2A) (rp2) (YL2),Ribosomal protein L4B (L2B) (rp2) (YL2)
HPIHLQPPVPPVYK	317.7		1	YOR032C	88-101	myc-family transcription factor homolog
VLEAYNVPTPPRLE	57.4		1	YLR410W	284-297	Homologous to S. pombe asp1+
TAWDMVPPYSPLSE	126.6		1	YPR090W	8-21	Hypothetical ORF
TWKMHLWPVSPPQL	224.0		1	YLR039C	34-47	involved in transcription of ribosomal protein genes and ribosomal RNA
FLSYMSEPKYPSNE	141.6		1	YJL029C	360-373	Vps53p is a hydrophilic protein that is peripherally associated with the late Golgi and forms a stable complex with Vps52p and Vps54p.
HPEYLSLPFEPYCF	212.9		1	YLR054C	108-121	Hypothetical ORF
KLVKFKLPFLPISD	974.1		1	YGR150C	548-561	Hypothetical ORF
HEYNLALPKFPILF	146.8		1	YMR088C	27-40	Hypothetical ORF
NALKLIHPFMPFIS	170.3		1	YGR094W	895-908	mitochondrial and cytoplasmic valyl-tRNA synthetase
SWAVLPVPGGPVMY	69.2		1	YJL195C	85-98	Hypothetical ORF
QEISLIDPSTPDKA	155.1		1	YGR083C	349-362	translation initiation factor eIF2B, 71 kDa (delta) subunit; translational repressor of GCN4 protein
VPDSYKPPKNPIVF	829.4		1	YDR058C	17-30	Triglyceride Lipase
KAIVWRLPKMPKIK	515.4		1	YFL040W	5-18	Hypothetical ORF
TLHELGVPITPIAF	118.6		1	YOR184W	245-258	phosphoserine transaminase
ALRKFGYPFSPNDP	166.2		1	YPR097W	38-51	Hypothetical ORF
FEKRYYVPEDPSQD	120.8		1	YPR184W	1320-1333	the enzyme that debranches the glycogen having a glucanotranferase + 1-6amyloglucosidase activity
PEHLFNNPQNPMDF	157.1		1	YBR238C	623-636	Hypothetical ORF
YLTEFSRPIPPTPS	168.8		1	YPL009C	61-74	Hypothetical ORF
NLAPFTQPDFPFQT	81.4		1	YOR260W	14-27	translation initiation factor eIF2b gamma subunit; negative regulator in the general control of amino acid biosynthesis
SASTMAAPVHPQQQ	164.3		1	YMR002W	21-34	Hypothetical ORF
FLRTMAQPTDPKDQ	256.6		1	YER171W	720-733	DNA repair helicase component of transcription factor b
AAMMLGNPMAPAVQ	256.9		1	YER109C	209-222	putative transcriptional activator of FLO1
TLFRFIVPFNPYFS	881.8		1	YLR198C	4-17	Hypothetical ORF
IPVGYVTPKFPSLY	21.6		1	YPR153W	14-27	Hypothetical ORF
TASQLQNPPPPPST	168.2		1	YGR086C	14-27	Hypothetical ORF
PLPTFSAPSLPQQS	46960.5		1	YLR337C	659-672	Proline-rich protein verprolin
APKKWKAPKGPKPT	1010.5		1	YGL099W	6-19	Product of gene unknown
QLVTLISPYDPNFK	177.5		1	YJR119C	479-492	Hypothetical ORF
SLQQFYNPESPIQP	131.1		1	YOR155C	390-403	Hypothetical ORF
FEDHHITPCKPGGQ	67.9		1	YDR451C	287-300	Product of gene unknown
TPMDFPEPVGPLAI	175.4		1	YPL154C	366-379	vacuolar proteinase A
LLQSLRLPTTPTER	124.6		1	YCL040W	391-404	Glucokinase
KLKSLNLPQLPPPK	674.9		1	YDR266C	567-580	Hypothetical ORF
TLATLTEPKLPKSY	18.0		1	YOL111C	18-31	Hypothetical ORF
QFSGLLEPSLPNNM	84.4		1	YJL046W	318-331	Hypothetical ORF
VFSCLRDPVIPIKL	132.4		1	YGL195W	2560-2573	translational activator of GCN4 through activation of GCN2 in response to starvation
KLDPLGEPFDPNKH	275.7		1	YOR232W	171-184	GrpE homolog, mitochondrial matrix protein
EPEPLMSPVPPSSA	215.2		1	YMR313C	491-504	Hypothetical ORF
TPTHHHIPHIPNQN	147.9		1	YPR065W	331-344	HMG-domain site-specific DNA binding protein.
NEHGMNAPSVPEFI	344.1		1	YOR290C	25-38	transcriptional regulator
IPTSHAPPLPPTAP	43593.6		1	YLR337C	317-330	Proline-rich protein verprolin
APPALSAPSIPPVP	10786.3		1	YJL020C	739-752	Product of gene unknown
YFKELPPPSDPSSI	164.8		1	YDL108W	289-302	serine-threonine kinase, subunit of transcription factor TFIIK, a subcomplex of TFIIH
APQPHLLPWLPPTD	117.4		1	YDL019C	1187-1200	OSbp Homologue (OSBP stands for Oxysterol binding protein)
IFFKLIHPFLPILH	503.3		1	YIR023W	322-335	Transcriptional activator for allantoin and GABA catabolic genes, contains a Zn[2]-Cys[6] fungal-type binuclear cluster domain in the N-terminal region
YASQYSRPDGPILL	113.5		1	YGR088W	39-52	cytoplasmic catalase T
DLSVHTSPHGPIGS	186.1		1	YGR068C	274-287	Hypothetical ORF
LAIRLCWPPAPVTL	154.7		1	YDL151C	103-116	Product of gene unknown
MEEPFIWPEEPRPD	79.7		1	YDR405W	164-177	263-amino acid mitochondrial ribosomal large subunit protein; similar to L23 family of ribosomal proteins
FARTLKIPNEPSPG	145.7		1	YKR038C	231-244	Hypothetical ORF
TPINFVFPNLPLEH	81.8		1	YHR007C	237-250	cytochrome P450 lanosterol 14a-demethylase
PPMAYNRPVYPPPQ	6717.1		1	YOR197W	87-100	Hypothetical ORF
YPAKLRIPETPVKK	219.9		1	YJL187C	187-200	protein kinase homolog
VFGTYLGPDAPLSK	130.5		1	YMR272C	367-380	desaturase/hydroxylase enzyme
SAENLIQPTAPIRD	56.4		1	YIR029W	44-57	allantoicase
LALLMTDPDAPSRT	177.5		1	YLR179C	73-86	Hypothetical ORF
IAKPYVLPFFPLYA	246.9		1	YEL031W	24-37	P-type ATPase
AARILANPDHPFSR	165.5		1	YPR122W	171-184	putative homolog of human insulin-degrading endoprotease
NEAPMLSPQRPYST	111.3		1	YLR006C	162-175	Two-component signal transducer that with Sln1p regulates osmosensing MAP kinase cascade(suppressor of sensor kinase)
GLIAHQGPQFPVMG	238.5		1	YKL204W	458-471	probable purine nucleotide-binding protein
TEEILPTPVQPGGH	121.0		1	YOL070C	304-317	Hypothetical ORF
YEADYVIPVLPGSH	124.6		1	YNL262W	2031-2044	DNA polymerase II
DLIHLDCPQQPNGY	219.5		1	YPL020C	565-578	Smt3-processing enzyme
LLYLMTYPQQPMVK	161.7		1	YOR207C	724-737	second-largest subunit of RNA polymerase III
ILVAYGLPVSPDEK	166.6		1	YDR127W	327-340	pentafunctional arom polypeptide (contains: 3-dehydroquinate synthase, 3-dehydroquinate dehydratase (3-dehydroquinase), shikimate 5-dehydrogenase, shikimate kinase, and epsp synthase)
HAVLLNPPVAPTAE	227.5		1	YPL012W	184-197	Product of gene unknown
KPAVLHYPPIPASA	183.1		1	YAL031C	680-693	FUN21
EAGDFEQPKGPAGA	49.8		1	YPL127C	99-112	histone H1
FESTLPIPTYPREG	122.0	2.6	2	YEL070W	20-33	Hypothetical ORF,Hypothetical ORF
AEVYYGPPTDPRKQ	83.5		1	YDR001C	32-45	neutral trehalase
KFTDMQVPKGPVCP	197.0		1	YOR264W	96-109	Hypothetical ORF
FLYPYDDPNAPIDE	55.4		1	YCR079W	210-223	Hypothetical ORF
SPKKHVSPSRPPSV	1427.8		1	YAL028W	272-285	Hypothetical ORF
PPEGFPEPLNPTNF	86.0		1	YIL005W	29-42	Hypothetical ORF
ILTCLPVPPPPVRP	616.9		1	YDL140C	235-248	RNA polymerase II large subunit
QPQAYHLPGNPYST	187.4		1	YNL278W	921-934	CCR4 associated factor 120 kDa
TLIEYMGPAPPKGS	133.3		1	YLR178C	145-158	(putative) lipid binding protein; supressor of a cdc25 mutation
LWILYMSPDVPSAS	252.6		1	YPL058C	1310-1323	multidrug resistance transporter
HEKLYHNPSLPAQS	78.1		1	YKL217W	53-66	carboxylic acid transporter protein homolog
PLNQLPNPAMPLLH	104.2		1	YER169W	383-396	Repressor of PHR1 transcription; binds to PHR1 URS
FENLLMEPNLPFFT	202.2		1	YJR031C	942-955	GDP/GTP exchange factor
ILIFLWIPDDPSKA	1371.6		1	YJR152W	263-276	allantoate permease
LLKGYIPPYKPIVK	168.7		1	YMR104C	608-621	protein kinase
KWKSLFPPFFPCDI	241.7		1	YCL016C	283-296	Product of gene unknown
SWLTMLPPMAPLLS	504.9		1	YMR158W-A	93-106	Hypothetical ORF
HLARYIFPPNPVFH	279.4		1	YBR007C	426-439	Hypothetical ORF
ILPVLNIPLPPQEK	21.6		1	YER132C	923-936	negative regulator of early meiotic gene expression
NEFLHFDPHIPQPA	156.4		1	YNL223W	328-341	Anchor protein. Mediates attachment of autophagosomes to microtubules.
ELRKLVQPITPIIK	170.0		1	YGR062C	88-101	required for mitochondrial cytochrome oxidase activity
KPPSYPSPVQPPQS	16459.5		1	YBL085W	399-412	BEM1-binding protein
SLTSLPPPPPPQFS	7261.1		1	YPL014W	217-230	Hypothetical ORF
AELLLGQPMFPGES	172.2		1	YMR139W	231-244	Serine/threonine protein kinase, phosphorylates the mitotic activator IME1
PFSSMKEPFIPQSS	410.6		1	YBR172C	147-160	Kinesin-related protein suppressing myosin defects (MYO2)
RPQWLSYPEQPLNS	241.0		1	YBL088C	912-925	putative phosphatidylinositol kinase
TFRDMDLPQHPVIH	188.2		1	YLR030W	45-58	Hypothetical ORF
MAKSFADPRVPQPM	172.2		1	YPR112C	91-104	Multiple RNA Binding Domain
REFEFIIPVFPVIC	163.2		1	YDL233W	197-210	Hypothetical ORF
WLSKLVLPPPPVSI	4130.6		1	YHR021W-A	81-94	(putative) involved in cell wall biogenesis
PEVHHHCPGVPCLV	331.3		1	YLR229C	99-112	member of the Rho subfamily of Ras-like proteins
TLKKFVLPCLPRKN	504.4		1	YOR034C	339-352	involved in constitutive endocytosis of Ste3p
AELFLGIPIFPGAS	36.7		1	YJL141C	561-574	Serine-threonine protein kinase
NLLSLENPVVPSHY	75.6		1	YIL137C	4-17	Hypothetical ORF
SPRHYNVPSSPIAP	232.7		1	YIL101C	572-585	transcriptional repressor
RPSKFFHPPIPHIP	776.9		1	YOR235W	5-18	Hypothetical ORF
NPLYWLLPSHPYTI	165.0		1	YGL160W	297-310	Hypothetical ORF
VPGGMSIPGAPQGA	139.5		1	YPL169C	514-527	a poly(A)+RNA binding protein
SPSDFNKPDLPELI	316.9		1	YER003C	229-242	mannose-6-phosphate isomerase
KLPQLPPPPPPPPP	54143.7		1	YIL159W	764-777	involved in actin filament organization
IPLPHQPPPLPIYS	53588.9		1	YMR182C	149-162	Putative transcriptional repressor with proline-rich zinc fingers
EARPYSEPSEPEDS	208.3		1	YER162C	705-718	Nucleotide excision repair protein
DARPFLKPVDPIAL	126.2		1	YDL070W	154-167	Bromodomain protein, homolog of Bdf1
ALKSLSNPSSPWQQ	30.3		1	YDR283C	993-1006	eukaryotic initiation factor 2 alpha (eIF2-alpha) kinase
ILHQLGAPSIPENL	174.0		1	YBL004W	2280-2293	Hypothetical ORF
PEVKHFCPSTPIML	93.7		1	YKR055W	169-182	ras homolog--GTP binding protein
PFYTMPDPANPKYS	145.1		1	YLL018C	454-467	Aspartyl-tRNA synthetase, cytosolic
LWKPLVYPTCPSEH	185.3		1	YFR019W	1841-1854	type II PI(4)P5-kinase (PIP4,5 kinase) similar to human PIP5K-II
GETQWRIPYLPLDP	106.2		1	YNL104C	387-400	alpha-isopropylmalate synthase (2-Isopropylmalate Synthase)
IARPLSVPGSPKVR	382.9		1	YFR015C	646-659	Glycogen synthase (UDP-gluocse--starch glucosyltransferase)
MANILYYPQKPLGT	152.5		1	YOR151C	792-805	second largest subunit of RNA polymerase II
KFLIHNEPIDPNDR	121.7		1	YIL009W	198-211	Acyl CoA synthase
VLGVLNVPLPPQTR	233.0		1	YGL197W	857-870	negative regulator of early meiotic genes
PPQTHQSPPPPPQQ	222.2		1	YBR289W	73-86	subunit of the chromatin remodeling Snf/Swi complex
NFLKHYLPSSPGDI	172.3		1	YDL033C	241-254	Hypothetical ORF
ALNNWILPSTPHIQ	169.3		1	YHR197W	533-546	Hypothetical ORF
KELPFTGPSIPFEN	338.9		1	YPL216W	339-352	Hypothetical ORF
SLLIHSLPRKPLLM	314.4		1	YGL104C	357-370	Hypothetical ORF
AANAHISPPVPGPA	28.6		1	YHL002W	373-386	Hypothetical ORF
AAYDHAEPVQPEDA	146.1		1	YGL009C	504-517	isopropylmalate isomerase
GETRWRIPYLPLDP	118.4		1	YOR108W	386-399	Hypothetical ORF
NAIEMALPNDPYPA	87.2		1	YGR032W	156-169	catalytic component of 1,3-beta-D-glucan synthase
SPFTFLFPFLPTII	366.0		1	YER017C	223-236	ATP-dependent metalloprotease
QPTNFQYPPPPFGQ	224.1		1	YNL124W	379-392	Hypothetical ORF
IEFDLSKPFTPFQQ	134.1		1	YGL173C	578-591	cytoplasmic 5'-to-3' exonuclease.
KELIYKQPSGPGLV	79.3		1	YER045C	32-45	Product of gene unknown
LEDALHVPTNPEIL	191.1		1	YDR416W	508-521	(putative) involved in cell cyle; similar to Drosophila crooked neck
ELRDLDIPLVPSPK	75.3		1	YLR131C	69-82	zinc finger transcription factor
SLISMETPEQPHQQ	146.8		1	YAL047C	546-559	component of spindle pole bodies
YLNNLAEPLIPLSL	222.0		1	YDR389W	216-229	GTPase activating protein (GAP) for RHO1
QASMLRRPSLPHID	1102.4		1	YKR077W	284-297	Hypothetical ORF
PPPPLPPPLFPSSS	38483.6		1	YER033C	119-132	zinc regulated gene
SPKKLASPRTPNAN	276.2		1	YKR077W	157-170	Hypothetical ORF
VLKTLAFPINPSDI	156.0		1	YBR026C	53-66	Nuclear protein that binds to T-rich strand of core consensus sequence of autonomously replicating sequence
SFTPFNRPSDPSNG	208.5		1	YPL066W	70-83	Hypothetical ORF
QFSPMDDPKSPTPM	121.0		1	YCL029C	108-121	Microtubule-binding protein
HFLAYTNPRAPGKL	111.7		1	YIL054W	29-42	Product of gene unknown
TPSNMGSPGSPVNV	156.2		1	YOL148C	21-34	transcription factor, member of the histone acetyltransferase SAGA complex
VPLPFGIPPFPMFP	11610.9		1	YKL059C	406-419	Hypothetical ORF
HPYMMVYPMSPPPP	562.8		1	YHL024W	649-662	RNA-binding protein of the RRM class (putative)
YFKNMSNPKIPATK	127.8		1	YIL125W	74-87	alpha-ketoglutarate dehydrogenase
SFVGFPKPLLPRNH	205.1		1	YHR082C	909-922	Ser/Thr protein kinase
IERVWNGPVEPSDE	180.2		1	YIL067C	73-86	Hypothetical ORF
GAPPLPVPNGPAVG	222.0		1	YPL190C	573-586	nuclear polyadenylated RNA/single strand DNA-binding protein
SPVNLLKPFNPTLP	122.9		1	YJL050W	730-743	RNA helicase
VLKGFYSPSAPSYD	290.1		1	YOR029W	22-35	Hypothetical ORF
GFDGYMQPIIPGKT	158.4		1	YDR390C	147-160	similar to ubiquitin activating enzyme (E1)
VLFNLDHPMVPENL	220.3		1	YAL018C	292-305	Hypothetical ORF
NEKLHETPHLPSPV	109.3		1	YNL204C	272-285	Transcription factor
AFHFWRPPIAPAEM	1961.3		1	YDR230W	49-62	Hypothetical ORF
AAPKHAPPPVPNET	110580.8		1	YDL019C	770-783	OSbp Homologue (OSBP stands for Oxysterol binding protein)
FFNRYPNPYSPHVL	136.7		1	YLR193C	22-35	Hypothetical ORF
NASAMPAPYMPYYY	225.5		1	YIR010W	139-152	Hypothetical ORF
SPFSLFIPTIPATT	151.7		1	YNL043C	79-92	Hypothetical ORF
DPNAYMQPQVPVQM	160.5		1	YIL109C	92-105	vesicle coat component
FASQLRKPRAPMRN	459.9		1	YER141W	445-458	cytochrome oxidase assembly factor
SENRLRTPLKPLVN	272.3		1	YGL021W	219-232	DNA damage-responsive protein
DPSLYQIPEPPRGG	98.8		1	YOR307C	21-34	homolog of chloroplast phosphate transporter
SAYYLGLPVTPEDM	215.1		1	YOL057W	181-194	Hypothetical ORF
DFSSYGPPGTPGYD	108.5		1	YLR342W	92-105	1,3-beta-D-glucan synthase
ILQELSLPSRPVMP	51.9		1	YGR002C	427-440	Hypothetical ORF
EAIKLGVPKGPLFA	130.4		1	YKR079C	211-224	Hypothetical ORF
VFSLMNCPAYPDVQ	153.4		1	YIL001W	264-277	Hypothetical ORF
LFKRLPVPAPPMDS	145.1		1	YNL238W	106-119	Ca2+-dependent serine protease
TLPPLSSPMNPNGH	252.3		1	YDR096W	584-597	putative zinc finger protein; repressor of PHR1 transcription
FFPIMSLPVTPVKS	122.3		1	YER032W	46-59	Putative participant in 3' mRNA processing
EETEMLAPKLPEEN	81.6		1	YNR028W	128-141	Cyclophilin
NEGDLYPPEQPGVD	80.1		1	YJL115W	157-170	involved in silencing
QELRFLVPLVPLLV	119.1		1	YOR149C	314-327	involved in plasmid maintenance
FWKIHLSPPLPSFK	965.5		1	YGR018C	23-36	Hypothetical ORF
NASLLRDPSAPYAH	133.8		1	YER064C	198-211	Hypothetical ORF
REVDLPIPAQPGPP	114.0		1	YDR236C	34-47	Riboflavin kinase
EPIAHLFPPGPKNP	356.3		1	YEL031W	876-889	P-type ATPase
HPSGLNSPKLPPLP	456.8		1	YNL152W	370-383	Hypothetical ORF
FPFYLSFPFCPSFP	759.9		1	YLR198C	23-36	Hypothetical ORF
LELLLSLPTGPESK	142.9		1	YBR172C	710-723	Kinesin-related protein suppressing myosin defects (MYO2)
DLKEFNGPEPPIKR	125.6		1	YNL286W	144-157	Contains two RNA recognition (RRM) domains
SFRKLASPSNPNFF	208.8		1	YMR036C	409-422	homolog of S. pombe cdc25
EPPSWKPPDLPIRL	86972.2		1	YIL156W	498-511	Ubiquitin-specific protease
HPHPHPHPHTPTHT	238.0		1	YHR217C	23-36	Hypothetical ORF
IEPDFIEPDAPLAA	61.4		1	YGL198W	10-23	Hypothetical ORF
PPLDFEQPRLPSTA	192.3		1	YAL017W	90-103	Serine/threonine kinase
RLTNFEVPSLPTFH	319.1		1	YIL037C	447-460	pheromone-regulated membrane protein
VAVPFTLPVIPYDL	240.5		1	YBR223C	517-530	Hypothetical ORF
QELPMEVPKEPAPA	138.8		1	YLR399C	121-134	Bdf1p contains two bromodomains, localizes to the nucleus and to chomosomes in spread meiotic nuclei but is excluded from the nucleolus
QLIGFGNPKNPFAL	46.1		1	YIL151C	523-536	Hypothetical ORF
IAECLGVPWEPVDL	142.9		1	YGR088W	547-560	cytoplasmic catalase T
DELLLMSPELPADL	16.0		1	YHR186C	271-284	Hypothetical ORF
SLFPLKTPISPGTS	239.2		1	YOR106W	114-127	member of the syntaxin family of proteins; predicted C-terminal TMD
MASGLLPPIQPGFD	223.0		1	YJR106W	230-243	(putative) involved in cell wall biogenesis
TFSIYSIPSKPGEC	226.8		1	YPL100W	474-487	Hypothetical ORF
VEVIMHSPSDPEYA	150.4		1	YML117W	995-1008	Hypothetical ORF
GWPVYNYPMQPTTE	167.9		1	YER109C	286-299	putative transcriptional activator of FLO1
FAYSLGLPGAPKIK	75.8		1	YJL033W	477-490	putative RNA helicase
GLRWYRSPIYPYLY	468.1		1	YEL050C	102-115	mitochondrial ribosomal protein L2 of the large subunit
RLWLYAAPKRPKTF	845.1		1	YMR156C	129-142	DNA 3' phosphatase
SENYLVKPTIPGTT	61.5		1	YDL035C	918-931	G-protein coupled receptor
GEIMFPAPPLPIAN	2774.8		1	YDL172C	53-66	Hypothetical ORF
TEGKYAPPSQPSMA	222.8		1	YDL195W	822-835	Component (p150) of COPII coat of secretory pathway vesicles
KLEDLNEPLSPWIS	71.1		1	YPL159C	152-165	Hypothetical ORF
FFTIWFIPLVPVFW	396.7		1	YBL029C-A	44-57	Hypothetical ORF
GLLTYKGPKVPYQK	150.1		1	YHR028C	497-510	Dipeptidyl aminopeptidase B (DPAP B)
AELFLRRPIFPGRD	215.9		1	YBL016W	214-227	cdc2+/CDC28 related kinase with positive role in conjugation
VPNRWATPLDPSIL	125.7		1	YAL015C	71-84	DNA glycosylase
KFPLMDKPSIPTLR	431.6		1	YNR011C	604-617	RNA splicing factor RNA-dependent NTPase with DEAD-box motif
SFVHLTEPSQPLSD	99.7		1	YOR032C	362-375	myc-family transcription factor homolog
ALGFYRAPGSPAPA	100.8		1	YMR069W	242-255	Hypothetical ORF
AFHELGIPVIPNPS	193.0		1	YDR232W	404-417	5-aminolevulinate synthase
LEFSHYAPTAPHVQ	103.0		1	YLR069C	734-747	mitochondrial elongation factor G-like protein
KLNCLQIPHLPPSV	349.8		1	YHR105W	144-157	Hypothetical ORF
EAHQHHQPPEPQPY	0.0		1	YDR432W	85-98	nuclear shuttling protein with an RNA recognition motif
SFTRMPLPTPPIEG	287.1		1	YGL235W	82-95	Hypothetical ORF
IATMYPIPAYPDLL	96.9		1	YJL127C	53-66	negative transcriptional regulator
HFNDLQSPAQPQQS	92.5		1	YMR164C	264-277	Predicted 758 amino acid polypeptide with poly-glutamine and poly-asparagine domains
DLMALKYPYFPTKM	139.1		1	YNL059C	225-238	Actin-related protein
YEKALHFPAGPKST	147.4		1	YFL042C	472-485	Hypothetical ORF
KEQNWKHPLLPLLK	321.0		1	YDL202W	121-134	Mitochondrial ribosomal protein MRPL11 (YmL11)
LPEELMRPKVPELL	145.4		1	YPL012W	957-970	Product of gene unknown
SPSTHAAPVTPIIS	53.3		1	YNL027W	321-334	putative transcription factor
HAWDMRSPHRPFYS	822.1		1	YDR128W	140-153	Hypothetical ORF
EWPGLDPPYIPLDF	62.7		1	YLR308W	63-76	Chitin Deacetylase
GLHDYTSPASPKQT	129.7		1	YOR267C	107-120	Hypothetical ORF
SELTFIAPTQPVST	110.5		1	YPL101W	254-267	Product of gene unknown
TAAELQAPPPPPSS	315.2		1	YPL004C	14-27	Hypothetical ORF
AAVRLDQPILPQND	105.1		1	YBR018C	82-95	galactose-1-phosphate uridyl transferase
GWEPFSLPKDPKVV	75.9		1	YML018C	282-295	Hypothetical ORF
SETSHHSPSAPFQR	257.2		1	YLL016W	216-229	GDP/GTP exchange factor for Ras
NPGSMSMPGVPTSM	189.7		1	YNL288W	26-39	CCR4 associated factor 40 kDa
YLLELPDPLIPNDV	162.7		1	YFL047W	564-577	Product of gene unknown
SFDYLFHPFVPCTI	23.1		1	YPR039W	3-16	Hypothetical ORF
SPKPFSKPQEPVKA	359.1		1	YCR088W	389-402	Actin binding protein
SLAVYNIPLFPDDP	91.7		1	YLL002W	276-289	diepoxybutane and mitomycin C resistance
NAIAMALPNEPYPA	96.8		1	YLR342W	137-150	1,3-beta-D-glucan synthase
PLFGLSIPKTPTLK	121.7		1	YBL035C	102-115	B subunit of DNA polymerase alpha-primase complex
DFRLHYYPKDPSNV	77.7		1	YER172C	104-117	putative ATP-dependent RNA helicase
YLPHMSRPLGPDEV	172.0		1	YMR131C	97-110	Product of gene unknown
GLDALNIPHKPKQL	167.1		1	YHR033W	57-70	Hypothetical ORF
DLLGLSTPQSPTNS	91.9		1	YHR108W	433-446	Arf-binding protein
WLLPYSLPMHPGRW	706.0		1	YHR072W	218-231	2,3-oxidosqualene-lanosterol cyclase
KESKFGTPEKPLSD	249.8		1	YBL052C	444-457	involved in silencing at HMR
GWVVYPPPPKPSYN	452.7		1	YML035C	223-236	putative alpha-mannosidase
DARPFLQPVDPVKL	179.1		1	YLR399C	169-182	Bdf1p contains two bromodomains, localizes to the nucleus and to chomosomes in spread meiotic nuclei but is excluded from the nucleolus
LLLPLLLPPLPSVK	6465.7		1	YKL147C	80-93	Hypothetical ORF
DLSYYLRPIKPFNT	160.7		1	Q0115	378-391	mRNA maturase bI3
VEPEWYLPILPMIL	235.7		1	YNL088W	813-826	topoisomerase II, Top2p localizes to axial cores in meiosis
FLALFSDPARPFLT	451.5		1	YHL005C	61-74	Hypothetical ORF
KLWDLSKPSKPLKE	233.1		1	YAR003W	97-110	beta transducin domain
MFELLCHPKVPVGM	267.7		1	YHR197W	602-615	Hypothetical ORF
PPPPMGQPKDPKFE	248.1		1	YKL129C	1112-1125	myosin I
TLEWLLTPYTPGDD	163.5		1	YLR422W	982-995	Hypothetical ORF
VLIKFVIPVYPSLP	561.8		1	YGR099W	37-50	telomere binding protein
SPSTMDFPKLPSFQ	466.9		1	YPL089C	234-247	serum response factor-like protein
NALGLDPPPSPEDP	240.8		1	YLR203C	42-55	involved in maturation of COX1 and COB mRNA
EPATLPLPGTPTLA	61.8		1	YKR041W	168-181	Hypothetical ORF
LPTGYYEPMKPSSL	164.9		1	YLL016W	406-419	GDP/GTP exchange factor for Ras
HFYEYVYPSLPFIE	152.0		1	YAL051W	349-362	transcription factor
GAGGLGCPALPYLA	110.6		1	YHR111W	74-87	Hypothetical ORF
ALDYLIPPPMPKNQ	130.6		1	YOL135C	61-74	Stoichiometric member of mediator complex
PEDFLPPPPKPHFA	125.8		1	YLR285W	17-30	Hypothetical ORF
KPSVMKLPPSPKQP	380.5		1	YFR030W	871-884	subunit of assimilatory sulfite reductase
LLISHLFPTNPEFS	413.9		1	YER155C	650-663	Rho-type GTPase activating protein (GAP)
VFLRLISPTRPSLE	1635.5		1	YOR249C	40-53	subunit of the anaphase promoting complex
VARPLSVPGSPRDL	186.0		1	YLR258W	646-659	Glycogen synthase (UDP-gluocse--starch glucosyltransferase)
QPAQLQEPQEPLST	125.9		1	YMR148W	78-91	Hypothetical ORF
PEVLMDQPYSPLSD	78.7		1	YAR018C	257-270	protein kinase
YLNSLSEPLVPLAL	131.6		1	YOR134W	141-154	GTPase activating protein (GAP)
MLFSWPYPEAPIEG	126.4		1	YPL087W	1-14	alkaline dihydroceramidase with minor reverse activity.
KPPSYPSPAQPPKS	11899.6		1	YER114C	444-457	involved in bud formation, has SH3 domain
ELLCFLSPGKPSKG	57.4		1	YML005W	159-172	Hypothetical ORF
GPEFWISPDTPLKF	87.4		1	YJL093C	632-645	outward-rectifier potassium channel
SATGWLKPAVPIQW	94.6		1	YGL065C	374-387	glycosyltransferase
NEIELLRPRSPVQK	125.6		1	YCL055W	320-333	transcription factor involved in karyogamy
ILCAYNSPKVPADI	81.4		1	YGR175C	270-283	Squalene monooxygenase
DFPLYKSPAFPSSC	172.8		1	YPR039W	19-32	Hypothetical ORF
AELMLRIPYLPGQN	236.4		1	YDL108W	196-209	serine-threonine kinase, subunit of transcription factor TFIIK, a subcomplex of TFIIH
HLTDLSPPGTPPTM	260.8		1	YMR165C	272-285	involved in respiration and plasmid maintenance
NEDTFLPPPPPPPS	20439.9		1	YHR165C	44-57	U5 snRNP and spliceosome component
LAKDLIVPRRPEWN	117125.4		1	YGL099W	130-143	Product of gene unknown
APKYYVPPGIPTND	10351.6		1	YJL020C	199-212	Product of gene unknown
LPFMYLLPRFPSHI	454.8		1	YGR065C	182-195	H+-biotin symporter
QENPYIIPLPPSST	240.4		1	YBR212W	12-25	negative growth regulatory protein
VPAILMTPICPRSL	138.1		1	YPL188W	282-295	involved in oxidative stress
SPRCLPTPILPSMS	192.8		1	YML083C	47-60	Hypothetical ORF
VPDQLLTPLQPYTI	168.3		1	YJL127C	32-45	negative transcriptional regulator
EEMGMEEPQAPEAF	127.9		1	YPL176C	44-57	Hypothetical ORF
IARSFTIPFLPKIP	204.5		1	YLR164W	20-33	Hypothetical ORF
SLDNFYNPLGPEDR	142.7		1	YNR012W	89-102	Uridine kinase
ALKEMTHPIKPSAQ	261.0		1	YLR239C	27-40	Product of gene unknown
MFTYFQEPPFPDLL	239.3		1	YPL063W	167-180	Hypothetical ORF
KLPKLNVPLNPKGK	304.7		1	YAR009C	933-946	Hypothetical ORF
GESHYKPPSTPKIN	721.8		1	YFL034W	1020-1033	Hypothetical ORF
PETRMDLPFSPEVN	130.3		1	YDR171W	234-247	heat shock protein similar to HSP26, involved in cytoskeleton assembly
FLPVFNLPSNPALF	154.3		1	YKL083W	42-55	Hypothetical ORF
PLAPLPPPPPPSVA	4747.6		1	YLR337C	421-434	Proline-rich protein verprolin
KEFRFIFPLQPLFI	749.7		1	YGL142C	392-405	Protein involved in 	Glycosyl Phosphatidyl Inositol synthesis; could be the target of the GPI synthesis inhibitor, YW3548; Most likely an alpha 1,2 mannosyltransferase utilized for the addition of the third mannose onto the GPI core structure.
YEQTMKSPKYPSTY	138.4		1	YDR314C	535-548	Hypothetical ORF
KLGRFTNPQQPRED	227.3		1	YPL075W	704-717	trans-acting positive regulator of the enolase and glyceraldehyde-3-phosphate dehydrogenase gene families
VLSKFIKPKNPSLV	319.5		1	YPL226W	187-200	This gene encodes a protein with an Q/N-rich amino terminal domain that acts as a prion, termed [NU]+.
AADSHAIPVDPPSY	37.9		1	YKR021W	673-686	Hypothetical ORF
PPPPPPPPPVPA	95729		1	YNL271C	1240-1251	Contains formin homology domains; homologous to BNR1 (BNI1 related protein)
TPPPPPLPSVLSS	25804		1	YNL271C	1302-1314	Contains formin homology domains; homologous to BNR1 (BNI1 related protein)
PAPPPPPPPPPPP	53285		1	YNL271C	1278-1290	Contains formin homology domains; homologous to BNR1 (BNI1 related protein)
LPAPPPPPRRGPA	43350		1	YOR181W	341-353	Actin assembly factor 
APAPPPPPQMPAT	7749		1	YOR181W	519-531	Actin assembly factor
