# Supplementary material for: Protein Interaction Networks by Proteome Peptide Scanning
Source: PLoS Biol. 2004 Jan 20;2(1):e14. doi: 10.1371/journal.pbio.0020014 (PMC314469; doi:10.1371/journal.pbio.0020014)
Supplement: Dataset S6 — (104 KB TXT). [file pbio.0020014.sd006.txt]

The results of the SPOT analysis experiments for the Yfr024 SH3 domain are reported in a tab delimited text file. Where the columns contain:
The peptide sequence
The normalized value in BLU units (see methods)  
The standard deviation, when the peptide was synthesized more then once.
The number of times the peptide was synthesized in the membrane.
The name of the corresponding protein
The position of the peptide in the protein.
A brief description of the protein function, whenever known.

DETRKLTPCSPGDD	62.3		1	YPR173C	368-381	AAA-type ATPase
LTIFKRPPKQPGHQ	1031.4		1	YOL006C	477-490	topoisomerase I
IDKSKLSPRFPELK	132.8		1	YDR237W	35-48	Mitochondrial ribosomal protein MRPL7 (YmL7)
TTTYKSRPDRPKPV	265.9		1	YBR289W	757-770	subunit of the chromatin remodeling Snf/Swi complex
TELLRIIPEMPKDL	132.3		1	YLR032W	80-93	putative ATPase/DNA helicase
DIKTRSVPKIPSIE	48276.2		1	YBR163W	320-333	Weak similarity to Pta1p (pre-tRNA processing protein)
NDLVKRFPEQPPLR	1587.5		1	YBR195C	105-118	Arf-binding protein
WLDEKRIPSTPVDY	3062.0		1	YGR124W	196-209	asparagine synthetase
PPRFKNFPTLPSKI	2546.7		1	YLL015W	59-72	ABC-type transmembrane transporter; highly homologous to human MRP1 and to C. elegans mrp-1
SLLAKYQPSLPLVE	57.4		1	YDL179W	224-237	Cyclin
NVLLKAKPNDPAAT	63.4		1	YGR123C	104-117	serine/threonine phosphatase
KIVERGPPYPPDLR	93.1		1	YDR464W	649-662	negative regulator of prp genes
VSQRKKRPISPHLT	299.2		1	YMR118C	67-80	Hypothetical ORF
SMAMRPIPPLPTES	50591.8		1	YNL152W	155-168	Hypothetical ORF
VKRPRLNPFLPRDE	2420.6		1	YGL097W	70-83	pheromone response pathway suppressor
SGSGRRYPQTPSYY	638.3		1	YJL095W	698-711	MEKK serine/threonine kinase
LGPLKYAPHLPFSK	212.7		1	YJL176C	589-602	transcription factor
PSHYRNIPYNPATF	100.4		1	YBR194W	90-103	Hypothetical ORF
GENIKITPQKPFWF	29.7		1	YJR122W	473-486	component of CCR4 transcriptional complex
PHFAKHSPDSPRTS	33.4		1	YER167W	325-338	Serine/threonine protein kinase
CNRARYLPQNPDII	304.4		1	YBR195C	132-145	p50 subunit of the yeast Chromatin Assembly Factor-I (CAF-I) negative regulator of ras-mediated cAMP induction; homologous to beta subunit of GTP-binding proteins
KLKIKILPEQPQLE	6.0		1	YDR407C	838-851	Component of targeting complex (TRAPP) involved in ER to Golgi membrane traffic
CAKSKSRPNTPGSD	122.2		1	YIR007W	739-752	Hypothetical ORF
FNGDRLVPTLPTVS	2206.6		1	YPR095C	191-204	Suppressor of Ypt3
NESEKSSPWSPYKV	407.6		1	YBR156C	157-170	Mitotic spindle protein involved in chromosome segregation.
GFLSKKVPNTPVVV	81.6		1	YNL094W	196-209	Hypothetical ORF
IAVTRSIPRGPDKN	555.2		1	YOR322C	264-277	Hypothetical ORF
NELVKRFPGHPPLR	211.2		1	YHR108W	109-122	Arf-binding protein
RRRTRLRPPTPLSQ	818.8		1	YPL269W	616-629	Component of cortical adaptor complex that orients microtubules
QSKTKPLPVEPASP	64.3		1	YCR030C	484-497	Hypothetical ORF
NGKDKSRPPRPPPK	12871.4		1	YIL095W	742-755	probable serine/threonine-protein kinase
TPQSRFPPYSPLLP	33.7		1	YDR103W	267-280	scaffold protein for MAP kinase cascade
NSFRKILPQEPEIW	1284.3		1	YBR055C	389-402	RNA splicing factor
TILERLTPLVPNNL	201.8		1	YKL017C	267-280	DNA helicase A
KFFKREYPDIPMIA	119.8		1	YMR190C	828-841	has DNA helicase signature motifs
LFGIRNNPFIPITG	341.9		1	YLR214W	271-284	Ferric (and cupric) reductase
FIKNKAKPLIPIEL	146.3		1	YJL201W	254-267	(putative) involved in cell wall biogenesis
LSYLKDLPFVPFLF	125.4		1	YNL143C	64-77	Hypothetical ORF
YCPWKLCPLLPILY	513.6		1	YCR001W	27-40	Hypothetical ORF
VFYHRPAPKPPVTK	156.0		1	YDL028C	400-413	serine/threonine/tyrosine protein kinase (dual specificity), able to autophosphorylate as well as act on Mad1p. A mutation predicted to abolish kinase function eliminates in vitro protein kinase activity and behaves like a null mutation in vivo.
ILERKNIPRQPAIR	354.4		1	YDL034W	13-26	Hypothetical ORF
SKIKRSRPPPPPMD	1449.3		1	YDR239C	144-157	Hypothetical ORF
ELDTKTIPELPFCM	27.4		1	YJR092W	117-130	involved in bud site selection
DLQKKYEPSPPATH	0.0		1	YCR069W	34-47	cyclophilin homolog
GLDLKWEPSTPQRK	1006.5		1	YLR460C	162-175	Hypothetical ORF
MDGIKELPEFPIKK	402.0		1	YMR266W	737-750	Hypothetical ORF
RLVSKYRPNCPIIL	565.4		1	YAL038W	409-422	Pyruvate kinase
ISNRRPVPRRPSQP	36816.1		1	YPR091C	658-671	Hypothetical ORF
MKPQKIAPKFPGTV	394.0		1	YDR091C	417-430	putative member of nontransporter group of ATP-binding cassette (ABC) superfamily
LDTHKESPLRPKVR	58.4		1	YKR003W	305-318	Hypothetical ORF
YVVKKNFPVSPNYT	163.0		1	YMR015C	408-421	cytochrome P450 involved in C-22 denaturation of the ergosterol side-chain
VRSKRLFPVRPMAT	2613.6		1	YAL040C	535-548	G(sub)1 cyclin
LNGLKSSPADPHLS	2.4		1	YLR072W	61-74	Hypothetical ORF
KLHEKYFPDLPKEV	30.7		1	YDR527W	252-265	Hypothetical ORF
MQSKKEDPNRPKNL	716.5		1	YMR241W	242-255	DNA-binding protein, mtDNA stabilizing protein, mitochondrial inner membrane protein with low homology to RIM2
DDIIKDHPHIPNGQ	34.0		1	YOR360C	470-483	low-Km (high-affinity) cAMP phosphodiesterase
MDMDRNVPLAPNLN	475.4		1	YJR066W	21-34	phosphatidylinositol kinase homolog
TNSVKATPVPPTLA	7.5		1	YLR337C	365-378	Proline-rich protein verprolin
ATVVKNCPGDPELF	27.6		1	YNL187W	329-342	Hypothetical ORF
QFALKNTPITPGSC	66.9		1	YGR061C	462-475	5'-phosphoribosylformyl glycinamidine synthetase
GYNPKTVPFVPISG	13.3	9.9	2	YBR118W	180-193	translational elongation factor EF-1 alpha,translational elongation factor EF-1 alpha
MLNSKHYPYIPVAN	594.7		1	YBR096W	107-120	Hypothetical ORF
KTGRKTFPFLPYQI	170.6		1	YGL012W	364-377	Sterol C-24 reductase
PELAKNSPLAPIKK	69.3		1	YLL021W	1081-1094	spindle pole antigen
ELQIRYKPTPPLKK	929.8		1	YPL074W	331-344	AAA family ATPase
SKNWKLPPRLPHRA	39092.3		1	YIR018W	25-38	bZIP transcription factor
HFNTKKIPELPSQF	204.2		1	YML051W	376-389	transcriptional regulator
WEALKSVPIPPRKN	9505.6		1	YJR113C	98-111	Hypothetical ORF
DSYSRSRPTRPLGY	2262.2		1	YNL165W	293-306	Hypothetical ORF
RMQQKNSPAFPTHS	4553.6		1	YGR056W	183-196	Member of RSC complex
VPIDKKSPFYPGLD	32.1		1	YCL055W	187-200	transcription factor involved in karyogamy
ASKHKMFPFNPAKI	214.5		1	YLR115W	531-544	Component of cleavage factor II (CF II); 105-kDa protein associated with polyadenylation factor 1 (PF I)
ATEAKCLPKIPSIP	39.5		1	YPL176C	343-356	Hypothetical ORF
TASGKTSPILPLQN	2.6		1	YBR066C	94-107	homologue of NRG1
IAEWKNDPNNPNFE	0.0		1	YMR277W	194-207	TFIIF interacting component of CTD phosphatase
VQIKRADPHFPHDE	44.1		1	YMR140W	298-311	Hypothetical ORF
DEALRYCPDAPIVL	50.8		1	YNL090W	103-116	GTP-binding protein of the rho subfamily
EIAKRLQPGSPVLG	126.2		1	YHR047C	776-789	arginine/alanine aminopeptidase
NQIARQIPFQPWYL	312.3		1	YLR083C	510-523	endosomal membrane protein
RTFFKLPPNLPEAE	1054.2		1	YHR017W	94-107	similar to S. douglasii YSD83
EKELKEGPSSPASI	0.0		1	YJL076W	376-389	nucleolar protein involved in exit from mitosis
ILAVKKNPQSPMYT	69.6		1	YER126C	197-210	Hypothetical ORF
TTRRKKDPNAPKRR	341.3		1	YBR089C-A	17-30	11-kDa nonhistone chromosomal protein
PSSHKRKPVIPWDA	65.5		1	YNL295W	201-214	Hypothetical ORF
KYCFKLVPPQPGSK	104.2		1	YBL085W	849-862	BEM1-binding protein
LTLTKWDPSKPISL	65.5		1	YKL027W	383-396	Hypothetical ORF
HEASKCFPKAPQAS	27.3		1	YKL105C	877-890	Hypothetical ORF
DPSDKSLPQQPFHK	39.2		1	YJR006W	304-317	DNA polymerase delta 55 KD subunit
DIPRRYIPITPADL	748.0		1	YMR126C	79-92	Hypothetical ORF
IKYFKKFPKDPLAM	304.4		1	YPR189W	306-319	Contains 8 copies of the TPR domain
AKLHRTKPVKPLSK	161.8		1	YLR430W	1004-1017	component of a nuclear-localized tRNA splicing complex
CLRARNGPVPPVHI	157.2		1	YIR027C	235-248	allantoinase
RTPSKPDPMEPENT	78.9		1	YOR196C	194-207	lipoic acid synthase
INNNKMRPHLPPLS	4852.3		1	YHR102W	535-548	PAK/Ste20 kinase family
TKKRKLGPKAPNPL	320.6		1	YOR004W	192-205	Hypothetical ORF
DFIGRKSPDLPEYL	59.3		1	YLL006W	228-241	mitochondrial outer membrane protein
SANGKFIPSRPAPK	539.2		1	YHL007C	465-478	serine/threonine protein kinase
KSIPRTKPNVPPLQ	62.6		1	YDR466W	448-461	Hypothetical ORF
VAPNRIPPKVPVIN	213.4		1	YDR466W	429-442	Hypothetical ORF
EWEEKLTPAGPLCP	80.9		1	YDR402C	463-476	Cytochrome P450 56, Dit2p catalyzes oxidation of N-formyl tyrosine to N,N-bisformyl dityrosine in vitro
VASSRTEPSTPSRP	3613.0		1	YJL095W	1074-1087	MEKK serine/threonine kinase
RRHNRQHPPYPHSG	667.4		1	YNL165W	14-27	Hypothetical ORF
TEFSRPIPPTPSGF	13772.0		1	YPL009C	63-76	Hypothetical ORF
EEQVKCNPNRPIYW	140.4		1	YGR234W	292-305	Flavohemoglobin
TEIYKLEPREPQVD	0.0		1	YEL031W	1078-1091	P-type ATPase
IYHCKKQPLVPIGC	189.2		1	YML030W	25-38	Hypothetical ORF
AQKLKLLPEEPFQR	29.1		1	YDL001W	74-87	Hypothetical ORF
AKLRKFHPPEPYKG	128.4		1	YHR147C	183-196	Mitochondrial ribosomal protein MRPL6 (YmL6)
LVGLKYEPLFPYFA	26.7		1	YBL076C	285-298	cytoplasmic isoleucyl-tRNA synthetase
AGMAKTKPDVPLSY	87.4		1	YLR216C	44-57	cyclophilin related to the mammalian CyP-40
TSNTKWTPITPSVI	36.9		1	YDR515W	74-87	RNA binding protein with La motif
SLIPKIEPAEPTYS	1.0		1	YNL224C	454-467	Hypothetical ORF
VIIGKTTPISPDEE	0.0		1	YOR151C	910-923	second largest subunit of RNA polymerase II
MRRCKDAPIEPPKY	2297.2		1	YOR346W	669-682	deoxycytidyl transferase
HELVKSDPHFPYGT	2.5		1	YDL117W	838-851	Product of gene unknown
KRRSKSLPTTPGIR	561.5		1	YER054C	189-202	(putative) regulator of Glc7, a PP1 family protein phosphatase
KRNSKHAPFIPVKP	750.9		1	YPR095C	154-167	Suppressor of Ypt3
NGTWKYNPTVPNEL	380.9		1	YPR151C	143-156	Hypothetical ORF
NITEKSPPKSPKHK	187.1		1	YDR543C	77-90	Hypothetical ORF
KKIAKGDPKIPMQN	189.5		1	YNL155W	157-170	Hypothetical ORF
EKYGKDQPESPVPE	0.0		1	YMR285C	368-381	Hypothetical ORF
KNLKKYDPEDPNRR	45.8		1	YPL093W	383-396	(putative) nucleolar G-protein; homologs identified in human and Trypanosoma brucei
LSKVRGRPMYPRPA	342.5		1	YBR083W	422-435	transcription factor of the TEA/ATTS DNA-binding domain family, regulator of Ty1 expression
CFKTKFAPEAPDLF	23.2		1	YDL195W	303-316	Component (p150) of COPII coat of secretory pathway vesicles
PNPLKKAPIPPLAY	15.3		1	YPR059C	36-49	Hypothetical ORF
YEGPRGAPGMPEML	131.2		1	YJR016C	463-476	dihydroxyacid dehydratase
GSQWKNHPDWPFWV	69.9		1	YLR057W	726-739	Hypothetical ORF
GIKVKRIPYSPKSI	178.2		1	YMR309C	639-652	~100 kDa cytoplasmic protein
NDDKKTEPDKPAFS	63.4		1	YJL041W	186-199	nuclear pore protein
CKYNRQHPANPAAA	125.8		1	YPL247C	221-234	Hypothetical ORF
LNRKKVTPQLPKVT	141.5		1	YFL013C	529-542	Hypothetical ORF
KIIKKCSPSVPKEE	191.4		1	YNL265C	154-167	Similar to Nuf1p (spindle pole body component)
IDIPRTNPHIPLYQ	34.3		1	YOR070C	339-352	GTPase activating protein
NSNVRIPPTVPSKI	1509.7		1	YGR198W	3-16	Hypothetical ORF
PESAKCNPNSPRLK	89.7		1	YOR231W	8-21	protein kinase involved in protein kinase C pathway
EGRCRLFPHCPLGR	2224.7		1	YGL122C	259-272	nuclear polyadenylated RNA binding protein
DKFIKLIPMRPVLI	1381.3		1	YDR479C	286-299	Hypothetical ORF
KKKKKNGPGAPQGY	158.8		1	YGR245C	314-327	Severe Depolymerization of Actin
ILEGKFEPVIPREW	82.5		1	YCL047C	191-204	Hypothetical ORF
FRPHRLAPSAPATK	1006.3		1	YOL113W	305-318	serine/threonine protein kinase
EVENKLRPDLPVKN	1361.4		1	YFR030W	637-650	subunit of assimilatory sulfite reductase
PRSKKKKPAPPTLL	156.6		1	YMR039C	165-178	transcriptional coactivator
DIPLKQVPENPMPT	13.5		1	YIL155C	374-387	glycerol-3-phosphate dehydrogenase, mitochondrial
GQQKRFSPSLPSAV	697.3		1	YKL088W	110-123	Hypothetical ORF
GRSLRKRPTSPSIS	440.4		1	YJR059W	48-61	putative serine)/threonine kinase involved in spermine metabolism
VEKRKFTPIEPSLL	179.1		1	YPL242C	332-345	Similar to mammalian IQGAP proteins
DLKKKYAPDPPITH	16.5		1	YNR028W	35-48	Cyclophilin
HILEKYSPFDPCGR	82.7		1	YPL148C	31-44	Phosphopantetheine:protein transferase (PPTase)
QSINRSIPSAPYGA	177.9		1	YBL081W	84-97	Hypothetical ORF
RLPSKTDPLDPHIK	66.3		1	YML050W	46-59	Hypothetical ORF
KVQIKKVPTDPSSS	9.9		1	YBR136W	25-38	similar to phosphatidylinositol(PI)3-kinases required for DNA damage induced checkpoint responses in G1, S/M, intra S, and G2/M in mitosis
RKSDKNAPSVPQVD	13.7		1	YJL117W	12-25	Putative inorganic phosphate transporter
EDLVKKPPFIPSPT	0.0		1	YDR219C	208-221	Hypothetical ORF
IAKLKRKPVVPRLK	489.3		1	YPR056W	317-330	Transcription initiation factor TFIIH subunit
EYSPRPSPWLPSKP	667.5		1	YDR151C	76-89	member of the CCCH zinc finger protein family that has two or more repeats of a novel zinc finger motif consisting of Cys and His residues in the form Cx8Cx5Cx3H [where x is a variable amino acid (aa)]
TDLGKDIPFFPSSE	9.5		1	YDR443C	541-554	transcription factor
TKRQRGEPSEPQQD	157.4		1	YGR241C	267-280	member of clathrin assembly polypeptide AP180 family
TGYPRYFPQPPVQR	414.7		1	YLL058W	44-57	Hypothetical ORF
IPAPKLVPPPPRTR	3260.7		1	YNR039C	117-130	zinc-regulated gene
EKNARGIPQAPFIE	202.3		1	YGR078C	9-22	Polypeptide 3 of a Yeast Non-native Actin Binding Complex, homolog of a component of the bovine NABC complex
GSLVKTKPTLPLTK	509.0		1	YLR339C	59-72	Hypothetical ORF
YGSEKGSPAGPSAV	13.4		1	YDR429C	58-71	translation initiation factor eIF3 subunit
NTIIKFDPGRPIYN	63.3		1	YKL178C	251-264	a factor recptor
KLYYRHRPQKPVRT	755.5		1	YOL164W	144-157	Hypothetical ORF
PVPVRMQPQPPQPM	1649.8		1	YBR108W	383-396	Hypothetical ORF
ATKRKTIPVYPPVQ	203.7		1	YCR046C	20-33	mitochondrial ribosomal protein
QELPRAIPVMPFVD	699.8		1	YJL020C	471-484	Hypothetical ORF
VSKAKLQPAKPQFT	96.3		1	YAR007C	257-270	69 kDa subunit of the heterotrimeric RPA (RF-A) single-stranded DNA binding protein, binds URS1 and CAR1
IRTYKVVPLGPKAG	115.3		1	YBL088C	2501-2514	putative phosphatidylinositol kinase
IFVTRYLPYFPIMY	674.4		1	YBL066C	354-367	putative transcription factor
AALVKFVPSKPMCV	183.7	4.0	2	YBR118W	397-410	translational elongation factor EF-1 alpha,translational elongation factor EF-1 alpha
FLHSKKIPEVPQTD	15.3		1	YGR281W	89-102	ABC transporter
NRANKYDPKGPIYN	58.0		1	YOL049W	169-182	Glutathione Synthetase
NTVEKLQPGLPVII	33.6		1	YBR056W	255-268	Hypothetical ORF
TVCDRLIPTSPQKT	76.1		1	YGR146C	10-23	Hypothetical ORF
FENRKHQPFTPKGM	574.1		1	YKL171W	669-682	Hypothetical ORF
APPPKEEPAAPTST	5.8		1	YGR162W	923-936	mRNA cap-binding protein (eIF-4F), 150K subunit , highly homologous to Tif4632p, homologs of mammalian p220
GLNLKWEPSTPQRN	1020.8		1	YCR102C	154-167	Hypothetical ORF
LLVTKERPRFPEDD	168.0		1	YIL129C	688-701	Transcriptional Activator of OCH1
KKNDRPSPLKPIQH	254.1		1	YKL101W	860-873	Putative protein kinase homologous to S. pombe cdr1/nim1
AFWWKKNPKTPSDY	303.2		1	YKL189W	13-26	The homologue in Aspergillus nidulans, hymA, is involved in development, see Karos, M. and Fischer, R. (1996). hymA (hypha-like metulae), a new developmental mutant of Aspergillus nidulans. Microbiol. 142:3211-3218.
LGLHKWLPDIPLFE	49.0		1	YOR336W	752-765	involved in cell wall biogenesis
FQYTKGRPLAPKGA	190.4		1	YGL009C	253-266	isopropylmalate isomerase
YAVDKIMPPTPAKK	511.5		1	YAL024C	308-321	putative GTP-exchange protein
KRRSKSLPITPKSI	559.2		1	YIL045W	157-170	Protein with 30% identity to protein corresponding to YER054
TQPVRKNPEAPARR	3695.6		1	YOR042W	151-164	Hypothetical ORF
KSLQKFEPRYPKTA	133.5		1	YMR014W	24-37	Hypothetical ORF
HRLFKCTPGLPKLW	2836.3		1	YAL048C	356-369	Hypothetical ORF
ADDLKYIPPIPQDF	6.0		1	YOR264W	26-39	Hypothetical ORF
RLLFRSLPPHPACL	3506.7		1	YCR022C	77-90	Hypothetical ORF
ISHNKLSPSEPILC	0.0		1	YER132C	703-716	negative regulator of early meiotic gene expression
LIWHKSKPVKPTNK	1320.4	192.6	12	YBL005W-B	1591-1604	Hypothetical ORF,Hypothetical ORF,Hypothetical ORF,Hypothetical ORF,Hypothetical ORF,Hypothetical ORF,Hypothetical ORF,Hypothetical ORF,Hypothetical ORF,Hypothetical ORF,Hypothetical ORF,Hypothetical ORF
LVGMRSFPLYPSGL	1943.5		1	YDL068W	45-58	Hypothetical ORF
DDNVRPSPISPSIN	120.3		1	YLR337C	513-526	Proline-rich protein verprolin
RRIRKEHPGEPNVI	570.3		1	YOR090C	334-347	Type 2C Protein Phosphatase
PEWRRPHPNIPDAK	1153.1		1	YJR035W	269-282	DNA-dependent ATPase, homologous to human Cockayne syndrome B gene ERCC6
VDSFKYEPLAPGND	0.0		1	YLR335W	665-678	nuclear pore complex protein with central repetitive domain similar to that of NSP1 and NUP1
DKKKKKYPRKPKKN	245.4		1	YDR485C	332-345	Hypothetical ORF
GFQDRSLPHFPKNS	179.6		1	YOR116C	826-839	RNA polymerase III large subunit
LNATKISPSAPSKD	38.8		1	YAR002W	346-359	nuclear pore protein
EHLQKERPKPPNKG	824.5		1	YOR233W	329-342	protein kinase
EFLIKEDPDLPPQG	8.1		1	YCL024W	744-757	protein kinase related to S. pombe Nim1p
NAPPRIFPKAPIYG	2075.6		1	YDR283C	1060-1073	eukaryotic initiation factor 2 alpha (eIF2-alpha) kinase
NRKQRSIPLSPIVP	1251.9		1	YEL009C	209-222	transcriptional activator of amino acid biosynthetic genes
QSEEKEKPKGPMAV	109.1		1	YIL122W	8-21	Hypothetical ORF
EKEAKSEPQQPEDN	0.0		1	YML010W	68-81	transcription factor
LNLSKDAPVPPAPE	0.0		1	YOL006C	316-329	topoisomerase I
KLNKRVLPSKPKKS	2666.2		1	YLR183C	350-363	Hypothetical ORF
SETARKVPPIPTQI	19374.5		1	YPL249C	247-260	Hypothetical ORF
KDFSKNAPYNPSEV	0.0		1	YPR022C	111-124	Hypothetical ORF
WFILKLFPHEPIEG	1353.6		1	YMR034C	292-305	Hypothetical ORF
RAGNREPPSTPSTL	212.1		1	YBR079C	874-887	translation initiation factor eIF3
NNLKKRPPTAPQRK	6957.3		1	YPR171W	465-478	Hypothetical ORF
LKDPKSFPPPPLKP	62.9		1	YBR108W	80-93	Hypothetical ORF
HEVPKRSPEKPSNP	148.5		1	YNL278W	806-819	Hypothetical ORF
LDKGKHVPSKPVSN	18.1		1	YKL054C	145-158	vacuole import and degradation
TMKNKPKPTPPSPP	587.7		1	YPR171W	298-311	Hypothetical ORF
YFVKKIRPGNPLTK	243.8		1	YJL149W	279-292	Hypothetical ORF
SYMDKIYPDLPNDK	224.3		1	YFL047W	497-510	Hypothetical ORF
LPEPRFYPLSPKNN	202.3		1	YCL051W	94-107	involved in laminarase resistance
KKIIKDVPGTPSDK	16.7		1	YLR079W	164-177	Cdc28p-Clb5 protein kinase inhibitor
LPEKKNSPTTPSVF	11.4		1	YOL152W	75-88	similar to FRE2
VEMKRKKPVRPVDI	2587.1		1	YDR436W	385-398	serine-threonine phosphatase Z
EIPSKDHPYDPEKD	0.0		1	YGR020C	93-106	vacuolar ATPase V1 domain subunit F (14 kDa)
NPIPKSVPLHPKSG	88.1		1	YEL019C	6-19	involved in DNA repair
PTVQKFSPHPPTTL	10.2		1	YER144C	362-375	Putative Ubiquitin-specific protease
PPPPRRGPAPPPPP	212.4		1	YOR181W	345-358	Actin assembly factor
SQKKKALPKQPKAS	307.4		1	YDR028C	871-884	regulator of phosphatase Glc7p, involved in glucose repression
KLVLRNVPILPILN	1512.2		1	YBL008W	776-789	putative repressor protein homologous to yeast Tup1p and mammalian retinal transducin; contains nuclear targeting signal
TYIWRYLPAPPVCI	521.7		1	YOR116C	255-268	RNA polymerase III large subunit
TQMKRLKPVSPGLR	4081.9		1	YEL050C	91-104	mitochondrial ribosomal protein L2 of the large subunit
LAPKREAPKPPANT	47.5		1	YJL095W	802-815	MEKK serine/threonine kinase
KTSTKAQPAEPQAE	162.5		1	YNL071W	132-145	Dihydrolipoamide acetyltransferase component (E2) of pyruvate dehydrogenase complex
KVSSKYDPDNPNKD	44.7		1	YBR235W	48-61	Hypothetical ORF
PTANKYAPVSPTVQ	0.0		1	YPL085W	797-810	vesicle coat component
PIGSRYNPNLPVTE	197.2		1	YPR019W	677-690	Involved in initiation of DNA replication
VCHSKYIPLKPIQD	34.8		1	YGL017W	314-327	arginyl-tRNA-protein transferase
EKVFRGDPEHPAIS	48.5		1	YJR010W	130-143	ATP sulfurylase
LAAHKTKPSIPPKK	1726.2		1	YPR171W	350-363	Hypothetical ORF
EKESRHYPIKPPSP	31.6		1	YMR147W	121-134	Hypothetical ORF
DLSLRYAPNLPRVI	155.7		1	YLL048C	1385-1398	bile acid transporter of ABC family
LTSFKGRPKPPKTL	216.0		1	YGR221C	455-468	Hypothetical ORF
PQQNRPLPQLPNRN	36208.7		1	YOR181W	307-320	Actin assembly factor
HICDKMNPASPQYF	161.0		1	YDR266C	250-263	Hypothetical ORF
KEFFRLTPNQPVGL	165.5		1	YOR168W	628-641	glutaminyl-tRNA synthetase
HLLGKEGPSAPNPS	14.5		1	YNL287W	476-489	non-clathrin coat protein involved in transport between ER and Golgi
KDKARGNPEKPPYW	63.5		1	YJL036W	14-27	Sorting NeXin
KVIRKGSPKSPAMV	179.7		1	YKL170W	23-36	mitochondrial ribosomal protein L14
YGDNKKNPESPESV	13.3		1	YDL133W	210-223	Hypothetical ORF
PCKKKSKPKVPAKN	565.0		1	YNL106C	1153-1166	inositol polyphosphate 5-phosphatase
CRHLKLVPSTPMDI	546.1		1	YBR128C	258-271	involved in autophagy
KQLMKNLPKIPLLN	794.0		1	YDR228C	355-368	Component of pre-mRNA cleavage and polyadenylation factor I
AGQERFAPLAPMYY	98.8		1	YNL093W	69-82	GTP-binding protein of the rab family
FYKEKAKPLEPILD	0.0		1	YGL195W	1152-1165	translational activator of GCN4 through activation of GCN2 in response to starvation
RYCFKLLPPQPGSK	351.6		1	YER114C	841-854	involved in bud formation, has SH3 domain
SKDKKTKPTPPPKP	211.2		1	YNL020C	602-615	Predicted Ser/thr kinase
REGPKSCPRGPLCP	184.3		1	YPR107C	40-53	Polyadenylation factor subunit
YDLTRFLPNHPGGQ	146.9		1	YML054C	114-127	Cytochrome b2 [L--lactate cytochrome-c oxidoreductase]
AMESRVAPEIPGLI	517.1		1	YGL130W	4-17	mRNA guanylyltransferase (mRNA capping enzyme), alpha subunit
TSWARDNPSKPDIA	260.4		1	YHR209W	243-256	Hypothetical ORF
KFDAKGRPIPPHPD	224.5		1	YJL042W	327-340	Putative microtubule-associated protein (MAP)
QLQEKLSPDLPDEE	11.2		1	YGL173C	401-414	cytoplasmic 5'-to-3' exonuclease.
NTIIKLFPYIPIPV	84.5		1	YLR142W	90-103	proline oxidase
FYDFRSLPKVPTTQ	3027.2		1	YPR151C	52-65	Hypothetical ORF
DSVLRQKPDKPRPI	114.4		1	YMR032W	380-393	SH3 domain containing-protein
VWGPKPVPFQPMDV	1001.9		1	YAL060W	292-305	Hypothetical ORF
EYFPREYPKDPVSE	93.1		1	YDR124W	275-288	Hypothetical ORF
YVKERRPPPPPPLL	330.5		1	YLR425W	99-112	1307 AA, hydrophilic protein.
NEFAKFAPDLPVLK	131.9		1	YFR038W	287-300	Hypothetical ORF
KLPKKFPPPTPLLE	39.9		1	YER172C	1312-1325	putative ATP-dependent RNA helicase
PIRLRKRPPPPPPV	291.8		1	YIL156W	508-521	Ubiquitin-specific protease
GTGRRRSPSTPIMP	801.6		1	YNR047W	192-205	Hypothetical ORF
KQKKKPTPTRPYNY	680.4		1	YKL089W	339-352	centromere protein
LEFPKDYPLSPPKL	64.1		1	YMR022W	58-71	ubiquitin conjugating enzyme
TLNDRQIPLSPDQM	60.2		1	YAL026C	387-400	Membrane-spanning Ca-ATPase (P-type),member of the cation transport (E1-E2) ATPases
AVVYKLKPYIPSLS	131.6		1	YGR284C	61-74	ER-Golgi transport vesicle protein
LNKTKLLPQSPILN	71.9		1	YJR005W	603-616	beta-adaptin, large subunit of the clathrin-associated protein complex
KDEVKLHPPEPKDL	0.0		1	YIL009W	251-264	Acyl CoA synthase
EFTTREGPHQPIGN	9.9		1	YDR123C	192-205	helix-loop-helix protein
YPNGRTLPPVPTQV	1463.4		1	YER064C	178-191	Hypothetical ORF
KVNFRRIPTGPDSP	233.9		1	YIL131C	136-149	Product of gene unknown
NSFSKNDPNFPILK	58.8		1	YFL036W	156-169	mitohcondrial RNA polymerase
AGPRKYIPRAPAQG	232.6		1	YGL063W	287-300	pseudouridine synthase 2
INIAKAHPNFPIAL	0.0		1	YKL182W	717-730	pentafunctional enzyme consisting of the following domains : acetyl transferase, enoyl reductase, dehydratase and malonyl/palmityl transferase
TSSLRKPPNGPSSV	120.6		1	YOR097C	144-157	Hypothetical ORF
FVSPRRAPKPPSYP	825.5		1	YER114C	436-449	involved in bud formation, has SH3 domain
VVPERVKPAPPVSR	478.6		1	YPR171W	231-244	Hypothetical ORF
RDDVKRTPFIPESV	92.0		1	YPL093W	369-382	(putative) nucleolar G-protein; homologs identified in human and Trypanosoma brucei
VNTPRSVPNSPNDG	662.3		1	YGL209W	201-214	Protein containing zinc fingers very similar to zinc fingers in Mig1p
LKKQKAIPSSPCGM	254.8		1	YMR179W	684-697	non-specific DNA binding protein
TNGPRYSPQNPRPF	469.8		1	YMR124W	350-363	Hypothetical ORF
VFVEKSKPTYPGTE	0.0		1	YOL155C	384-397	Hypothetical ORF
GKDHRLAPNGPGMH	29.4		1	YDR333C	253-266	Hypothetical ORF
MGLNKDVPHCPESL	732.6		1	YPL111W	171-184	arginase
AFYYKYYPVEPNCN	114.9		1	YFR020W	150-163	Hypothetical ORF
SERRKALPKEPKKL	648.9		1	YIR010W	418-431	Hypothetical ORF
LPLPKLRPPRPTFA	16583.2		1	YKL097C	62-75	Hypothetical ORF
RRKLRTVPGVPLIH	2637.3		1	YOR004W	127-140	Hypothetical ORF
FQPQRTAPKPPISA	379.3		1	YNL298W	451-464	protein kinase, homologous to Ste20p, interacts with CDC42
PPLPRAPPVPPATF	135.4		1	YJL021C	6-19	Hypothetical ORF
LSPAKARPSFPHND	2353.4		1	YOR178C	9-22	Regulatory subunit for Glc7p
FQDYRCSPWCPSRS	548.4		1	YLR169W	87-100	Hypothetical ORF
SILNRCVPKRPTID	39216.2		1	YAL017W	1333-1346	Serine/threonine kinase
SMDSKRKPSPPSQR	823.8		1	YPL141C	758-771	Hypothetical ORF
LQNAKNDPLPPVIE	10.7		1	YDL077C	56-69	involved in vacuolar morphogenesis
STNAKKDPFPPPKD	52.1		1	YGR140W	417-430	110 kDa subunit of the centromere binding factor CBF3
KRKAKAPPPPPPPP	19.3		1	YDL146W	469-482	Hypothetical ORF
GDEERFLPNRPHYE	1300.2		1	YPR117W	1311-1324	Hypothetical ORF
SFVTKYLPAAPVGS	53.3		1	YJR019C	24-37	peroxisomal acyl-CoA thioesterase
YTYSRNEPVIPTKP	242.5		1	YNL139C	1275-1288	Involved in transcription
RSRSKKDPGIPSNF	360.2		1	YER006W	41-54	Hypothetical ORF
VLFMKGTPEFPKCG	666.1		1	YPL059W	48-61	Protein with glutaredoxin activity
VHFYKSLPQGPAPA	90.7		1	YDR377W	34-47	ATP synthase subunit f
SYISRKYPRAPAFI	211.7		1	YMR320W	69-82	Hypothetical ORF
GLMSKLGPNLPASI	606.5		1	YLR092W	403-416	high affinity sulfate permease
PQTMRQAPKRPDAD	15736.9		1	YNL298W	493-506	protein kinase, homologous to Ste20p, interacts with CDC42
DENSKWQPSDPFTM	12.9		1	YOL157C	233-246	Hypothetical ORF
KMSAKNTPKHPVDI	977.8		1	YPL082C	209-222	putative helicase
MAFIKILPNNPWPF	75.2		1	YGL065C	457-470	glycosyltransferase
RHSKKPAPPPPGMQ	303.8		1	YMR109W	1006-1019	myosin I
FEYSKYRPLTPSSE	485.0		1	YOR001W	401-414	involved in 5.8S rRNA processing
GDHPKGPPPPPPPP	11.5		1	YPL277C	154-167	Hypothetical ORF
ALLRRTIPKRPFYH	7068.3		1	YDL142C	12-25	Cardiolipin synthase
DVNHRYPPMAPTTV	21.3		1	YPR008W	508-521	Hypothetical ORF
NIPTKSPPKSPKHK	517.6	181.6	2	YLL065W	94-107	growth inhibitor,Hypothetical ORF
EFDLKNIPMMPAGE	112.2	42.8	2	YDL229W	462-475	cytoplasmic member of the HSP70 family,Heat shock protein of HSP70 family, homolog of SSB1
HEREKALPPIPFTT	157.6		1	YLR425W	196-209	1307 AA, hydrophilic protein.
EKLIKITPDTPFGF	61.9		1	YOR340C	102-115	DNA-dependent RNA polymerase I subunit A43
PPSIRKQPIAPDVL	449.8		1	YJR092W	754-767	involved in bud site selection
LASDKGLPMIPAFV	48.3		1	YCL040W	56-69	Glucokinase
IAGQRTFPEDPNYP	89.6		1	YKR051W	375-388	Hypothetical ORF
KNLLREIPQVPAFQ	1076.0		1	YLR077W	141-154	Hypothetical ORF
WLDEKRIPSTPIDY	1672.4		1	YPR145W	196-209	asparagine synthetase
AKTNKNVPVLPTPG	97.7		1	YDL195W	766-779	Component (p150) of COPII coat of secretory pathway vesicles
VKKEKKPPKIPKKV	781.7		1	YPR104C	435-448	Protein with a domain similar to the fork head DNA-binding domain found in the developmental fork head protein of Drosophila melanogaster and in the HNF-3 family of hepatocyte mammalian transcription factors.
ILPPRIVPAIPKKA	3562.9		1	YNL064C	352-365	yeast dnaJ homolog (nuclear envelope protein); heat shock protein
QNGLRFNPDVPKLW	86.7		1	YDR449C	169-182	Hypothetical ORF
IKMSRSPPRPPSLK	8254.9		1	YDR243C	237-250	RNA helicase
MDKFRIPPKSPNIE	2095.3		1	YDR017C	929-942	Shows homology to basic leucine zipper family of transcription factors
YVNAKLDPSLPSQY	91.6		1	YDR147W	90-103	Ethanolamine Kinase
FKVYRWNPDEPSAK	153.5		1	YLL041C	36-49	Succinate dehydrogenase (ubiquinone) iron-sulfur protein subunit
VEVDKKVPVLPMVA	98.7		1	YMR108W	643-656	acetolactate synthase
NYHHRETPPPPPSN	322.8		1	YPL055C	201-214	Hypothetical ORF
SSKIRPTPRKPSRM	9734.0		1	YER118C	4-17	Transmembrane osmosensor
NKPKRKRPAPPKKK	568.1		1	YFR013W	78-91	ISWI One Complex
EFLRKHSPKAPATG	227.4		1	YMR021C	127-140	metal-binding transcriptional activator
YVYGRQDPKKPFFT	158.9		1	YNL137C	410-423	putative mitochondrial S4 ribosomal protein
INTFKTLPTKPEMQ	110.4		1	YDL202W	181-194	Mitochondrial ribosomal protein MRPL11 (YmL11)
KALPKRRPSPPLQS	13381.1		1	YKR019C	209-222	involved in rDNA silencing
AISKKLGPDTPIKV	48.8		1	YOR219C	612-625	dipeptidyl aminopeptidase
PGGPKFEPLYPREE	12.3		1	YHR165C	347-360	U5 snRNP and spliceosome component
LNPNRRAPRRPLST	3716.0		1	YJL128C	180-193	MAP kinase kinase (MEK), may act as a scaffolding protein for Sho1p, Ste11p, and Hog1p
ETTTRETPLPPIPA	107.7		1	YPL207W	797-810	Hypothetical ORF
ISADKGFPLIPSGY	38.2		1	YLR290C	162-175	Hypothetical ORF
TSISRISPQDPEAK	20.2		1	YDR109C	25-38	Hypothetical ORF
GHKKKNLPKFPKNK	593.7		1	YDL051W	238-251	RNA binding protein similar to human La autoantigen
NELIKQGPKRPTSA	245.6		1	YMR072W	36-49	HMG-1 homolog, mitochondrial
KALWKIQPYLPEFS	201.3		1	YML130C	280-293	involved in protein disulfide bond formation in the ER
DRKNRAPPQRPRFN	3742.6	476.1	2	YER131W	91-104	Ribosomal protein S26B,Ribosomal protein S26A
EEKVKRTPPLPPVP	99.0		1	YOL093W	10-23	Hypothetical ORF
LNFPKNIPTIPFYV	26.9		1	YDR402C	27-40	Cytochrome P450 56, Dit2p catalyzes oxidation of N-formyl tyrosine to N,N-bisformyl dityrosine in vitro
CNYSKIFPGIPISL	111.6		1	YOR245C	211-224	Hypothetical ORF
TTNSRLCPSSPSSS	91.6		1	YJR038C	2-15	Hypothetical ORF
RFWTRARPIDPNAY	4264.1		1	YNL317W	375-388	Polyadenylation Factor I subunit
SLTLKTLPRVPTDS	188.2		1	YDL197C	461-474	Anti-silencing protein, involved in transcription
LNFKRLLPRDPSEK	1285.2		1	YBR239C	260-273	Hypothetical ORF
GQIDRDKPSEPERT	68.7		1	YJL184W	45-58	Hypothetical ORF
LFDEKVKPQIPQLR	42.8		1	YML034W	45-58	Spliced mRNA and Cell cycle regulated gene
DEFNRNTPPQPSLL	73.4		1	YPL084W	526-539	BCK1-like resistance to osmotic shock
INGEKACPFLPSSL	12.1		1	YNL023C	312-325	Transcription factor homolog; similarity to Drosophila melanogaster shuttle craft protein; similarity to human NFX1 protein; similarity to human DNA-binding protein tenascin
TTTIKNRPVPPPLP	289.7		1	YPL140C	79-92	protein kinase
NDNEKKKPSSPTAA	36.9		1	YLL010C	80-93	Plasma membrane Sodium Response 1
SIIPRIFPSTPGTI	447.7		1	YGL233W	770-783	113kD component of the Exocyst complex, which contains the gene products encoded by SEC3, SEC5, SEC6, SEC8, SEC10, SEC15 and EXO70.
KKVIRNYPGHPEGT	34.3		1	YDR364C	152-165	Member of the beta transducin family
KQSKRARPSSPYTV	462.4	21.6	2	YOR153W	486-499	multidrug resistance transporter,Putative ABC transporter highly similar to Pdr5p
RPVYRLKPNAPFQY	582.7		1	YLR072W	370-383	Hypothetical ORF
GRHLKNIPRIPIFC	947.3		1	YLR106C	2506-2519	Hypothetical ORF
PSSKKNKPNPPPGS	49.2		1	YJL056C	176-189	Metalloregulatory protein involved in zinc-responsive transcriptional regulation
TDTTKVTPIVPVPI	11.7		1	YHR188C	382-395	Hypothetical ORF
ENENKKLPPAPTVF	16.2		1	YKR103W	236-249	Hypothetical ORF
WLGNKYDPENPFND	862.2		1	YBL088C	600-613	putative phosphatidylinositol kinase
ETGVRYGPEFPLCT	7.2		1	YNL277W	122-135	homoserine O-trans-acetylase
GEMVKLTPKNPFYK	208.2		1	YBR214W	193-206	nuclear protein similar to pombe sds23
VCTIRSTPSQPIHC	176.6		1	YDR390C	176-189	similar to ubiquitin activating enzyme (E1)
FHPEKLTPYTPMTG	45.9		1	YHR204W	260-273	Hypothetical ORF
NPMQKPVPFVPVLD	2447.5		1	YKL182W	1009-1022	pentafunctional enzyme consisting of the following domains : acetyl transferase, enoyl reductase, dehydratase and malonyl/palmityl transferase
TLKKKKTPKKPIAA	303.7		1	YKR084C	77-90	Protein related to translation elongation factor EF-1alpha and to Suf12p/Sup2p/Gst1p/Sup35p
TKTDKSYPMCPVDA	50.1		1	YOR208W	444-457	protein tyrosine phosphatase
SLGERFMPMAPEVY	15.8		1	YBR017C	618-631	karyopherin beta 2, yeast transportin
ITSIRGSPSLPKNK	1395.9		1	YKL071W	35-48	Hypothetical ORF
HFPSRSQPSDPKLQ	293.8		1	YKR028W	906-919	Type 2A-related protein phosphatase
DIGSKKLPTGPSKK	50.0		1	YER164W	1276-1289	transcriptional regulator
TTRKKKDPNAPKRA	388.2		1	YPR052C	11-24	11-kDa nonhistone chromosomal protein
PSAMKLVPSIPPAT	250.7		1	YBR154C	118-131	25-kDa RNA polymerase subunit (common to polymerases I, II and III)
LLEERNNPDIPVDK	38.8		1	YBR055C	407-420	RNA splicing factor
QTVIKTHPRIPKSE	134.0		1	YMR211W	94-107	Hypothetical ORF
LITDKEYPVRPAYT	126.4		1	YKL196C	79-92	v-SNARE
DILKKESPDVPLFD	0.0		1	YBR155W	341-354	component of Hsp90p chaperone machinery
NLKTKSHPEVPRLD	326.9		1	YLR189C	152-165	UDP-glucose:sterol glucosyltransferase
IGSPRHAPSRPDSI	1009.1		1	YOL138C	1121-1134	Hypothetical ORF
AVQLKRQPAQPRES	438.2	18.7	2	YBR191W	125-138	Ribosomal protein L21A,Ribosomal protein L21B
CWHPKTIPKQPMEI	1298.6		1	YGL197W	260-273	negative regulator of early meiotic genes
QWSKRIMPYIPGPV	1819.5		1	YBR200W	345-358	contains two SH3 domains
FVFFKSLPDLPKPQ	447.6		1	YML104C	41-54	intermediate filament protein
RGWQRFLPTGPIAH	2082.7		1	YGR255C	239-252	COQ6 monooxygenase
KVLIKTLPVLPEAR	251.1		1	YNL271C	1679-1692	contains formin homology domains; homologous to BNR1 (BNI1 related protein)
QTGSKTVPQAPQAP	6.6		1	YLR095C	762-775	ISWI One Complex
VHVLKYAPDEPNSL	3.3		1	YDR301W	1194-1207	Component of pre-mRNA cleavage factor II (CFII); 150-kDa protein associated with polyadenylation factor 1 (PF I)
SDNSKSEPLPPVIT	21.6		1	YFR019W	1795-1808	type II PI(4)P5-kinase (PIP4,5 kinase) similar to human PIP5K-II
LDPGKNTPGLPEET	36.6		1	YAL048C	610-623	Hypothetical ORF
LSFDRPPPLTPEKN	123.7		1	YER032W	254-267	Putative participant in 3' mRNA processing
LPLSRVQPVQPSQT	163.0		1	YNL007C	295-308	sit4 suppressor, dnaJ homolog
ASFRKTKPPPPLDF	815.5		1	YAL017W	81-94	Serine/threonine kinase
PKTGKPLPTQPSSS	89.9		1	YKR001C	557-570	putative GTP-binding protein; similar to mammalian Mx proteins
QATGRRGPAPPPPP	49.6		1	YOR181W	378-391	Actin assembly factor
TGESRKAPLIPLLK	162.3		1	YGR099W	447-460	telomere binding protein
LRISKPDPECPSKL	204.9		1	YBL101C	847-860	involved in cell wall biogenesis
EIKDRDQPAVPPSP	8.7		1	YOL047C	317-330	Hypothetical ORF
GDHPKGPPPPPPPD	0.0		1	YOR389W	154-167	Hypothetical ORF
NNSTRPIPAIPMDL	39608.9		1	YJL133W	8-21	mitochondrial carrier protein
FEEDKMTPSTPVRS	11074.8		1	YJR092W	847-860	involved in bud site selection
YSYLRLLPWWPSLA	94.4		1	YJL083W	456-469	Hypothetical ORF
SFIRKRAPTPPAPS	1500.0		1	YBR108W	721-734	Hypothetical ORF
FLQDRVIPIFPHYP	173.3		1	YMR283C	55-68	Initiator methionine tRNA 2'-O-ribosyl phosphate transferase
AEIVKLTPKNPFYK	2.0		1	YGL056C	180-193	similar to S. pombe sds23
NIFQKQLPKMPKEY	392.4		1	YGR252W	122-135	histone acetyltransferase
LTKIRRRPQQPLTD	937.4		1	YER047C	13-26	member of the AAA ATPase family of proteins
IQQNKQGPKIPFYL	19.0		1	YBR028C	374-387	Hypothetical ORF
AVGGKWEPGNPIAI	17.2		1	YHR113W	80-93	Hypothetical ORF
IESFRERPLEPPRK	2682.6		1	YDR448W	138-151	transcription factor, member of ADA and SAGA, two transcriptional adaptor/HAT (histone acetyltransferase)complexes
NSVIRGCPGLPDTL	241.0		1	YPL066W	13-26	Hypothetical ORF
TEVWRKVPMKPIFE	4968.5		1	YCR032W	1849-1862	(putative) acetic acid export pump
DFRGRAYPLSPHFN	1604.3		1	YFL036W	825-838	mitohcondrial RNA polymerase
NQIARQIPYQPWYL	145.1		1	YDR107C	515-528	Hypothetical ORF
ALSTKGYPHEPPLL	26.8		1	YGR172C	61-74	Golgi integral membrane protein, interacts with Ypt proteins
EEEAKSVPPIPADQ	0.0		1	YOL027C	550-563	Hypothetical ORF
SRYLKDHPNLPTPE	99.8		1	YOR353C	203-216	Hypothetical ORF
GSYIKRTPKIPEKD	436.2		1	YDR026C	219-232	Hypothetical ORF
FASEKGAPFFPNKT	263.8		1	YPR144C	134-147	Hypothetical ORF
YKNRKNLPTIPIRL	2963.4		1	YGL085W	139-152	Hypothetical ORF
RLIKRLKPPAPKEP	296.5		1	YML127W	362-375	Hypothetical ORF
NLSLRYAPNLPPVI	153.6		1	YHL035C	1327-1340	Hypothetical ORF
APVVKSEPSLPRMR	512.1		1	YJL083W	57-70	Hypothetical ORF
NDMAKPLPTPPTAE	710.5		1	YOR188W	2-15	involved in polarized growth
VVAVKIIPKKPWNA	42.0		1	YKL048C	113-126	protein kinase
SSVSKLKPSLPNKL	1381.1		1	YPL242C	73-86	Similar to mammalian IQGAP proteins
YVNPRNLPSVPNGL	951.6		1	YLR418C	264-277	RNA polymerase II accessory protein
AFVPKRKPSLPQLA	718.4		1	YLR371W	185-198	GDP-GTP Exchange Protein (GEP) for Rho1p
PKSPKAYPKLPDIQ	83.8		1	YDL117W	352-365	Product of gene unknown
GIMIKAKPSSPYTY	662.1		1	YLR260W	30-43	sphingoid long chain base (LCB) kinase
PVRCRVLPATPRQI	15903.6		1	YKL086W	103-116	Hypothetical ORF
AKDYRFNPAIPLRI	1402.6		1	YLR073C	11-24	Hypothetical ORF
TVRTRRRPPPPPIP	891.1		1	YNL094W	462-475	Hypothetical ORF
SEMHRAAPETPRSI	904.5		1	YKL050C	40-53	Hypothetical ORF
ITAEKSAPTSPEVY	63.9		1	YMR219W	1471-1484	involved in silencing
KITKKLGPKLPKAS	489.5		1	YNL297C	1291-1304	Product of gene unknown
KMAKKLLPYKPHNS	182.5		1	YBR270C	208-221	Hypothetical ORF
VTDIKLTPTDPLVG	45.9		1	YDL230W	193-206	phosphotyrosine-specific protein phosphatase
KKHDKLHPNYPSVK	164.0		1	YPL019C	129-142	polyphosphate synthetase (putative)
TLDEKNLPRLPTPF	92.4		1	YKR055W	36-49	ras homolog--GTP binding protein
NPFVRINPNRPEAA	343.5		1	YBR136W	500-513	similar to phosphatidylinositol(PI)3-kinases required for DNA damage induced checkpoint responses in G1, S/M, intra S, and G2/M in mitosis
ALEERFDPKSPTKR	4.1		1	YMR129W	520-533	Nuclear pore membrane glycoprotein
EFQSKSSPVPPASE	7.3		1	YDR008C	96-109	Hypothetical ORF
TSSSRRGPGRPRKD	969.3		1	YDR310C	200-213	nuclear protein involved in silencing
DKIFKTDPNEPAND	0.0		1	YDL174C	572-585	mitochondrial enzyme D-lactate ferricytochrome c oxidoreductase
KQRIRKIPGIPLMS	12314.3		1	YDR339C	161-174	Hypothetical ORF
ALLIKTVPGFPLLE	39.7		1	YGR061C	138-151	5'-phosphoribosylformyl glycinamidine synthetase
FSKKKEAPEDPKNL	13.4		1	YNL231C	5-18	homologous to Pdr17p and Sec14p
TDLFKPLPEPPTEL	128.6		1	YNL331C	2-15	Hypothetical aryl-alcohol dehydrogenase
LSKLRLSPENPSNT	27.1		1	YKL101W	1214-1227	Putative protein kinase homologous to S. pombe cdr1/nim1
TTKHKAPPPPPPTA	140.6		1	YOR181W	179-192	Actin assembly factor
LMSLKRFPQLPSNT	2415.6		1	YOL125W	162-175	Hypothetical ORF
LSRSKPLPLTPNSK	837.1		1	YCL027W	415-428	serine/threonine-rich membrane protein
ITRARYMPQDPNIV	486.3		1	YEL056W	121-134	subunit of a cytoplasmic histone acetyltransferase
FGTAKILPEEPSNT	0.1		1	YDR490C	268-281	Ser/Thr protein kinase
PDLNKRPPREPIEF	267.8		1	YDR195W	471-484	RNA-binding protein, involved in mRNA processing
NGMPRRIPDYPDAF	1304.1		1	Q0045	434-447	cytochrome-c oxidase subunit I
ILKNRMNPEKPYEL	347.9		1	YBL034C	850-863	component of the mitotic spindle
VNIGRRSPYLPLQP	284.2		1	YLR212C	354-367	gamma tubulin-like protein, interacts with Spc98p and Spc97p, the Tub4p-Spc98p-Spc97p complex may be part of the microtubule attachment site at the spindle pole body
LDVRRIYPKGPLLV	156.7		1	YIL113W	50-63	Hypothetical ORF
HKFVKSSPVVPFDD	122.4		1	YOR335C	27-40	Cytoplasmic alanyl-tRNA synthetase gene
YWGKKFEPERPFEF	1159.3		1	YJR137C	1187-1200	Putative sulfite reductase
KHEPKKSPTTPALA	19.7		1	YDL220C	702-715	binds to single-stranded TG1-3 telomere G-tails
LNRQKNYPDAPAIF	38.6		1	YKL216W	87-100	dihydroorotate dehydrogenase
KNILKVCPVLPSIL	0.0		1	YMR247C	301-314	Hypothetical ORF
YILPKTDPRSPYYI	112.7		1	YPR115W	96-109	Hypothetical ORF
DQLNRLLPNLPEEE	12327.9		1	YJR090C	138-151	cyclin F box protein
PFLIKFTPKFPQSI	115.9		1	YMR156C	9-22	Hypothetical ORF
GNNSRNIPPPPPPP	62.0		1	YMR089C	148-161	mitochondrial membrane ATPase of the CDC48/PAS1/SEC18 (AAA) family
DRLSKIKPFLPQSI	135.6		1	YLR247C	271-284	Hypothetical ORF
QLINRFMPHFPSSP	2781.6		1	YHR036W	42-55	Hypothetical ORF
AKIDKVSPEDPWVL	33.6		1	YJR158W	273-286	hexose permease
VLKIKPLPYKPRGR	425.9		1	YER093C	584-597	Hypothetical ORF
PANPKILPKIPSGA	93.9		1	YPL137C	1165-1178	Hypothetical ORF
STDHRGTPANPGRV	6.2		1	YER163C	43-56	Hypothetical ORF
WRWARDTPRAPGLH	7737.2		1	YCR020C	147-160	Transcription regulator
LIWHKNKPTEPDNK	586.7	227.6	15	YAR009C	1032-1045	Hypothetical ORF,Hypothetical ORF,Hypothetical ORF,Hypothetical ORF,Hypothetical ORF,Hypothetical ORF,Hypothetical ORF,Hypothetical ORF,Hypothetical ORF,Hypothetical ORF,Hypothetical ORF,Hypothetical ORF,Hypothetical ORF,Hypothetical ORF,Hypothetical ORF
WFDLKGLPRQPEPL	4859.1		1	YFL041W	550-563	multicopper oxidase, type 1 integral membrane protein
TINSRFYPPIPISE	303.6		1	YMR154C	67-80	Cysteine protease similar to E. nidulans palB
KKHDKLYPKYPSVK	184.1		1	YFL004W	130-143	polyphosphate synthetase (putative)
KKNPKKSPMGPQGA	291.2		1	YPL214C	146-159	TMP pyrophosphorylase, hydroxyethylthiazole kinase
HLVRKVAPTKPMYC	946.6		1	YHR070W	477-490	Hypothetical ORF
WENFKEEPGEPLSR	2789.6		1	YMR227C	326-339	TFIID subunit
LIDFKDYPDVPKVP	12.7		1	YNL231C	198-211	homologous to Pdr17p and Sec14p
KQAKRAPPSSPYVV	151.5		1	YDR406W	496-509	probable multidrug resistance transporter
LNQSKGQPFQPSPT	16.0		1	YBL101C	22-35	involved in cell wall biogenesis
HTIPKSGPIVPYVL	47.8		1	YGR010W	26-39	Hypothetical ORF
AKINKVSPEDPWVL	14.9	18.0	3	YDL245C	273-286	Hexose transporter,high-affinity hexose transporter,Putative hexose transporter
RPKRRAPPPVPKKP	6356.2		1	YIR003W	383-396	Hypothetical ORF
KNPTKSPPPPPSPS	74.8		1	YLR337C	698-711	Proline-rich protein verprolin
NTLLKVVPQEPTAV	116.1		1	YPR029C	360-373	Gamma-adaptin, large subunit of the clathrin-
TKFTKPKPKQPVLP	0.2		1	YLR439W	17-30	Mitochondrial 60S ribosomal protein L4
QPPDRNLPSHPSSN	48.8		1	YGR143W	154-167	encodes a predicted type II membrane protein highly homologous to Kre6p
LLPTKLIPSIPGGK	154.1		1	YER105C	312-325	Nucleoporin similar to Nup157p and to mammalian Nup155p
SVSEKTNPSSPSVS	0.0		1	YHR061C	244-257	interacts with GTPase, involved in bud emergence
EELARVTPLTPKEY	25.2		1	YDL195W	1179-1192	Component (p150) of COPII coat of secretory pathway vesicles
QIVNKPLPPLPVAG	1716.6		1	YJL128C	89-102	MAP kinase kinase (MEK), may act as a scaffolding protein for Sho1p, Ste11p, and Hog1p
TSGYKYFPQFPQLK	133.8		1	YOR227W	765-778	Hypothetical ORF
LDLSKYGPLPPSRA	359.1		1	YLR143W	384-397	Hypothetical ORF
RYPFRMIPELPPKR	18556.2		1	YMR004W	186-199	peripheral Golgi membrane protein
DEPIRYAPGDPIEK	0.5		1	YNL132W	471-484	Hypothetical ORF
VKPTKLEPENPQKP	17.0		1	YFL054C	234-247	Hypothetical ORF
NSTVRRKPHSPNKK	821.2		1	YDR223W	8-21	Hypothetical ORF
PKHIRNEPVKPFRN	928.4		1	YHR037W	25-38	delta-1-pyrroline-5-carboxylate dehydrogenase
VKATKWPPKLPEIQ	43.6		1	YMR239C	193-206	Ribonuclease III
DYRPKCIPCPPNGI	38.5		1	YML034W	511-524	Spliced mRNA and Cell cycle regulated gene
RIRDKSKPSSPTAT	591.7		1	YDR474C	379-392	Hypothetical ORF
EFPGKKCPRLPHRN	8336.6		1	YPR097W	343-356	Hypothetical ORF
AERAKKAPSLPEGQ	44.4		1	YJR016C	376-389	dihydroxyacid dehydratase
SKIPKSIPIIPYVL	42.7		1	YLR328W	26-39	Hypothetical ORF
AVLIRADPLNPKVV	34.4		1	YCR028C	355-368	Amino acid permease
LPFPRKNPKLPENT	322.1		1	YHR099W	3263-3276	ATM/Mec1/TOR1+2-related
RLLSKYRPSCPIIL	519.2		1	YOR347C	411-424	pyruvate kinase
GTVTKTAPSFPQSS	20.0		1	YPL075W	604-617	trans-acting positive regulator of the enolase and glyceraldehyde-3-phosphate dehydrogenase gene families
GTTNRGPPPLPPRA	43573.7		1	YLR144C	18-31	involved in cortical actin cytoskeleton assembly
LAGIRLVPVLPILL	2482.3		1	YLR235C	75-88	Hypothetical ORF
IPYEKRDPTSPAPL	51.8		1	YLR129W	367-380	interacts with Dom3p
LGSEKSCPLAPAVA	21.4		1	YDL197C	382-395	Anti-silencing protein, involved in transcription
QVYEKTIPLFPPEI	9.3		1	YDR416W	606-619	(putative) involved in cell cyle; similar to Drosophila crooked neck
FGSNKNNPVPPELT	70.0		1	YIL125W	149-162	alpha-ketoglutarate dehydrogenase
LKDNRLLPSWPKRG	3638.6		1	YIL047C	206-219	plasma membrane protein
GKMVKWGPLRPFLS	1985.4		1	YOL072W	279-292	Hypothetical ORF
EVLRKYIPGEPEFL	0.0		1	YDR023W	429-442	seryl-tRNA synthetase
LQQRRYYPIFPGSI	474.1		1	YBL035C	565-578	B subunit of DNA polymerase alpha-primase complex
QRLDRDKPHEPNGY	104.8		1	YDL076C	274-287	Hypothetical ORF
VVNEKEVPAEPETQ	33.0		1	YER120W	161-174	involved in inositol metabolism, regulator of INO1 expression
TGKFRYMPFSPAGT	607.2		1	YPR135W	471-484	DNA polymerase alpha binding protein
EFIVKTIPVPPRDF	202.4		1	YER025W	296-309	gamma subunit of translational initiation factor eIF-2
REYIKSLPMYPAAP	101.9		1	YBL016W	257-270	cdc2+/CDC28 related kinase with positive role in conjugation
LKHTKNKPKNPDTA	47.5		1	YGL131C	1018-1031	Hypothetical ORF
IVNEKRTPALPSNL	74.4		1	YOR191W	260-273	contains motifs that are present in a family of DNA-dependent ATPases, the SWI2/SNF2-like proteins
LNTMKKRPAPPSLP	1436.6		1	YOR231W	77-90	protein kinase involved in protein kinase C pathway
YYYYKHYPNMPPIN	390.6		1	YMR313C	453-466	Hypothetical ORF
SNFKKRDPGLPDFQ	212.4		1	YPL083C	302-315	54kDa subunit of the tetrameric tRNA splicing endonuclease
KTRNKPKPLWPQVK	177.7		1	YGR033C	56-69	Hypothetical ORF
AKVNKCPPDHPYIQ	39.4		1	YHR094C	277-290	High-affinity hexose (glucose) transporter
ETKKKWQPLPPEPL	30.2		1	YOR042W	368-381	Hypothetical ORF
VLGPKYDPKCPEEH	0.0		1	YNL163C	601-614	Hypothetical ORF
NTINKSNPQGPSDN	162.8		1	YMR067C	383-396	Hypothetical ORF
TARNKKSPGGPRQR	423.2		1	YLR244C	372-385	methionine aminopeptidase
SILRKSSPEEPFMS	327.4		1	YNR023W	296-309	73 kDa subunit of the SWI/SNF transcription activation complex, homolog of Rsc6p subunit of the RSC chromatin remodeling complex
PPQMRSNPQQPPQD	3146.8		1	YPL204W	472-485	casein kinase I isoform
MYDRKVIPRMPWHD	1597.4		1	YKR031C	861-874	Phospholipase D
TGGGRIVPGVPPGA	131.7		1	YGR054W	516-529	Hypothetical ORF
MLFMKGSPSEPKCG	1087.1	113.3	2	YDR098C	199-212	Protein with glutaredoxin activity,Protein with glutaredoxin activity
FLLKKMFPAPPLPT	132.0		1	YDL172C	130-143	Hypothetical ORF
ATGKRKLPGWPSAD	3618.7		1	YIL165C	34-47	Hypothetical ORF
HSTPKPLPPVPALS	470.4		1	YNL106C	1030-1043	inositol polyphosphate 5-phosphatase
KPAGRPIPPAPTHY	4481.8		1	YGR058W	101-114	Hypothetical ORF
ELDIKQGPVRPFIV	41.1		1	YDL095W	18-31	dolichyl phosphate-D-mannose:protein O-D-mannosyltransferase
LQESKTVPQSPKKP	19.6		1	YOR058C	189-202	encodes component of the spindle midzone
PPNYKQQPNCPSSN	184.2		1	YLR183C	18-31	Hypothetical ORF
PIVKKNVPKPPPLV	64.6		1	YBR123C	400-413	transcription factor tau (TFIIIC) subunit 95
RLVNKLLPPHPFAD	187.3		1	YGL143C	139-152	Mitochondrial polypeptide chain release factor
MYGSKFIPFGPKCQ	898.0		1	YER038C	415-428	Hypothetical ORF
QGSNKYSPSSPLTT	74.9		1	YDR122W	964-977	Serine/threonine protein kinase
PKCEKIEPLSPSFK	0.0		1	YJL172W	61-74	carboxypeptidase yscS
AGLYKLSPLYPFDV	0.0		1	YLR291C	296-309	translation initiation factor eIF2b, 43 kDa subunit; negative regulator of GCN4 expression
VYRRKCIPFAPHQI	182.7		1	YFR032C	169-182	Hypothetical ORF
VLTVKMSPSLPDEI	444.5		1	YCR030C	726-739	Hypothetical ORF
GTRPKILPKIPTGA	432.1		1	YOR227W	1148-1161	Hypothetical ORF
WSQMRMNPTNPDWI	3217.0		1	YPR074C	45-58	Transketolase 1
DNELKDEPEPPNLI	0.0		1	YGR093W	206-219	Hypothetical ORF
KAALKYHPDKPTGD	32.9		1	YNL007C	28-41	sit4 suppressor, dnaJ homolog
NFPQRMMPPPPGLV	679.4		1	YKL204W	475-488	probable purine nucleotide-binding protein
LAYERPLPDLPSTI	4459.8		1	YKR027W	747-760	Hypothetical ORF
MKAYRANPPLPIDS	938.1		1	YDR104C	798-811	Product of gene unknown
PFIRRYTPLKPITK	624.0		1	YKR093W	410-423	Peptide transporter
YAVGRIVPDSPTYD	159.0		1	YBL035C	295-308	B subunit of DNA polymerase alpha-primase complex
FSTKKSKPIRPFVF	864.5		1	YMR259C	335-348	Hypothetical ORF
IESLREIPYGPDFD	2.6		1	YML105C	200-213	signal recognition particle subunit, homologue of mammalian SRP19
QHKPKVKPSKPEAK	12.8		1	YHL007C	236-249	serine/threonine protein kinase
KTKKKTVPVKPLQL	179.0		1	YBL017C	684-697	carboxypeptidase Y sorting receptor in late Golgi; Type I integral membrane protein 166aa cytoplasmic tail, 1300 aa lumenal domain
TELLKTLPFYPTPS	22.7		1	YGR110W	91-104	Hypothetical ORF
IGKSKSAPPIPEDT	42.9		1	YJL095W	1392-1405	MEKK serine/threonine kinase
KKNKKKVPLNPLAK	540.2		1	YNL050C	247-260	Hypothetical ORF
MTQPKKNPMEPKTD	404.5		1	YDL148C	252-265	Hypothetical ORF
ITDTKLFPGNPNLM	28.7		1	YFR029W	524-537	regulator of peptide permease
TSCTKEKPTPPTTT	58.6		1	YIR019C	265-278	cell surface flocculin with structure similar to serine/threonine-rich GPI-anchored cell wall proteins
AGHIKTHPNSPTPG	0.0		1	YKL064W	452-465	Product of gene unknown
KIVRRDYPSTPVIV	266.7		1	YOR019W	147-160	Hypothetical ORF
ETSLRVLPIAPKIF	399.3		1	YDL231C	393-406	Product of gene unknown
SKRMKALPKGPAAL	1540.7		1	YER164W	1316-1329	transcriptional regulator
ERDGRGVPLGPRNH	643.3		1	YGL023C	22-35	similar to Fab1 and Vps27; involved in telomere-proximal repression of gene expression
LWRPRIVPILPYIT	1540.5		1	YDR335W	779-792	member of major facilitator superfamily, involved in pheromone response
AKSNKVSPEDPAVQ	142.5		1	YLR081W	283-296	galactose permease
DLDWRKIPFLPKEI	790.3		1	YLR427W	487-500	Hypothetical ORF
GYDEKGNPIPPNNW	0.0		1	YJL216C	137-150	Hypothetical ORF
KQLKKQGPKRPSSA	750.8		1	YKL032C	354-367	intrastrand crosslink recognition protein
SENGRLTPGLPRSY	239.5		1	YPR111W	42-55	kinase required for late nuclear division
LTSVKIVPQRPISD	1534.1		1	YAL054C	43-56	inducible acetyl-coenzyme A synthetase
TIEARVHPEPPNKP	44.2		1	YDR330W	403-416	Hypothetical ORF
LDSMKNLPLNPSKK	348.5		1	YDL027C	309-322	Hypothetical ORF
SLISKRNPCYPYGI	79.2		1	YEL050C	18-31	mitochondrial ribosomal protein L2 of the large subunit
LYREREEPPLPKRI	11840.7		1	YKL214C	53-66	Hypothetical ORF
SLKNRDGPITPSTI	160.8		1	YPR128C	112-125	Hypothetical ORF
LPKLKSNPSVPHLH	71.1	47.5	2	YBR218C	505-518	pyruvate carboxylase,pyruvate carboxylase
KGVLKEYPMRPYGS	1161.3		1	YCR068W	315-328	Hypothetical ORF
SRSKRSKPLPPQLL	410.9		1	YJL095W	840-853	MEKK serine/threonine kinase
DGKLKHIPRRPYEI	314.8		1	YEL007W	26-39	Hypothetical ORF
MPNLKRLPIPPLQD	488.9		1	YAR035W	1-14	Outer carnitine acetyltransferase, mitochondrial
LSGTRLVPNCPLLW	1408.4		1	YBR055C	692-705	RNA splicing factor
PLRERIIPILPANS	948.9		1	YMR164C	159-172	Predicted 758 amino acid polypeptide with poly-glutamine and poly-asparagine domains
ALWAKFFPEKPLNI	405.1		1	YGR024C	111-124	Hypothetical ORF
NAPERAVPILPPRN	24447.4		1	YBR108W	539-552	Hypothetical ORF
SKVNKVAPDHPFIQ	13.5		1	YDR345C	274-287	Low-affinity glucose transporter
NSGEKIYPQEPPIS	22.7		1	YJL020C	582-595	Hypothetical ORF
SKYAKLDPSTPVSL	26.4		1	YNL239W	287-300	Aminopeptidase of cysteine protease family
SVDPKNYPDAPLEG	48.2		1	YKL215C	38-51	Hypothetical ORF
LQYHKKNPYSPLFS	73.4		1	YPL020C	12-25	Smt3-processing enzyme
MTVPRNRPMAPFGT	466.3		1	YLR064W	1-14	Hypothetical ORF
FANIKREPVHPEIR	74.4		1	YPR101W	28-41	Component of a protein complex associated with the splicing factor Prp19p.
TGKPRKTPRPPFPF	6305.4		1	YLR422W	149-162	Hypothetical ORF
NAQLRKTPLEPGLE	370.9		1	YDL126C	668-681	microsomal ATPase
MSWCKERPECPLCR	1745.3		1	YDR265W	311-324	C3HC4 zinc-binding integral peroxisomal membrane protein
EGTTKVDPIIPVPE	0.0		1	YJR122W	96-109	component of CCR4 transcriptional complex
PKKSRVLPPLPFPL	12849.3		1	YER032W	884-897	Putative participant in 3' mRNA processing
SEAKRKFPEAPEVP	18.5		1	YNL121C	455-468	70 kDa mitochondrial specialized import receptor of the outer membrane
PYMYKYLPRFPNLK	1145.9		1	YPL137C	764-777	Hypothetical ORF
LVPSKAIPPLPQLD	225.6		1	YJL066C	98-111	Hypothetical ORF
FHDPKFIPNKPYRQ	497.7		1	YGR019W	335-348	gamma-aminobutyrate (GABA) transaminase (4-aminobutyrate aminotransferase)
EFDEKLPPKKPAGP	72.6		1	YMR072W	109-122	HMG-1 homolog, mitochondrial
DTYARNNPDFPPQN	17.2		1	YDR164C	226-239	(putative) SNARE docking complex subunit
MAEFRRVPLPPMAE	30513.8		1	YML058W	28-41	Suppressor of mec lethality
TQSGRMGPSEPKHR	637.3		1	YML020W	26-39	Hypothetical ORF
TYLTRPLPSTPNED	20051.9		1	YOL070C	348-361	Hypothetical ORF
TLDEKECPSVPPTV	27.0		1	YKL148C	624-637	flavoprotein subunit of succinate dehydrogenase
PSRSKSNPILPIMR	1260.1		1	YLR319C	684-697	Actin Interacting Protein
EEQVKEKPNEPEGK	0.0		1	YLL021W	188-201	spindle pole antigen
INNTRLSPNSPTPP	58.4		1	YER164W	1330-1343	transcriptional regulator
LIWHKNKPTKPDNK	862.1	212.3	13	YBL101W-B	1606-1619	Hypothetical ORF,Hypothetical ORF,Hypothetical ORF,Hypothetical ORF,Hypothetical ORF,Hypothetical ORF,Hypothetical ORF,Hypothetical ORF,Hypothetical ORF,Hypothetical ORF,Hypothetical ORF,Hypothetical ORF,Hypothetical ORF
SVNIKCWPLKPSNF	58.3		1	YNL226W	113-126	Hypothetical ORF
KSYRKADPTNPQGW	94.7		1	YBR055C	231-244	RNA splicing factor
NLYQRTTPAGPDPS	389.0		1	YOL019W	467-480	Hypothetical ORF
INVEREAPMFPVPY	24.3		1	YHR014W	144-157	sporulation protein
ENTPRPNPTQPRKP	205.3		1	YDR359C	772-785	vacuolar import degradation
IMDAKFHPFKPQLF	813.4		1	YMR049C	642-655	Hypothetical ORF
TKAKKEKPKPPKPI	95.1		1	YMR044W	280-293	ISWI One Complex
SRVTRKRPREPKST	674.1	121.9	16	YBL111C	334-347	Hypothetical ORF,Y'-helicase protein 1,Hypothetical ORF,Y'-helicase protein 1,Y'-helicase protein 1,Hypothetical ORF,Hypothetical ORF,Hypothetical ORF,Hypothetical ORF,Hypothetical ORF,Y'-helicase protein 1,Y'-helicase protein 1,Hypothetical ORF,Y'-helicase protein 1,Hypothetical ORF,Y'-helicase protein 1
ILFERILPILPVES	1844.3		1	YOL081W	29-42	encodes a GTPase activating protein, highly homologous to Ira1p, homologue of neurofibromin
RFSSRRAPIAPSGK	2419.5		1	YMR031W-A	89-102	Hypothetical ORF
RRLKKNLPSLPTPV	394.6		1	YOR127W	138-151	rho type GTPase activating protein
KTVDKGLPMIPTYV	11.9		1	YDR516C	56-69	Hypothetical ORF
GLVLRSTPVIPDMK	2380.4		1	YPR019W	330-343	Involved in initiation of DNA replication
KNIIKYVPWGPPLE	1.3		1	YLR142W	425-438	proline oxidase
YSTNRGIPARPCKD	17276.7		1	YPL073C	79-92	Hypothetical ORF
FFYRRDIPDVPITT	837.6		1	YDR310C	827-840	nuclear protein involved in silencing
KYIIKTEPESPEED	6.9		1	YLR133W	510-523	choline kinase
HNAAKPIPHVPQAS	8.5		1	YKR067W	8-21	Hypothetical ORF
NKIPKHLPADPIFS	835.2		1	YCR032W	1499-1512	(putative) acetic acid export pump
VTSVKLHPNLPIVF	93.9		1	YOR269W	158-171	Required for viability in the absence of Cin8p
TYGFRVRPDFPVFG	892.3		1	YMR295C	130-143	Hypothetical ORF

KISPSAPSKDSFTK	177.6		1	YAR002W	350-363	nuclear pore protein
KTKPTPPPKPSHLK	16680.3		1	YNL020C	606-619	Predicted Ser/thr kinase
CILPSTPTRPLSQS	20252.5		1	YPL202C	314-327	Hypothetical ORF
HSEPAIPYRETFLS	92.9		1	YNL163C	746-759	Hypothetical ORF
LRSPNTPRRLRKTL	21073.8	6038.2	11	YDR545W	312-325	Y'-helicase protein 1,Hypothetical ORF,Hypothetical ORF,Y'-helicase protein 1,Y'-helicase protein 1,Hypothetical ORF,Hypothetical ORF,Hypothetical ORF,Y'-helicase protein 1,Y'-helicase protein 1,Y'-helicase protein 1
TSSPPLPPRQNVAT	25267.4		1	YPL249C	279-292	Hypothetical ORF
RGTPANPGRVATLI	146.5		1	YER163C	47-60	Hypothetical ORF
QGLPASPSRAALRY	522.4		1	YBR038W	55-68	chitin synthase 2
RIPPTVPSKIIDVV	618.1		1	YGR198W	7-20	Hypothetical ORF
VFLPTAPSKHMDFA	242.0		1	YCR042C	478-491	TATA binding protein-associated factor (TAF)
IVNPFIPRRPYSNV	7706.9		1	YDR409W	859-872	Hypothetical ORF
PTPPSPPAKRIPRS	8636.7		1	YPR171W	305-318	Hypothetical ORF
PFIPKFPSRESVES	2596.6		1	YBR036C	302-315	contains 9 or 10 putative membrane spanning regions; putative Ca2+ binding protein (homology to EF-hand Ca2+ binding site)
KKPPKIPKKVYTLE	1301.4		1	YPR104C	439-452	Protein with a domain similar to the fork head DNA-binding domain found in the developmental fork head protein of Drosophila melanogaster and in the HNF-3 family of hepatocyte mammalian transcription factors.
NVQPRKPSRVHSRN	19881.9		1	YFR022W	634-647	Hypothetical ORF
FLPPPKPFRHTETK	36391.8		1	YBR108W	587-600	Hypothetical ORF
SASPYRPQRLPAKF	2423.3		1	YDL033C	13-26	Hypothetical ORF
LQIPPLPLKLLTPV	1669.1		1	YGR204W	307-320	encodes the cytoplasmic trifunctional enzyme C1-tetrahydrofolate synthase
EVTPEEPSKSIDNK	0.0		1	YML071C	475-488	Hypothetical ORF
IFGPFGPMKEVKIL	195.3		1	YDR432W	144-157	nuclear shuttling protein with an RNA recognition motif
RERPLEPPRKPMAS	13519.0		1	YDR448W	142-155	transcription factor, member of ADA and SAGA, two transcriptional adaptor/HAT (histone acetyltransferase)complexes
IFNPQNPLKTGFEP	169.8		1	YMR087W	156-169	Hypothetical ORF
CNPPTDPGRIPMSE	22.9		1	YKR054C	2535-2548	heavy chain of cytoplasmic dynein
DVPPQLPTRTKSGE	27946.7		1	YOR042W	337-350	Hypothetical ORF
APLPPQPRKHDKTP	1145.6		1	YBL105C	587-600	Protein Kinase C
SPFPSAPLRKLEIL	86.0		1	YIL034C	92-105	beta subunit of capping protein
LKYPYFPTKMSYLQ	296.4		1	YNL059C	229-242	Actin-related protein
VNTPREPVRSSSKI	910.2		1	YJL076W	1015-1028	nucleolar protein involved in exit from mitosis
EIPPPLPPKIMVHS	41415.4		1	YIL156W	528-541	Ubiquitin-specific protease
NANPFLPNKHPVTQ	1427.9		1	YGR076C	38-51	Mitochondrial ribosomal protein MRPL25 (YmL25)
TSKPSLPEKPQKLR	11641.8		1	YPR171W	333-346	Hypothetical ORF
GIHPGFPIRMVQYA	331.3		1	YPL025C	36-49	Hypothetical ORF
ERDPNMPKRPTNAY	1636.7		1	YDL002C	88-101	HMG1-box containing protein
QGPPNLPARDKSLV	36090.8		1	YLL023C	9-22	Hypothetical ORF
TDSPQLPSKDKSQE	4375.0		1	YDL197C	472-485	Anti-silencing protein, involved in transcription
RIVPAIPKKATVDE	13073.3		1	YNL064C	356-369	yeast dnaJ homolog (nuclear envelope protein); heat shock protein
MAAPPVPPKQSQED	4566.0		1	YPL084W	790-803	BCK1-like resistance to osmotic shock
AMPPTLPHRDWKDY	14562.5		1	YGL153W	84-97	component of peroxisomal import machinery
VILPQIPPKLTFIL	812.1		1	YOR067C	374-387	glycosyl transferase
KKDPNAPKRRLSAY	241.3		1	YBR089C-A	21-34	11-kDa nonhistone chromosomal protein
LNSPDLPERTKLRN	35600.9		1	YDL225W	445-458	Septin homolog
DPHPEDPRRIYRIY	161.0		1	YNL021W	81-94	histone deacetylase, shares sequence similarity with Rpd3p, Hos1p, Hos2p, and Hos3p
GVFPNSPVKQTTII	268.8		1	YPL023C	580-593	putative methylenetetrahydrofolate reductase (mthfr)
EVTPEEPSKKIRTS	15.0		1	YML071C	500-513	Hypothetical ORF
ENYPCPPYKIIILD	56.9		1	YJR068W	127-140	Subunit 2 of Replication Factor C; homologous to human RFC 37 kDa subunit
SGKPKKPYRRWTPE	4002.1		1	YDR464W	666-679	negative regulator of prp genes
KKLPTGPSKKRQRK	807.5		1	YER164W	1280-1293	transcriptional regulator
ARDPILPYRLVKDR	16844.0		1	YHL040C	345-358	Product of gene unknown
PPLPPIPTRDDMSN	2050.4		1	YNL152W	329-342	Hypothetical ORF
AKSPLLPFKLLSDR	4313.7	845.0	2	YCL073C	330-343	Hypothetical ORF,Hypothetical ORF
QGQPLPPPRGQVIL	22737.7		1	YBR108W	287-300	Hypothetical ORF
TPLPFAPNKSSKKT	314.6		1	YIR023W	846-859	Transcriptional activator for allantoin and GABA catabolic genes, contains a Zn[2]-Cys[6] fungal-type binuclear cluster domain in the N-terminal region
PNYPDSPPKVTFIS	87.1		1	YGL087C	66-79	Similar to ubiquitin conjugating protein family
EFIPPDPTKVTEFE	26.8		1	YNL025C	151-164	C-type cyclin associated with the Ssn3p cyclin-dependent kinase
DFRPRMPKRQRIPP	834.9		1	YMR125W	18-31	transcriptional activator of glycolytic genes
NSLPCSPKKQPARN	330.6		1	YCL063W	173-186	Hypothetical ORF
LMPPDSPPRMTENT	1519.7		1	YBR275C	1790-1803	RAP1-interacting factor, involved in establishment of repressed chromatin
LVIPSTPSKKCKYS	626.7		1	YOR315W	23-36	Hypothetical ORF
EAAPQLPSRSSAAP	55019.0		1	YCR088W	505-518	Actin binding protein
PQLPKSPSRYSLSR	1609.0		1	YKL101W	622-635	Putative protein kinase homologous to S. pombe cdr1/nim1
ENKPFKPPRRVGSN	23069.6		1	YBR073W	41-54	Putative helicase similar to RAD54
AKQPKEPKKRTTRR	853.5		1	YBR089C-A	7-20	11-kDa nonhistone chromosomal protein
LCIPDLPLRIHNQT	25439.2		1	YCR087W	13-26	Hypothetical ORF
AAQPPLPSRNVASG	47304.2		1	YCR088W	446-459	Actin binding protein
NLDPNPPVRGENLT	118.1		1	YDL046W	61-74	Hypothetical ORF
SSFPTIPLRASSGA	3163.0		1	YER006W	232-245	Hypothetical ORF
SAIPITPTKRIRRN	2692.5		1	YJL194W	2-15	pre-initiation complex component
LPPPIIPLRKYGHN	15860.3		1	YGR233C	693-706	Pho85 kinase inhibitor
LPVPPPPVRPSISF	11403.7		1	YDL140C	239-252	RNA polymerase II large subunit
NNAPTLPKRKNPKI	40826.4		1	YPR055W	477-490	121 kDa component of the Exocyst complex, which is required for exocytosis, and which also contains the gene products encoded by SEC3, SEC5, SEC6, SEC10, SEC15, and EXO70
IIGPDEPEKCLILK	86.0		1	YMR066W	43-56	(putative) involved in respiration
DHKPENPIRTFKDL	237.5		1	YBL042C	90-103	uridine permease
HLPPPPPPRAQQQQ	6514.5		1	YOR329C	664-677	suppressor of clathrin deficiency
CGFPLLPSKRGVTA	4191.7		1	YBL095W	165-178	Hypothetical ORF
GNIPVFPAKFGIQF	1730.7		1	YAL010C	476-489	Mitochondrial outer membrane protein involved in mitochondrial morphology and inheritance
EEKPLLPTRPNKAE	46329.0		1	YPR171W	203-216	Hypothetical ORF
GYDPTDPSRPRINE	0.0		1	YDR093W	1469-1482	Hypothetical ORF
GSEPIDPSKLEFAR	53.6		1	YLR191W	299-312	Peroxisomal membrane protein that contains Src homology 3 (SH3) domain
RKRPAPPKKKAPST	840.4		1	YFR013W	82-95	ISWI One Complex
EVSPVEPKRTENER	72.0		1	YDR507C	687-700	putative serine/threonine kinase
VSDPYVPTRNTFNY	813.6		1	YDL020C	142-155	ubiquitin-mediated 26S proteasome subunit
RHRPQKPVRTVIYT	3303.8		1	YOL164W	148-161	Hypothetical ORF
VVSPSHPFKQLQKI	70.5		1	YIL146C	146-159	(putative) involved in cell wall biogenesis
KPKPPKPIKYHFED	249.2		1	YMR044W	286-299	ISWI One Complex
QQKPAIPQKKSFLT	3876.4		1	YPR171W	424-437	Hypothetical ORF
PLPPIPPTKSKTSP	503.5		1	YHL007C	535-548	serine/threonine protein kinase
LSSPCLPPKVNATN	3214.5		1	YEL042W	325-338	Guanosine diphosphatase of Golgi membrane
SDKPLTPTKTSSTL	149.9		1	YER143W	341-354	DNA Damage Inducible; binds to T- and V- snare complexes
QKTPPSPAKPKQKT	365.0		1	YBR102C	26-39	Component of the exocyst complex; homolog in rat brain called rExo84.
RVLPSKPKKSVKEN	2620.6		1	YLR183C	354-367	Hypothetical ORF
PMSPGPPSKKDSRH	996.0		1	YJL005W	495-508	adenylate cyclase
GIKPQQPIKVDIKG	102.6		1	YPL105C	573-586	Hypothetical ORF
SMTPDSPVKSDLTS	407.2		1	YNL233W	804-817	Is required to link Chs3p and Chs4p to the septins
RTEPSTPSRPVPPD	6996.2		1	YJL095W	1078-1091	MEKK serine/threonine kinase
KNFPTLPSKINSRH	9914.1		1	YLL015W	63-76	ABC-type transmembrane transporter; highly homologous to human MRP1 and to C. elegans mrp-1
FVLPCLPRKNTYKV	4236.2		1	YOR034C	343-356	involved in constitutive endocytosis of Ste3p
AVDPENPKKLASKF	0.0		1	YCR023C	384-397	Hypothetical ORF
TNYPVNPEKHEMDK	0.0		1	YBR140C	1667-1680	GTPase activating protein
VTVPKLPFKLAVNK	3358.2		1	YBR040W	181-194	integral membrane protein
PAFPEYPMRRDTLY	5042.5		1	YMR058W	448-461	multicopper oxidase
LKRPILPSKNMDHT	6125.1		1	YOR191W	344-357	contains motifs that are present in a family of DNA-dependent ATPases, the SWI2/SNF2-like proteins
DSLPKLPFRSWGQP	39131.6		1	YBR132C	490-503	Amino acid permease
ELEPQHPLRHKSSL	108.9		1	YER027C	53-66	glucose repression protein, a component of the Snf1 complex
EMIPSSPQRKSVSN	2137.1		1	YBR098W	51-64	Product of gene unknown
LTLPFGPVKSIWLS	36.6		1	YGR227W	189-202	glucosyltransferase
IEQPFGPPKITKDG	149.3		1	YLR259C	61-74	mitochondrial chaperonin, homolog of E. coli groEL protein
KLPPRLPHRAAQRR	30558.5		1	YIR018W	29-42	bZIP transcription factor
IMPPPKPFRHGLDS	30901.4		1	YBR108W	517-530	Hypothetical ORF
CILPAFPCKSSNEQ	441.0		1	YDR403W	216-229	first enzyme in dityrosine synthesis in the outer layer of the spore wall pathway converting L-tyrosine to N-formyl-L-tyrosine, expressed late (10-16 hr) in sporulation
AGHPMKPHRIRMAH	6494.2		1	YNL330C	36-49	histone deacetylase
QAHPPKPKRREGDI	9259.0		1	YKR050W	402-415	membrane protein; low affinity potassium transport
QRQPKRPKRYSLLL	5416.7		1	YJR147W	216-229	heat shock transcription factor homolog
DESPIDPSKAPKVP	0.0		1	YGR130C	350-363	Hypothetical ORF
KKCPRLPHRNKKVT	7037.3		1	YPR097W	347-360	Hypothetical ORF
FCHPLSPLKSNFID	217.1		1	YGL177W	74-87	Hypothetical ORF
YSNPQTPLRSLAGL	2681.5		1	YDR420W	1404-1417	Type 1 membrane protein with EF hand motif
PSAPKVPFKTLDSF	284.4		1	YNL315C	113-126	F1FO ATPase assembly protein
KYGPLPPSRACVGS	2009.4		1	YLR143W	388-401	Hypothetical ORF
QTYPAQPPKIGNAF	117.1		1	YMR016C	219-232	displays homologies to several transcription factors
SVLPQTPLKDVMGG	178.8		1	YOR326W	1092-1105	class V myosin
KNLPTIPIRLCGID	10823.8		1	YGL085W	143-156	Hypothetical ORF
LGAPFCPRRKDKLV	1511.6		1	YJL172W	363-376	carboxypeptidase yscS
FGTPVAPTRTLSRK	5164.8		1	YOR070C	179-192	GTPase activating protein
IEVPQSPTKNRVKV	176.0		1	YIL150C	61-74	(putative) involved in DNA replication
FYEPLDPQKDKDMT	120.6		1	YJL155C	176-189	Fructose-2,6-biphosphatase
SHQPYLPIKNKNIV	1337.5		1	YDL203C	329-342	Hypothetical ORF
IFFPNEPIRFVYPY	208.7		1	YPR072W	415-428	member of the NOT complex, a global negative regulator of transcription
TRRPHHPLKQQSTN	411.2		1	YIL152W	34-47	Hypothetical ORF
LDHPNIPWKLIISG	7.9		1	YJR117W	8-21	zinc metallo-protease that catalyzes the first step of N-terminal processing of the yeast a-factor precursor
WKPPDLPIRLRKRP	47549.4		1	YIL156W	502-515	Ubiquitin-specific protease
LVQPNVPEKHNMST	94.6		1	YHL002W	144-157	Hypothetical ORF
KFHPPEPYKGKGIY	45.7		1	YHR147C	187-200	Mitochondrial ribosomal protein MRPL6 (YmL6)
SPLPVLPRRISTHT	35820.1		1	YMR068W	249-262	Hypothetical ORF
NYIPPDPPKDIQLN	253.7		1	YBR216C	239-252	Hypothetical ORF
QFVPIAPQRLNMIF	1581.0		1	YMR247C	1015-1028	Hypothetical ORF
NSPPVYPKRIRHFE	23083.4		1	YDR061W	22-35	Hypothetical ORF
VPRPCPPIRRKSST	23048.0		1	YNL106C	1070-1083	inositol polyphosphate 5-phosphatase
YSLPMHPGRWWVHT	712.0		1	YHR072W	222-235	2,3-oxidosqualene-lanosterol cyclase
VMVPHLPGKILLSN	413.3		1	YOR357C	104-117	Grd19p contains the PX domain found in human SNX1 (Sorting Nexin-1). Localized predominantly to the cytosol, however, a minor amount associates with membranes. In vps27 mutant cells, Grd19p-HA localizes in the prevaculoar compartment.
NPPPVPPPRNVTAM	14171.3		1	YNL176C	548-561	Hypothetical ORF
DLPPEPPTKLSDSF	56.5	56.5	2	YNL284C-B	1135-1148	Hypothetical ORF,Hypothetical ORF
KPDPECPSKLRHYE	41.3		1	YBL101C	851-864	involved in cell wall biogenesis
GRHPDMPTRVKNAY	768.5		1	YDR188W	219-232	component of cytoplasmic chaperonin complex
PVGPKVPAKEPSPK	381.0		1	YEL043W	874-887	Hypothetical ORF
KIMPPTPAKKVEFI	3000.9		1	YAL024C	312-325	putative GTP-exchange protein
RAVPILPPRNNVEP	38250.9		1	YBR108W	543-556	Hypothetical ORF
CNEPHLPPKWVQRS	2740.4		1	YLR318W	152-165	103 kD basic protein, catalytic subunit of telomerase
ITSPPLPPRADCIE	39296.0		1	YMR192W	122-135	Hypothetical ORF
AMTPFSPRKSHINN	1860.8		1	YNL269W	98-111	Hypothetical ORF
EIAPLIPKKPALRK	5120.1		1	YDR080W	597-610	component of vacuolar membrane protein complex
QAAPRNPNKDATIA	8.2		1	YOR363C	59-72	activator of peroxisome proliferation
AFVPTNPWRSSMSL	839.7		1	YIL162W	315-328	invertase (sucrose hydrolyzing enzyme)
VETPPKPIKKDVRF	676.7		1	YDR085C	535-548	cytoskeletal protein, similar to arrestins
EESPVKPLKITQKA	290.5		1	YLL021W	583-596	spindle pole antigen
QMNPKNPIRLGMAN	866.3		1	YOR227W	657-670	Hypothetical ORF
HSTPVTPRRLFTSQ	16682.6		1	YGL003C	171-184	protein required for Clb2 and Ase1 degradation
ELPPTHPIRLGLAL	179.0	91.0	2	YDR099W	164-177	member of conserved eukaryotic 14-3-3 gene family,Homolog of mammalian 14-3-3 proteins
DERPFRPKRTSRSA	7441.9		1	YGL165C	149-162	Hypothetical ORF
GAPPTTPSRPRTTT	13890.2		1	YGR170W	91-104	phosphatidylserine decarboxylase located in vacuole or Golgi
GRKPKDPSKPRQML	268.3		1	YML065W	331-344	120-kDa (largest) subunit of origin recognition complex (ORC); shows homology to Cdc6p, Cdc18p, and Sir3p and to proteins from K. lactis, S. pombe, and humans
RVHPEPPNKPGITT	270.7		1	YDR330W	407-420	Hypothetical ORF
KDHPYDPEKDSVLK	0.0		1	YGR020C	97-110	vacuolar ATPase V1 domain subunit F (14 kDa)
RFDPKSPTKRSIAI	321.2		1	YMR129W	524-537	Nuclear pore membrane glycoprotein
NQAPLEPLKPTATG	25.1		1	YIR006C	229-242	polyA-specific ribonuclease
VIRPGVPTKFTKKQ	201.5		1	YDL171C	1275-1288	Glutamate synthase (NADPH)
NHIPPFPLRFSFAQ	6915.0		1	YDR421W	532-545	Hypothetical ORF
TEPPMNPLKNREKM	647.5		1	YDL029W	109-122	actin-related protein
QGEPLDPKRPSTAS	440.2		1	YGL027C	141-154	glucosidase I
DMVPKHPTKRYVPK	1767.4		1	YOR039W	203-216	Casein kinase II, beta' subunit
KSVPIPPRKNATLD	25070.5		1	YJR113C	102-115	Hypothetical ORF
NKVPTNPKKFKKAP	178.4		1	YDR181C	326-339	involved in silencing at telomeres, HML, and HMR
IAAPKKPRKPRQTK	3167.8		1	YGL025C	241-254	RNA polymerase II mediator subunit
SSQPRPPPRPQQNP	8621.2		1	YGR268C	71-84	Hypothetical ORF
QYIPPPPPKYINSK	393.3		1	YDR207C	482-495	Ume6p is a C6 zinc finger URS1-binding protein.
TTAPRGPKKAQPAQ	168.8		1	YGR097W	176-189	transcriptional activator of the SKN7 mediated 'two-component' regulatory system
DKLPFSPIKEKKLK	64.1		1	YOR335C	774-787	Cytoplasmic alanyl-tRNA synthetase gene
SMSPLPPARANKSD	16632.1		1	YLR162W	51-64	Hypothetical ORF
ANLPNRPKRGEGIN	6369.6		1	YMR047C	1035-1048	Nuclear pore complex protein that is member of GLFG repeat-containing family of nucleoporins and is highly homologous to Nup100p
VTTPLKPKRLAIPI	1892.5		1	YJR083C	47-60	Hypothetical ORF
AGSPIRPYKQRYLL	1769.8		1	YGL073W	526-539	heat shock transcription factor
MLIPNFPNKKLKLN	1086.2		1	YHR086W	128-141	putative RNA binding protein, involved in meiosis-specific splicing of the REC107 transcripts in cooperation with the Mer1 protein
DSLPFAPLRKVYEL	321.5		1	YBR056W	139-152	Hypothetical ORF
SNVPTTPSRELNGT	271.9		1	YNL309W	346-359	Interacts with the putative transcription factor Sin3p
KERPKPPNKGDVGR	326.1		1	YOR233W	333-346	protein kinase
PIQPQEPFRHNTTI	60.6		1	YNL085W	152-165	retroviral protease signature protein
FREPDLPRKGLLED	1348.7		1	YJR054W	476-489	Hypothetical ORF
SSLPSPPAKKSATS	300.5		1	YOL006C	72-85	topoisomerase I
DQKPLVPIRIYGAI	5147.4		1	YPR023C	316-329	stable component of the NuA4 complex
SLPPTPPYKAHKKK	757.7		1	YBR007C	353-366	Hypothetical ORF
SSTPTTPERPKRKS	58116.3		1	YHR182W	758-771	Hypothetical ORF
EGKPLFPGKDHVHQ	5.2		1	YLR113W	212-225	mitogen-activated protein kinase (MAP kinase)
YMQPIIPGKTECFE	595.8		1	YDR390C	151-164	similar to ubiquitin activating enzyme (E1)
VHGPVIPMKALEIA	138.3		1	YPR196W	383-396	Hypothetical OR
FWNPENPYKFVHPR	523.7		1	YEL011W	171-184	1,4-glucan-6-(1,4-glucano)-transferase
MEYPFKPPKMQFDT	483.4		1	YDR177W	60-73	ubiquitin-conjugating enzyme
FPYPFKPSRVGVKY	2787.3		1	YGL131C	440-453	Hypothetical ORF
FVIPGVPSKCYSLF	44.7		1	YGR065C	310-323	H+-biotin symporter
RPSPWLPSKPNCYH	6263.3		1	YDR151C	80-93	member of the CCCH zinc finger protein family that has two or more repeats of a novel zinc finger motif consisting of Cys and His residues in the form Cx8Cx5Cx3H [where x is a variable amino acid (aa)]
LVQPVVPDKVFSFR	311.1		1	YER036C	368-381	Hypothetical ORF
VHGPGVPVKTLEIA	43.4		1	YGR288W	386-399	MAL-activator protein
IYTPYIPFRNSRTW	3278.8		1	YLR240W	75-88	phosphatidylinositol 3-kinase
YKIPVVPPRETYFA	3324.6		1	YGR166W	507-520	involved in cell wall biogenesis
FYYPESPTKNLRPR	292.1		1	YML119W	56-69	Hypothetical ORF
NEGPEYPTKIEKNQ	127.1		1	YKL101W	777-790	Putative protein kinase homologous to S. pombe cdr1/nim1
VTQPITPVKKRRSE	2648.3		1	YNL230C	264-277	elongin A
EDTPDLPQKTGIRK	5620.3		1	YJR137C	1229-1242	Putative sulfite reductase
NWSPNIPLRYSDFA	3716.0		1	YOL017W	129-142	Hypothetical ORF
TTRPAPPSKAKDVA	766.6		1	YAL011W	347-360	Hypothetical ORF
SASPTLPTRRSRRL	49404.1		1	YDL156W	62-75	Hypothetical ORF
WNLPWSPFKITTIM	6477.8		1	YDR211W	95-108	Translation initiation factor eIF-2B epsilon subunit
FQPPPKPFRRSQSS	45062.9		1	YBR108W	657-670	Hypothetical ORF
LRKPRAPMRNVIIT	3327.0		1	YER141W	449-462	cytochrome oxidase assembly factor
IAYPGDPLRFHSHL	93.2		1	YAR008W	207-220	34kDa subunit of the tetrameric tRNA splicing endonuclease
LWQPVDPSREDLVI	179.4		1	YLR301W	128-141	Hypothetical ORF
IIIPPIPSKHSLLK	3188.8		1	YDR425W	171-184	Hypothetical ORF
DKLPEGPVKSLEGA	87.8		1	YNL134C	130-143	Hypothetical ORF
HNSPVAPNRYAANL	154.7		1	YBR038W	84-97	chitin synthase 2
CREPEVPQRLLTLI	1143.7		1	YCR095C	250-263	Hypothetical ORF
NLKPERPSKVSFEM	4074.8		1	YEL062W	548-561	Non-membrane-embedded, PEST sequence-containing protein
FKAPTNPRKVYCKR	267.0		1	YMR035W	79-92	mitochondrial inner membrane protease
MVRPAPPRRADPEG	18843.7		1	Q0297	11-24	Hypothetical ORF
MVTPSKPPKKSVGF	2649.7		1	YCL063W	147-160	Hypothetical ORF
DRPPDVPRKIIVGR	2966.0		1	YBL067C	301-314	ubiquitin carboxyl-terminal hydrolase
FLQPVDPVKLDIPF	0.0		1	YLR399C	173-186	Bdf1p contains two bromodomains, localizes to the nucleus and to chomosomes in spread meiotic nuclei but is excluded from the nucleolus
RAPPPVPKKPSSRI	28885.2		1	YIR003W	387-400	Hypothetical ORF
LGEPFDPNKHEATF	68.3		1	YOR232W	175-188	GrpE homolog, mitochondrial matrix protein
NIQPDLPPRKIMIP	27228.2		1	YBR239C	90-103	Hypothetical ORF
MTDPDAPSRTEHKW	121.6		1	YLR179C	77-90	Hypothetical ORF
LDDPFTPPRWLHHI	3396.8		1	YDR128W	52-65	Hypothetical ORF
VMKPKSPDKEFFDA	851.7		1	YJR066W	1483-1496	phosphatidylinositol kinase homolog
IRYPVTPNKASLDR	94.5		1	YOR384W	132-145	similar to FRE2
KNSPLAPIKKNVEL	252.2		1	YLL021W	1085-1098	spindle pole antigen
MKAPKMPDKHRDNY	1759.3		1	YDL031W	923-936	similar to RNA helicases
SGKPLFPGRDYHHQ	2058.2		1	YGR040W	221-234	MAP protein kinase homolog involved in pheromone signal transduction
PVDPTTPVKLGPGI	0.0		1	YOL142W	12-25	Rrp40p
TNEPTKPIRRLSTP	4978.9		1	YMR042W	23-36	transcription factor
FFDPESPNKGKLIL	68.0		1	YPL269W	491-504	Component of cortical adaptor complex that orients microtubules
LDRPQLPPRQVVNA	14427.1		1	YMR192W	159-172	Hypothetical ORF
ALVPFAPFKLLKDR	121.1		1	YHL047C	340-353	Triacetylfusarinine C transporter
FDFPLSPVKHENPT	53.0		1	YBR098W	196-209	Product of gene unknown
KDAPIEPPKYMGMG	43.8		1	YOR346W	673-686	deoxycytidyl transferase
QSTPTPPAKRLFLI	1420.7		1	YKL165C	41-54	(putative) involved in cell polarity
ELLPVVPEKFLIAC	13.7		1	YOR273C	415-428	Hypothetical ORF
NYAPRLPRRETSSS	29069.1		1	YIL061C	231-244	U1snRNP 70K protein homolog
FVPPNLPMRRFKEI	25915.8		1	YNL047C	421-434	Hypothetical ORF
FFQPEYPVRMEPDL	1055.1		1	YLR128W	194-207	Hypothetical ORF
DVIPKKPLKSAADK	359.3		1	YOL055C	314-327	THI for thiamine metabolism. Transcribed in the presence of low level of thiamine (10-8M) and turned off in the presence of high level (10-6M) of thiamine. Under the positive control of THI2 and THI3.
GAIPRGPKKDDASF	225.4		1	YPR161C	424-437	CDC28/cdc2 related protein kinase
HSSPIAPSKAKRQR	1353.0		1	YCR065W	64-77	Transcription factor (fork head domain)
AVLPIEPMKIKGTT	604.7		1	YNL140C	149-162	Hypothetical ORF
MSEPEVPFKVVAQF	48.9		1	YJL020C	1-14	Hypothetical ORF
RMIPELPPKRIGSQ	34801.5		1	YMR004W	190-203	peripheral Golgi membrane protein
LRSPQNPNRMTAVI	1207.3		1	YPL115C	235-248	GTPase-activating protein activity toward the essential bud-site assembly GTPase Cdc42
PSNPALPKKLLNVP	1033.7		1	YGL197W	345-358	negative regulator of early meiotic genes
LRLPEIPPKGDFDV	322.4		1	YFL036W	1327-1340	mitohcondrial RNA polymerase
HQIPSAPQRLVSII	571.6		1	YMR136W	114-127	Product of gene unknown
YRYPQTPMRLEIAV	1060.0		1	YLR213C	295-308	CRH-Related
GGPPLLPQKSAAFQ	7090.3		1	YPL084W	731-744	BCK1-like resistance to osmotic shock
KYDPDNPNKDKLGT	20.9		1	YBR235W	52-65	Hypothetical ORF
DELPSPPLRMVHID	7450.4		1	YER152C	237-250	Hypothetical ORF
DSIPLEPKKAKHLM	140.8		1	YHR118C	82-95	50-kDa subunit of ORC
QSQPPRPPRPAANL	27364.0		1	YGR268C	24-37	Hypothetical ORF
LAPPLSPTKPSPLH	111.3		1	YDR425W	253-266	Hypothetical ORF
TLRPGIPLKPMLAK	302.7		1	YDL164C	384-397	DNA ligase
EEHPPLPARRKSEE	31194.9		1	YOR042W	80-93	Hypothetical ORF
YRIPDDPRKSQNKS	351.3		1	YKL178C	366-379	a factor recptor
WSYPYEPLRVLQVG	2320.2		1	YDR415C	17-30	Hypothetical ORF
ACLPVGPRKNGMNV	619.3		1	YAR061W	26-39	Hypothetical ORF
EYFPISPEKKEEME	0.0		1	YGR237C	591-604	Hypothetical ORF
VYSPIQPRRRKDSS	13282.7		1	YLR228C	72-85	involved in cell wall biogenesis (putative)
LLAPNSPLKNTKSV	94.9		1	YOR124C	391-404	Ubiquitin-specific protease
TKKPRPPVKSKPKH	344.5		1	YOR367W	153-166	Calponin homolog
TPPPVEPLKTKDLA	36.2		1	YBR284W	102-115	Hypothetical ORF
DQAPSLPPKPNTQL	17568.3		1	YCL008C	158-171	homologous to mouse and human Tsg101 tumor susceptibility genes
PLIPDNPGRLLSSK	200.4		1	YEL023C	311-324	Hypothetical ORF
NNGPKIPQKNTIDS	423.7		1	YKR029C	581-594	Hypothetical ORF
NSPPTTPSKDECGP	100.9		1	YMR190C	45-58	has DNA helicase signature motifs
MVLPPAPPKNSDPS	891.6		1	YFL036W	764-777	mitohcondrial RNA polymerase
SKVPKAPTRETHIP	1301.8		1	YML013W	181-194	Hypothetical ORF
LSCPNVPGKPQVAY	201.1		1	YKL216W	131-144	dihydroorotate dehydrogenase
FHDPILPRRTSTFL	44806.3		1	YHL028W	526-539	Putative integral membrane protein containing novel cysteine motif. Similarity to SLG1 (WSC1), WSC2 and WSC3
VGNPEGPEKPNKKF	186.3		1	YKL060C	315-328	aldolase
LPAPPPPPRRGPAP	6275.8		1	YOR181W	341-354	Actin assembly factor
SPSPLNPYRPHHNM	342.8		1	YNL298W	402-415	protein kinase, homologous to Ste20p, interacts with CDC42
NIPPNSPGKLQLNT	84.4		1	YNR017W	123-136	23 kDa mitochondrial inner membrane protein
GVYPSRPEKTYDYS	470.2		1	YBR026C	71-84	Nuclear protein that binds to T-rich strand of core consensus sequence of autonomously replicating sequence
GGQPPVPVRMQPQP	6012.5		1	YBR108W	379-392	Hypothetical ORF
GPAPPPPPRASRPT	6370.4		1	YOR181W	384-397	Actin assembly factor
LSLPRLPNKHHWPL	27087.2	2182.7	2	YAR068W	116-129	Hypothetical ORF,Hypothetical ORF
PPPPPPPPKPPLND	1027.4		1	YMR089C	156-169	mitochondrial membrane ATPase of the CDC48/PAS1/SEC18 (AAA) family
RGIPARPCKDDVMK	7216.5		1	YPL073C	83-96	Hypothetical ORF
GPPPAMPARPTATT	11511.8		1	YBL007C	192-205	contains 3 SH3 domains, interacts with Bee1p
PYPPSLPSRDLYEV	8329.9		1	YLL028W	113-126	polyamine transport protein
LPPPRSPNRPTLSD	33885.9		1	YER158C	363-376	Hypothetical ORF
VDPPFMPFRDAGYS	579.0		1	YFR028C	120-133	soluble tyrosine-specific protein phosphatase
VKEPSFPSRSAFSP	1088.5		1	YMR191W	432-445	Hypothetical ORF
IAYPFYPFKKLGRQ	813.1		1	YGR165W	32-45	Hypothetical ORF
WISPDTPLKFPLNE	5886.8		1	YJL093C	636-649	outward-rectifier potassium channel
ISTPEVPKKKIKTG	4965.1		1	YIL010W	28-41	involved in telomeric silencing
QTSPGQPRKGQNGS	118.0		1	YFR028C	427-440	soluble tyrosine-specific protein phosphatase
WNDPSDPTKGFQYL	1295.5		1	YMR207C	1538-1551	Similar to acetyl-coenzyme A carboxylase
IAHPVRPHRAITMT	2655.7		1	YBR276C	631-644	dual specificity protein phosphatase
SPSPSTPTKSGKMR	301.5		1	YKL185W	424-437	probable purine nucleotide-binding protein
GLEPNTPLKSIKVD	68.2		1	YGL009C	340-353	isopropylmalate isomerase
GNVPHSPVRFADTV	0.8		1	YJR025C	93-106	3-hydroxyanthranilic acid dioxygenase
ASMPRVPLKIVLKD	6879.1		1	YIL078W	68-81	Threonyl-tRNA synthetase, cytoplasmic
PPVPKAPSRRSSSL	29364.0		1	YER132C	943-956	negative regulator of early meiotic gene expression
TDGPIDPFKEPKTS	0.0		1	YPR018W	481-494	p90 subunit of yeast Chromatin Assembly Factor-I (CAF-I)
SNSPISPHKLIYKN	0.0		1	YDR216W	473-486	positive transcriptional regulator of ADH2 and peroxisomal protein genes
RNEPVKPFRNIDLK	6040.8		1	YHR037W	29-42	delta-1-pyrroline-5-carboxylate dehydrogenase
KLEPENPQKPSNTH	11.4		1	YFL054C	238-251	Hypothetical ORF
HLDPEAPDKLLENS	35.4		1	YOR301W	109-122	Similar to B-chains of the insulin-related hormone superfamily.
VSPPFFPEKELNNR	322.9		1	YKR010C	454-467	topoisomerase I interacting factor 2
PNSPTPPLKSKVSR	866.0		1	YER164W	1337-1350	transcriptional regulator
VCPPSFPSRRCETC	40344.9		1	YPL006W	878-891	predicted transmembrane protein
TRRPTNPFRVISVS	1891.3		1	YNL166C	314-327	bud neck protein
YYGPNSPLKLDEEN	0.0		1	YKL108W	203-216	Synthetically lethal with dpb11-1; required for DNA replication
IINPDTPHRRIFNQ	1671.0		1	YBL019W	264-277	AP endonuclease
EYSPLVPSKMCADK	369.5		1	YBR044C	356-369	mitochondrial protein; (putative) chaperone
FKMPKKPQRSKEEV	7875.9		1	YOR243C	86-99	Hypothetical ORF
TGRPDKPFRALLVD	5657.3		1	YLR289W	228-241	GTPase
IIFPTSPTKLTFSN	313.8		1	YDR130C	112-125	Cell cycle-dependent filament between nuclei
PIMPTLPPRPYITI	26066.2		1	YGL060W	537-550	Hypothetical ORF
RLIPTSPQKTNINT	546.8		1	YGR146C	14-27	Hypothetical ORF
ATRPSSPMRHKSIS	6111.3		1	YAR019C	585-598	protein kinase domain
EILPVKPTKKSSKK	2721.0		1	YCL014W	808-821	involved in bud site selection
FRFPRLPQKKKEEL	19485.6		1	YGL130W	106-119	mRNA guanylyltransferase (mRNA capping enzyme), alpha subunit
LRIPETPVKKSPLV	163.5		1	YJL187C	191-204	protein kinase homolog
RPNPTQPRKPLDCK	271.0		1	YDR359C	776-789	vacuolar import degradation
YTLPLLPGKGGFRI	474.2		1	YFR048W	228-241	Hypothetical ORF
LIPPLHPLKKQHPK	1418.2		1	YIL089W	44-57	Hypothetical ORF
DLQPLEPKKAAAST	37.7		1	YBL007C	805-818	contains 3 SH3 domains, interacts with Bee1p
ILSPGYPNKSFNNK	293.2		1	YGL073W	653-666	heat shock transcription factor
VVIPPVPSRYSDER	4480.4		1	YDL117W	95-108	Product of gene unknown
ALRPTGPDRGDGFD	145.4		1	YNL139C	1465-1478	Involved in transcription
SNSPQIPKKKVKDQ	1829.5		1	YBL004W	1825-1838	Hypothetical ORF
SNDPIPPPRKVSDV	8061.3		1	YGR097W	457-470	transcriptional activator of the SKN7 mediated 'two-component' regulatory system
QDSPDMPEKECVYV	26.9		1	YER179W	310-323	meiosis-specific protein related to RecA and Rad51p. Dmc1p colocalizes with Rad51p to discrete subnuclear sites in nuclear spreads during mid prophase, briefly colocalizes with Zip1p, and then disappears by pachytene
TNPPIDPIREANVM	14.7		1	YDL171C	572-585	Glutamate synthase (NADPH)
EYHPIKPLRSSSST	3145.2		1	YDL180W	234-247	Hypothetical ORF
ISTPPPPPKMAIPA	334.7		1	YFR019W	390-403	type II PI(4)P5-kinase (PIP4,5 kinase) similar to human PIP5K-II
ELPPIKPPRPTSTT	56995.1		1	YBL007C	619-632	contains 3 SH3 domains, interacts with Bee1p
PIVPREPLRNEPTD	7407.1		1	YPL255W	118-131	Involved in mitotic and meitoic cell cycle
ITLPRRPAKKIQLG	48606.0		1	YBR122C	41-54	Mitochondrial ribosomal protein MRPL36 (YmL36)
KLKPSLPNKLVGKY	3695.5		1	YPL242C	77-90	Similar to mammalian IQGAP proteins
QPKPGNPLRNARLN	266.1		1	YMR191W	37-50	Hypothetical ORF
DVYPHEPAKNGEGS	124.8	112.7	2	YER081W	311-324	3-phosphoglycerate dehydrogenase,3-phosphoglycerate dehydrogenase
LRKPSAPKRMSSIS	2943.9		1	YMR086W	52-65	Hypothetical ORF
GKVPVQPRKRKSIT	1427.6		1	YKL062W	547-560	zinc finger protein
ELDPICPLKVPLTA	42.4		1	YGR166W	276-289	involved in cell wall biogenesis
ERDPNAPKKPLTVF	94.1		1	YDR174W	100-113	35 kDa protein belonging to the high mobility group (HMG) fanily of proteins
NDDPVIPYKLSKDT	198.4		1	YHR164C	1037-1050	DNA replication helicase
NSRPQQPERRRFNS	40917.7		1	YOR042W	296-309	Hypothetical ORF
PPEPATPSKKSLTT	41.3		1	YBR060C	169-182	origin recognition complex subunit 2
VQTPHVPDRPPSQL	4138.7		1	YPR104C	731-744	Protein with a domain similar to the fork head DNA-binding domain found in the developmental fork head protein of Drosophila melanogaster and in the HNF-3 family of hepatocyte mammalian transcription factors.
GNTPDAPKRGFLGY	658.2	153.4	2	YDL245C	44-57	Hexose transporter,hexose permease
KRPPTAPQRKISLP	8625.3		1	YPR171W	469-482	Hypothetical ORF
RRKPHSPNKKKPKE	693.2		1	YDR223W	12-25	Hypothetical ORF
SNNPSKPRKYKTKS	307.2		1	YIL130W	110-123	Hypothetical ORF
RSIPRGPDKNSLRV	384.0		1	YOR322C	268-281	Hypothetical ORF
IQHPFLPRKIPIIT	1115.2		1	YGR094W	408-421	mitochondrial and cytoplasmic valyl-tRNA synthetase
SGPPLLPPRNTMKN	32873.3		1	YJR083C	215-228	Hypothetical ORF
NAPPYVPQRSKQPD	11785.1		1	YBR114W	165-178	Radiation repair protein, putative DNA helicase
QRLPGEPGREQAPN	61.7		1	YOR322C	391-404	Hypothetical ORF
GRIPQLPNRDEMTA	11528.8		1	YCR073C	1268-1281	protein kinase
MRAPPSPRKSKSGH	1244.3		1	YOR255W	1-14	Hypothetical ORF
LIPPGFPTKNYPPG	85.1		1	YCL010C	185-198	Hypothetical ORF
KLGPDTPIKVAGPL	196.2		1	YOR219C	616-629	dipeptidyl aminopeptidase
PNEPGAPSRLSFEN	34.7		1	YBL067C	285-298	ubiquitin carboxyl-terminal hydrolase
SSLPLGPIKERSKQ	78.0		1	YMR012W	146-159	translation initiation factor eIF3 subunit
YILPKNPFRVPSEM	808.5		1	YGR293C	125-138	Hypothetical ORF
QNTPPLPPKPKSPH	38471.4		1	YCL008C	175-188	homologous to mouse and human Tsg101 tumor susceptibility genes
DYLPPVPEKNAGKQ	680.6		1	YDR322W	274-287	Mitochondrial ribosomal protein MRPL35 (YmL35)
VAPPPLPNRQLPNL	32400.7		1	YNL094W	505-518	Hypothetical ORF
QIFPKKPLRRTVMS	35374.8		1	YDR182W	166-179	involved in ion homeostasis
IFGPSFPFRSHIDV	9629.3		1	YDL224C	170-183	Possible RNA binding protein. Homolog of Whi3.
FPFPTPPDRVALSK	833.8		1	YMR128W	865-878	(putative) involved in cell wall biogenesis
DEPPSFPKRWGWLK	9644.9		1	YIL067C	85-98	Hypothetical ORF
RDKPSEPERTKDGS	112.3		1	YJL184W	49-62	Hypothetical ORF
SSTPIVPNRLKTVL	6565.2		1	YHR164C	158-171	DNA replication helicase
VTLPTGPAKIIWEK	38.2		1	YHR007C	510-523	cytochrome P450 lanosterol 14a-demethylase
LSKPSKPLKEIRFD	585.8		1	YAR003W	101-114	Hypothetical ORF
MALPRTPLKTSTEE	1127.3		1	YCL009C	276-289	Small regulatory subunit of Acetolactate synthase
TDLPVNPPRDDKEW	94.9		1	YNR021W	264-277	Hypothetical ORF
HPDPADPAKELELN	0.0		1	YDR037W	377-390	lysyl-tRNA synthetase
NEYPSKPPKVKFPA	414.9		1	YDL064W	66-79	ubiquitin-conjugating enzyme
LSTPSAPAKINNYS	174.1		1	YDR109C	605-618	Hypothetical ORF
NAKPPLPIKAVTRP	1873.7		1	YJL201W	440-453	(putative) involved in cell wall biogenesis
QLLPNNPDKNNNGT	49.9		1	YKL159C	151-164	calcineurin inhibitor
EVYPIEPPKVVCLK	0.0		1	YLR306W	88-101	Ubiquitin-conjugating enzyme
LTCPFEPPKPKTKH	82.2		1	YJR064W	272-285	subunit of chaperonin subunit epsilon
THAPTTPNRTSPNR	14647.7		1	YHL007C	507-520	serine/threonine protein kinase
LENPSTPDKTEEDW	61.0		1	YKL010C	724-737	involved in ubiqitin-mediated protein degredation
GTPPTTPLRTAQGI	5738.9		1	YOR025W	379-392	involved in telomeric silencing
EKFPKLPHKLVHML	7913.3		1	YKR024C	336-349	putative RNA helicase
SRKPPIPAKQHVKK	4850.7		1	YIL156W	547-560	Ubiquitin-specific protease
QLTPLLPDKYFDSA	516.2		1	YBL066C	693-706	putative transcription factor
IFPPLNPARTSLNS	5079.1	571.9	2	YDR312W	172-185	possibly involved in mating,homologous to Ssf2p
YGPPTDPRKQKQAK	172.4		1	YDR001C	36-49	neutral trehalase
QLLPNVPDKVLVPG	69.0		1	YDL220C	391-404	binds to single-stranded TG1-3 telomere G-tails
VPEPSKPCRLLLVR	1197.2	68.2	2	YNL034W	549-562	Hypothetical ORF,Hypothetical ORF
HGLPYKPSKLIRIF	747.3		1	YLR224W	329-342	Hypothetical ORF
TLIPPIPEKQSIKN	259.4		1	YDL113C	210-223	Hypothetical ORF
AMNPESPTRDQIFL	647.8		1	YMR012W	411-424	translation initiation factor eIF3 subunit
VPPPNVPKKDKREV	980.3		1	YBR058C	659-672	Ubiquitin-specific protease
ALKPKTPSKAPRKR	2056.4		1	YBR060C	65-78	origin recognition complex subunit 2
VAKPKKPARPTMST	9080.0		1	YNL298W	513-526	protein kinase, homologous to Ste20p, interacts with CDC42
DSPPQSPRRSSNSS	15864.0		1	YKL185W	464-477	probable purine nucleotide-binding protein
SKDPNRPTKFAFES	161.9		1	YML061C	386-399	5' to 3' DNA helicase
TTVPTKPKKPHDIS	1543.1		1	YKR084C	145-158	Protein related to translation elongation factor EF-1alpha and to Suf12p/Sup2p/Gst1p/Sup35p
MTDPDAPSKTDHKW	56.6		1	YLR178C	93-106	(putative) lipid binding protein; supressor of a cdc25 mutation
SNFPDFPLKKYLKN	382.2		1	YER087W	333-346	Hypothetical ORF
SLSPKDPERARLLS	97.9		1	YMR145C	263-276	Hypothetical ORF
DSIPVDPEKVVAIV	0.0		1	YBL015W	216-229	acetyl CoA hydrolase
YQYPQTPSKVDISI	141.2		1	YEL040W	243-256	Product of gene unknown
SMYPGLPSRLEKEL	6189.9		1	YDL029W	307-320	actin-related protein
VQQPEDPLRVLGEY	46.1		1	YDR469W	143-156	Hypothetical ORF
LHVPRNPSKSRRGS	1257.3		1	YLR310C	161-174	regulatory protein of adenylate cyclase
YDFPTVPARKFVQP	803.8		1	YNR006W	578-591	hydrophilic protein; has cysteine rich putative zinc finger esential for function
FVSPRIPSRIVKNG	34149.1		1	YOR086C	892-905	Hypothetical ORF
LTSPKNPIKSVTKF	227.1		1	YDR172W	569-582	translation termination factor eRF3
YTNPRAPGKLQDSH	478.3		1	YIL054W	33-46	Hypothetical ORF
NSMPNVPVRLKLHT	20419.5		1	YKL208W	152-165	involved in RNA splicing
DYQPLSPPRELDPD	506.4		1	YAR014C	249-262	Hypothetical ORF
VTLPISPSRASISF	951.3		1	YGL235W	70-83	Hypothetical ORF
LRRPIFPGRDYRHQ	8010.5		1	YBL016W	218-231	cdc2+/CDC28 related kinase with positive role in conjugation
GSSPVSPDKRPSWK	223.4		1	YGL156W	66-79	vacuolar alpha mannosidase
SQSPKRPKKYPKKA	624.5		1	YNL080C	295-308	Hypothetical ORF
QGYPRQPQRPQRYH	13245.6		1	YDR171W	27-40	heat shock protein similar to HSP26, involved in cytoskeleton assembly
GYDPTDPNRPKVTK	54.7		1	YER166W	1426-1439	Hypothetical ORF
KLRPDLPVKNFVVK	10676.3		1	YFR030W	641-654	subunit of assimilatory sulfite reductase
KALPKEPKKLLPNS	284.0		1	YIR010W	422-435	Hypothetical ORF
ISRPVQPFKVGSIG	1115.7		1	YPR185W	368-381	Involved in autophagy
KHAPFIPVKPALEK	907.3		1	YPR095C	158-171	Suppressor of Ypt3
KFIPNKPYRQFNTW	1222.5		1	YGR019W	339-352	gamma-aminobutyrate (GABA) transaminase (4-aminobutyrate aminotransferase)
SMEPHSPKKAKSVE	1229.9		1	YIL112W	773-786	Hypothetical ORF
QMRPYTPLRSPNSR	4418.8		1	YOR093C	49-62	Hypothetical ORF
SHLPLIPEKIKSLK	773.8		1	YDR419W	203-216	similar to E. coli DinB and S. cerevisiae REV1
VSTPPVPKKFQEIF	694.9		1	YDL107W	9-22	cox1 pre-mRNA splicing factor
ISNPSSPAKTKRDI	107.5		1	YMR137C	188-201	interstrand crosslink repair protein
NKIPPKPRKVLQLL	1733.0	722.7	2	YGL076C	93-106	Ribosomal protein L7A (L6A) (rp11) (YL8),Ribosomal protein L7B (L6B) (rp11) (YL8)
TGFPPTPLKREGVG	1734.4		1	YOR191W	815-828	contains motifs that are present in a family of DNA-dependent ATPases, the SWI2/SNF2-like proteins
EKLPETPDRSKCAC	12197.1		1	YLR343W	379-392	Hypothetical ORF
VPSPGLPEKVNEKS	141.3		1	YLR119W	34-47	may be involved in RNA export from nucleus
DLNPDAPPKPQLIP	88.2		1	YPL057C	43-56	integral membrane protein, exhibits homology to YBR161w, Hoc1p, and Och1p
SKFPELPSKVHNAV	1166.2		1	YGR264C	141-154	methionyl tRNA synthetase
LRDPVIPIKLAAEK	68.1		1	YGL195W	2564-2577	translational activator of GCN4 through activation of GCN2 in response to starvation
EIAPSLPSRNSIPA	35443.5		1	YCR088W	471-484	Actin binding protein
VHDPNIPLRPKEII	562.3		1	YGR184C	643-656	Ubiquitin-protein ligase
SSRPTSPVRKARST	1776.8		1	YER173W	28-41	(putative) cell cycle exonuclease
ATVPSAPYRKQIIS	1890.4		1	YAR002W	11-24	nuclear pore protein
KGAPFFPNKTFRKL	995.3		1	YPR144C	138-151	Hypothetical ORF
DLKPAYPGRSAHVV	8825.1		1	YJL127C	172-185	negative transcriptional regulator
SEEPTSPTRQVNPE	52.2		1	YER032W	443-456	Putative participant in 3' mRNA processing
ETVPTEPTRYNYQN	24.9		1	YER132C	1359-1372	negative regulator of early meiotic gene expression
FTAPPVPTKKKSKN	9163.8		1	YDR517W	316-329	Yeast homologue of mammalian GRASP proteins, also localised to the Golgi apparatus.
NMVPLNPNRIIPDE	1106.5		1	YDR499W	189-202	Product of gene unknown
QETPIIPKRIIHYS	15208.2		1	YLR030W	11-24	Hypothetical ORF
LPAPHRPEKYKERF	1226.1		1	YGR154C	67-80	Hypothetical ORF
RYKPTPPLKKRYDY	2113.5		1	YPL074W	335-348	AAA family ATPase
ASKPSVPPRNYFSK	20070.9		1	YIL108W	577-590	Hypothetical ORF
TATPSSPKRMHSSI	534.5		1	YNL321W	116-129	Hypothetical ORF
NNNPVPPQKINQPP	212.1		1	YDL203C	198-211	Hypothetical ORF
VDFPIFPRRFAKVE	16137.2		1	YJL091C	152-165	Hypothetical ORF
ESLPRTPTKGRSTQ	2203.8		1	YPR141C	2-15	kinesin-like nuclear fusion protein
DFTPVEPSKMREYI	15.3		1	YBR202W	629-642	MCM3 protein homolog (S. cerevisiae)
DLPPKFPEKPVHLV	10337.8		1	YDR444W	186-199	Hypothetical ORF
LPLPTLPDRQLFQT	15100.7		1	YPL115C	570-583	GTPase-activating protein activity toward the essential bud-site assembly GTPase Cdc42
MTAPLWPNKNEKNH	109.0		1	YOR337W	1-14	Ty1 enhancer activator
TQAPLAPSRNQENE	1198.2		1	YPR055W	308-321	121 kDa component of the Exocyst complex, which is required for exocytosis, and which also contains the gene products encoded by SEC3, SEC5, SEC6, SEC10, SEC15, and EXO70
VTKPVVPKKTKKSA	860.7		1	YLR087C	319-332	Hypothetical ORF
FFHPAIPLKNAAPF	298.1		1	YER066C-A	112-125	Hypothetical ORF
IFDPQDPYRRAQQF	59.9		1	YHR150W	496-509	Hypothetical ORF
QSPPRSPGRSPTRR	1890.0		1	YLR086W	108-121	SMC chromosomal ATPase family member
DYNPPPPSRNSPIR	874.4		1	YJL204C	669-682	Hypothetical ORF
KKDPNAPKRALSAY	286.3		1	YPR052C	15-28	11-kDa nonhistone chromosomal protein
RPPPLTPEKNLYLT	380.9		1	YER032W	258-271	Putative participant in 3' mRNA processing
DLAPKWPKKTVSNE	1586.9		1	YPL175W	432-445	N-acetylglucosaminyl-phosphatidylinositol biosynthetic protein
SSYPMNPPKISFMQ	439.8		1	YGR133W	86-99	Member of ubiquitin-conjugating protein family
EKGPRMPSRGRPRP	5124.0		1	YPR171W	144-157	Hypothetical ORF
TEAPMNPLKNREQM	394.8		1	YHR129C	114-127	Centractin
QILPTKPVKIIEQN	183.1		1	YLR082C	68-81	Suppressor of rad53 lethality
EFCPTYPSKLFVPR	796.2		1	YJR110W	189-202	Hypothetical ORF
DYNPTIPPRSKDRP	6745.6		1	YOL070C	274-287	Hypothetical ORF
YLDPFHPKRKFIGV	88.7		1	YNL005C	96-109	Mitochondrial ribosomal protein MRP7 (YmL2) (E. coli L27)
TSAPDIPPRSPNRN	14485.9		1	YDR239C	54-67	Hypothetical ORF
AARPTRPDKARRLG	4961.6	316.3	2	YLR029C	39-52	Ribosomal protein L15A (YL10) (rp15R) (L13A),Ribosomal protein L15B (YL10) (L13B) (rp15R)
KTKPSIPPKKVELN	1925.4		1	YPR171W	354-367	Hypothetical ORF
EANPDNPKKLDLKA	257.1		1	YER166W	783-796	Hypothetical ORF
CIIPPLPDKKVFQY	6960.3		1	YJL036W	96-109	Sorting NeXin
DPLPYSPLKLYDQK	116.6		1	YCR065W	382-395	Transcription factor (fork head domain)
AGTPNVPTRRPILK	24746.9		1	YIR003W	42-55	Hypothetical ORF
KSFPPPPLKPGQKT	219.9		1	YBR108W	84-97	Hypothetical ORF
RCSPWCPSRSHGAV	2360.3		1	YLR169W	91-104	Hypothetical ORF
VHGPGIPMKSLEVA	32.9		1	YBR297W	381-394	MAL-activator protein
SSNPDDPIRVTTPM	85.0		1	YOL004W	293-306	DNA binding protein involved in transcriptional regulation
VLEPSKPYKKNPFM	237.5		1	YBR284W	663-676	Hypothetical ORF
KKDPFPPPKDLLVQ	332.3		1	YGR140W	421-434	110 kDa subunit of the centromere binding factor CBF3
LDYPKAPIKLTMKS	537.8		1	YIL161W	160-173	Hypothetical ORF
DVLPAGPVRSLEGA	136.8		1	YCR102C	122-135	Hypothetical ORF
DSDPNTPKKLSSPR	28.1		1	YNL238W	661-674	Ca2+-dependent serine protease
LQNPLGPERTFLIM	197.0		1	YLR253W	491-504	Hypothetical ORF
AIPPPVPNRPGGTT	11195.6		1	YLR144C	7-20	involved in cortical actin cytoskeleton assembly
PKDPCSPQRDEILT	6.2		1	YBR271W	27-40	Hypothetical ORF
DSGPQRPKRTRAKG	38935.5		1	YDL106C	73-86	Homeobox-domain containing transcription fractor which is a positive regulator of PHO5 and other genes.
DVLPAGPVRSLEGV	4.0		1	YLR460C	130-143	Hypothetical ORF
VYVPINPPKELDQR	298.0		1	YJL060W	164-177	Hypothetical ORF
SLDPDRPEKDCVEE	125.6		1	YIR032C	171-184	ureidoglycolate hydrolase
TLQPGLPHKPLPSD	295.2		1	YKL148C	467-480	flavoprotein subunit of succinate dehydrogenase
SAFPQSPIRAYGST	186.2		1	YGL197W	1382-1395	negative regulator of early meiotic genes
MPTPMTPVKVGALA	287.6		1	YNL040W	1-14	Hypothetical ORF
DGRPHSPLRARSAT	1504.8		1	YFL007W	51-64	Involved in protecting the cell against bleomycin damage
STSPKLPPRGKQRE	20362.8		1	YPL249C	293-306	Hypothetical ORF
NINPKQPPKTSGEK	207.4		1	YMR179W	373-386	non-specific DNA binding protein
STPPTLPPRRIEDP	27499.4		1	YMR192W	200-213	Hypothetical ORF
NTVPSTPSRSNSVL	26290.5		1	YKL038W	137-150	transcriptional repressor and activator
INQPSTPKKLKRKS	2475.5		1	YDR501W	316-329	PLasmid Maintenance
HEHPCGPLKKLFSD	166.9		1	YIL002C	144-157	phosphatidylinositol 4,5-bisphosphate 5-phosphatase
SSSPFIPKKRKPRS	1972.4		1	YLR430W	2218-2231	component of a nuclear-localized tRNA splicing complex
SELPTRPSKSKTYN	4584.1		1	YNL139C	1447-1460	Involved in transcription
HGVPVVPSREVTIN	555.4		1	YER014W	440-453	protoporphyrinogen oxidase
GWKPLRPIKLISWD	11980.6		1	YJR126C	478-491	Hypothetical ORF
RPTPRKPSRMATDH	16518.4		1	YER118C	8-21	Transmembrane osmosensor
KWEPSTPQRKGPIL	2428.4		1	YLR460C	166-179	Hypothetical ORF
APAPLDPFKTGGNN	35.4		1	YBL007C	849-862	contains 3 SH3 domains, interacts with Bee1p
RFNPAIPLRIYLKT	3039.4		1	YLR073C	15-28	Hypothetical ORF
MSLPVTPVKSKVCS	2123.4		1	YER032W	50-63	Putative participant in 3' mRNA processing
PKEPRLPKRKVAVM	37993.3		1	YPL212C	67-80	intranuclear protein which exhibits a nucleotide-specific intron-dependent tRNA pseudouridine synthase activity
GVPPNFPQRMMPPP	1874.2		1	YKL204W	471-484	probable purine nucleotide-binding protein
QQLPLEPLKPTATG	256.7		1	YOR329C	404-417	suppressor of clathrin deficiency
SGPPPRPKKPSTLK	2616.4		1	YNL138W	352-365	70-kDa adenylyl cyclase-associated protein
TAAPATPPRHICNN	30371.8		1	YPR040W	50-63	Hypothetical ORF
SELPKSPYRQKPTQ	439.5		1	YHR184W	124-137	involved in meiosis, nuclear division and spore formation
ILYPDIPGKNYFLT	115.7		1	YOL087C	29-42	Hypothetical ORF
AIEPGVPSRYSDET	150.7	68.2	2	YDL246C	91-104	Hypothetical ORF,sorbitol-induced sorbitol dehydrogenase
LHDPLVPIKSYGLT	125.7		1	YMR185W	739-752	Hypothetical ORF
TPAPNLPEKTRLAL	6026.3		1	YBR208C	872-885	Urea amidolyase (contains urea carboxylase and allophanate hydrolase)
GILPLAPLRPLDPL	1661.1		1	YPL085W	915-928	vesicle coat component
QPLPTSPSKRFSSL	164.4		1	YOR372C	249-262	Nuclear Division Defective 1
VKHPMKPFRLMLTD	3946.9		1	YGL194C	43-56	(putative) histone deacetylase
SQKPQKPKKSAITK	646.6		1	YJR033C	1337-1350	Regulator of (H+)-ATPase in vacuolar membrane
QEKPLTPLKYTKLI	928.8		1	YHL025W	160-173	subunit of the chromatin remodeling Snf/Swi complex
LIDPSTPDKAAKKD	0.0		1	YGR083C	353-366	translation initiation factor eIF2B, 71 kDa (delta) subunit; translational repressor of GCN4 protein
DIHPSLPVRTRFAP	24636.9		1	YOL033W	38-51	Mitochondrial glutamyl-tRNA synthetase
REEPPLPKRIRISK	49127.2		1	YKL214C	57-70	Hypothetical ORF
LPVPQLPPKLLVYP	4362.7		1	YBR279W	17-30	RNA polymerase II-associated protein
PPPPPVPAKLFGES	2932.4		1	YNL271C	1244-1257	contains formin homology domains; homologous to BNR1 (BNI1 related protein)
PACPTPPYRSRETE	933.0		1	YLR457C	288-301	Nap1p binding protein
KKYPRKPKKNLNLG	149.3		1	YDR485C	336-349	Hypothetical ORF
VENPFLPAKEERTG	82.3		1	YIL115C	910-923	159-kDa nucleoporin with coiled-coil domain and repeated motifs typical of nucleoporins
NEVPTTPVRLILGQ	2527.7		1	YOR195W	2-15	possible leucine zipper
TKTPTQPIRLQTVS	1358.8		1	YER068W	519-532	putative zinc finger protein
QVPPKSPEKSGWLY	0.0		1	YNL257C	304-317	Putative transcriptional activator
DSIPSRPQRRKSVL	27616.3		1	YMR221C	258-271	Hypothetical ORF
STSPPRPKRIVVAI	3984.7		1	YDR538W	48-61	Phenylacrylic acid decarboxylase
IELPTQPVRKNPEA	550.5		1	YOR042W	147-160	Hypothetical ORF
DETPFFPDKIQKSF	163.8		1	YPR060C	81-94	chorismate mutase
QRHPKSPVKKPMTS	676.4		1	YCL014W	878-891	involved in bud site selection
APTPPAPSRSEKLH	4689.5		1	YBR108W	727-740	Hypothetical ORF
TDYPFKPPKISFTT	374.1		1	YBR082C	59-72	ubiquitin-conjugating enzyme
EAPPAKPSRSDIID	3396.0		1	YOR066W	225-238	Hypothetical ORF
ECHPELPNKDVKLD	139.4		1	YGL125W	158-171	putative methylenetetrahydrofolate reductase (mthfr)
VIMPEGPRKSVSMA	1118.3		1	YJL005W	424-437	adenylate cyclase
RRGPGRPRKDASTS	888.8		1	YDR310C	204-217	nuclear protein involved in silencing
YTTPKTPPRPKTIL	28789.2		1	YKR028W	957-970	Type 2A-related protein phosphatase
PQGPGIPPRTYEAS	2650.6		1	YPL084W	769-782	BCK1-like resistance to osmotic shock
IIKPYLPFKISKWL	877.9		1	YJR054W	69-82	Hypothetical ORF
GAKPKIPSKLYQSV	313.1		1	YBR138C	124-137	Unknown
TDYPFKPPKVNFTT	569.8		1	YDR059C	59-72	ubiquitin-conjugating enzyme
SHAPTKPTKTYKKW	3665.3		1	YOR059C	252-265	Hypothetical ORF
KWEPSTPQRNGPIL	3397.5		1	YCR102C	158-171	Hypothetical ORF
ENFPIVPLKSVAQD	377.4		1	YAL051W	638-651	transcription factor
HTPPLNPSKKCASI	15.3		1	YOR371C	699-712	Hypothetical ORF
KMFPFNPAKIKKDD	2492.0		1	YLR115W	535-548	Component of cleavage factor II (CF II); 105-kDa protein associated with polyadenylation factor 1 (PF I)
FLSPGKPSKGTSLH	436.7		1	YML005W	163-176	Hypothetical ORF
ALRPTPPERGSFPL	1956.2		1	YLL018C-A	11-24	Cox19p (under characterization)
SDLPSSPIKAPNVE	8.4		1	YHR164C	232-245	DNA replication helicase
EEHPSSPGKKQITY	44.3		1	YLR238W	11-24	Hypothetical ORF
PLQPRPPVKPLSKQ	860.7		1	YGR084C	87-100	35 kDa mitochondrial ribosomal small subunit protein
RNEPVIPTKPSSSQ	510.8		1	YNL139C	1279-1292	Involved in transcription
PFLPKIPQKPGGVS	2195.8		1	YLR164W	27-40	Hypothetical ORF
LWIPDDPSKARFLS	560.6		1	YJR152W	267-280	allantoate permease
GHTPQFPTKDEVSS	19.8		1	YNR031C	1516-1529	A MAP kinase kinase kinase; activator of Pbs2p
FISPHLPMKGRLVL	1541.1		1	YGR068C	471-484	Hypothetical ORF
MQGPKIPWRCGRVD	15913.6		1	YKR066C	186-199	Cytochrome-c peroxidase
RLLPSWPKRGFSLL	10657.8		1	YIL047C	210-223	plasma membrane protein
GGDPTKPVRTWNDL	202.8		1	YEL056W	193-206	subunit of a cytoplasmic histone acetyltransferase
IPTPSKPLKKRKKR	1576.7		1	YCL027W	390-403	serine/threonine-rich membrane protein
SKPPQLPPKCSSLR	44986.5		1	YJL056C	343-356	Metalloregulatory protein involved in zinc-responsive transcriptional regulation
VPSPIVPNKMRKQL	2653.5		1	YKL052C	214-227	Hypothetical ORF
NIQPNIPLRSYRYL	19514.1		1	YHL023C	782-795	Hypothetical ORF
SSRPMPPIRGPKRR	11560.5		1	YLR147C	88-101	encodes a core snRNP protein
ILLPPLPERAYIMD	26242.9		1	YGL144C	459-472	Hypothetical ORF
SFVPFPPFKLLTFD	321.8		1	YPR071W	44-57	Hypothetical ORF
SENPLLPEKLSQSK	196.3		1	YNR016C	154-167	acetyl-CoA carboxylase
PRRPNEPGKGMKWR	218.5		1	YNL068C	402-415	Fork Head homolog two
NSNPIDPLRCDRSV	300.7		1	YNL144C	502-515	Hypothetical ORF
CDFPYDPFKVMRQN	33.2		1	YKR061W	225-238	putative mannosyltransferase; type 2 membrane protein
TEVPSKPKKPSKTE	3311.6		1	YDR464W	568-581	negative regulator of prp genes
IELPHDPHKHFHRD	0.0		1	YNL091W	543-556	Hypothetical ORF
EVTPKVPERPSRRK	59102.8		1	YIR003W	4-17	Hypothetical ORF
LIMPIYPYRLVSTI	3058.3	531.0	2	YIL173W	525-538	potential membrane glycoprotein with strong similarity to Vth2 and Pep1/Vps10,potential membrane glycoprotein with strong similarity to Vth1 and Pep1
EVIPSWPRRGKVEE	922.8		1	YNL022C	436-449	Hypothetical ORF
SSPPPLPTRRDHIK	35236.4		1	YPR171W	184-197	Hypothetical ORF
PTTPGYPSKDSDTE	139.1		1	YJR126C	341-354	Hypothetical ORF
QSNPTSPTKQTFTI	147.8		1	YBL085W	600-613	BEM1-binding protein
TSTPPLPRRRATTS	36220.6		1	YGL181W	247-260	Glycine-threonine-serine repeat protein
DYLPQHPHRTSSLP	206.0		1	YDR103W	109-122	scaffold protein for MAP kinase cascade
VSIPFDPSKDTFDH	0.0		1	YEL031W	741-754	P-type ATPase
GITPVGPGKFCRSA	21.5		1	YEL050C	256-269	mitochondrial ribosomal protein L2 of the large subunit
FENPTIPKKSYSEF	50.5		1	YPR045C	291-304	Hypothetical ORF
SPPPVSPSKMKTTK	22.8		1	YMR255W	106-119	GREAT for FULL DEAD box protein activity
EKLPAIPRKFIVTE	667.1		1	YMR296C	278-291	Probable component of serine palmitoyltransferase, which catalyzes the first step in biosynthesis of long-chain sphingolipids
SKGPRTPAKEILEF	379.5		1	YDR206W	310-323	similar to Est1, which is a putative component of telomerase
AAWPLDPARERWTR	300.4		1	YGR031W	269-282	Hypothetical ORF
TLQPGLPHKPLASN	3.9		1	YJL045W	461-474	Hypothetical ORF
VPDPSTPSKPNLEV	136.2		1	YML016C	62-75	serine-threonine phosphatase Z
CQRPGCPGRYKLVR	634.2		1	YER025W	174-187	gamma subunit of translational initiation factor eIF-2
ILKPDIPLRNMLLR	12932.3		1	YGL224C	138-151	Hypothetical ORF
AGQPEIPLKSNNKS	1255.8		1	YKL104C	225-238	Glutamine fructose-6-phosphate amidotransferase (glucoseamine-6-phosphate synthase)
IKYPGSPQRSSSFS	391.3		1	YMR036C	139-152	homolog of S. pombe cdc25
LLKPETPSKRLVIR	1477.7		1	YGL216W	249-262	kinesin-related protein involved in mitosis
VKKPARPWRAKPGQ	5310.4		1	YKL220C	450-463	Ferric reductase
KYDPEDPNRRKLAR	221.8		1	YPL093W	387-400	(putative) nucleolar G-protein; homologs identified in human and Trypanosoma brucei
QNNPPKPQKPVPLN	115.6		1	YOR290C	415-428	transcriptional regulator
SSIPPNPGKTAKPI	135.4		1	YBR198C	108-121	Probable transcription-associated factor protein, probable -transducin type
VERPSSPTKTITTE	0.0		1	YML109W	711-724	Zds1 homolog
TGLPKKPLKTIRLV	745.5		1	YOL090W	24-37	MutS homolog encoding major mismatch repair activity in mitosis and meiosis.
KELPEFPIKKYHKR	1072.0		1	YMR266W	741-754	Hypothetical ORF
RPLPQLPNRNNRPV	19631.9		1	YOR181W	311-324	Actin assembly factor
PVYPSLPERSKVIL	24106.2		1	YGR099W	44-57	telomere binding protein
NLKPFHPPKEKSMN	416.6		1	YPL159C	186-199	Hypothetical ORF
SNSPSPPEKINNKR	116.3		1	YMR086W	654-667	Hypothetical ORF
ILTPDFPERRRLMK	13703.3		1	YLR233C	283-296	involved in telomere length regulation
KRTPKIPEKDVKSD	342.1		1	YDR026C	223-236	Hypothetical ORF
FPDPNNPSKVQIRM	98.1		1	YAL051W	375-388	transcription factor
VFSPTNPLRIKIAR	647.9		1	YGR217W	326-339	putative calcium channel
EHKPVSPDKIGTFT	60.4		1	YDR443C	81-94	transcription factor
LYKPGMPPRPHFIT	898.8		1	YNL045W	494-507	Hypothetical ORF
QLFPVRPVRVRHED	28777.4		1	YDL150W	198-211	RNA polymerase III (C) subunit, homologus to human BN51 protein
ALEPGIPDRFSPEM	96.8		1	YLR070C	92-105	Hypothetical ORF
SKIPMLPSRRTMAG	45152.9		1	YHL027W	505-518	Meiotic regulatory protein; Cys-His zinc fingers
IHSPRIPSKDEFIA	223.7		1	YER091C	704-717	vitamin B12-(cobalamin)-independent isozyme of methionine synthase (also called N5-methyltetrahydrofolate homocysteine methyltransferase or 5-methyltetrahydropteroyl triglutamate homocysteine methyltransferase)
KDYPLSPPKLTFTP	16.0		1	YMR022W	62-75	ubiquitin conjugating enzyme
SALPILPKREVVTR	49245.2		1	YGL028C	19-32	soluble cell wall protein
CLGPLDPLKEISDL	13.6		1	YLR330W	177-190	involved in cell wall biogenesis
SRPPRPPPKPLHLR	25900.9		1	YIL095W	747-760	probable serine/threonine-protein kinase
SHSPISPLKIETAP	38.9		1	YOR057W	166-179	skp1 suppressor of skp1
GAPPPPPHKDHLCD	47.2		1	YMR280C	206-219	Zinc-cluster protein involved in activating gluconeogenic genes; related to Gal4p
LEQPAEPSKLAKKL	19.3		1	YMR108W	66-79	acetolactate synthase
QLEPLAPYKFFDII	70.2		1	YLR430W	1690-1703	component of a nuclear-localized tRNA splicing complex
PFLPVLPQKPGGVR	12749.9		1	YDR178W	35-48	succinate dehydrogenase membrane anchor subunit
NVDPASPWRHELLS	63.0		1	YGL107C	76-89	Hypothetical ORF
ENVPLYPSRRNIWE	14962.4		1	YHR176W	81-94	Hypothetical ORF
PRGPLCPKKHVLPI	288.6		1	YPR107C	47-60	Polyadenylation factor subunit
HRGPRRPQKNRYNT	1714.7		1	YMR280C	1394-1407	Zinc-cluster protein involved in activating gluconeogenic genes; related to Gal4p
KSSPWSPYKVEKVL	253.1		1	YBR156C	161-174	Mitotic spindle protein involved in chromosome segregation.
DDAPATPPRPLKRK	26498.2		1	YJL194W	18-31	pre-initiation complex component
TDPPPQPRRLSDIV	5491.5		1	YPR115W	471-484	Hypothetical ORF
FLLPNLPMRTFKEI	15347.5		1	YIL105C	444-457	Hypothetical ORF
PPPPPPPSRKCGTP	6881.5		1	YDL146W	477-490	Hypothetical ORF
YWAPVSPLKSINLF	1585.3		1	YLR305C	1424-1437	encodes a phosphatidylinositol-4-kinase, homologous to VPC34
SQFPSSPYRTVDPY	113.6		1	YLR183C	3-16	Hypothetical ORF
KNLPLNPSKKLEGK	98.6		1	YDL027C	313-326	Hypothetical ORF
KSKPKVPAKNPELE	396.2		1	YNL106C	1157-1170	inositol polyphosphate 5-phosphatase
CDFPYDPFRVMRLK	230.8		1	YJL139C	225-238	mannosyltransferase
SSMPNSPKKPVDSL	901.7		1	YDL117W	117-130	Product of gene unknown
EILPQAPAKKVFES	244.4		1	YDR444W	379-392	Hypothetical ORF
SQQPTAPMKKTLLK	58.5		1	YMR198W	453-466	spindle pole body associated protein
YPSPAQPPKSPLLN	526.3		1	YER114C	448-461	involved in bud formation, has SH3 domain
KMTPSTPVRSISPI	13365.9		1	YJR092W	851-864	involved in bud site selection
LLPPTDPFRRKHEQ	314.1		1	YHR148W	63-76	ribosomal protein (weak similarity)
LFGPSFPNKTTVEI	88.8		1	YNL197C	178-191	Putative RNA binding protein
VDAPINPTKILTFI	0.0		1	YBR163W	375-388	Weak similarity to Pta1p (pre-tRNA processing protein)
LARPPPPKRIRTDS	15665.6		1	YKL139W	32-45	alpha subunit of the kinase which phosphorylates the RNA polymerase largest subunit CTD (carboxyl-terminal domain)
QYYPEEPTKPTVKT	49.9		1	YGR019W	6-19	gamma-aminobutyrate (GABA) transaminase (4-aminobutyrate aminotransferase)
RGPPPLPPRANVQP	25895.4		1	YLR144C	22-35	involved in cortical actin cytoskeleton assembly
SFAPFFPTKRRGSW	15373.2		1	YOR254C	500-513	ER protein translocation subcomplex subunit
QPAPRIPSKDAIIS	1607.8		1	YAL051W	100-113	transcription factor
IIFPYDPLKLGTHA	17.2		1	YBR163W	509-522	Weak similarity to Pta1p (pre-tRNA processing protein)
ASYPLTPRRYVPED	6945.9		1	YLR244C	90-103	methionine aminopeptidase
FNGPEPPIKRLKKA	625.0		1	YNL286W	148-161	Contains two RNA recognition (RRM) domains
GSNPDLPNKSNLKF	636.7		1	YGR080W	307-320	Twinfilin A, an actin monomer sequestering protein
SLAPVYPLKSLLRI	781.5		1	YDR332W	665-678	Hypothetical ORF
NRKPAEPTKPNNLD	292.2		1	YML075C	1024-1037	3-hydroxy-3-methylglutaryl-coenzyme A (HMG-CoA) reductase isozyme
NYQPKPPIREGNGP	114.2		1	YLR213C	97-110	CRH-Related
SDTPASPSKVQSFD	94.3		1	YMR182C	187-200	Putative transcriptional repressor with proline-rich zinc fingers
VVLPKFPDKSFVLD	532.6		1	YLR215C	239-252	Product of gene unknown
KTVPQSPKKPLSLL	279.6		1	YOR058C	193-206	encodes component of the spindle midzone
FPYPGNPLKIINYE	49.4		1	YGR233C	862-875	Pho85 kinase inhibitor
LVTPEEPAKNKSER	49.1		1	YDL129W	13-26	Hypothetical ORF
MVTPREPKKRTTRK	620.4		1	YPR052C	1-14	11-kDa nonhistone chromosomal protein
PTAPNSPIKLGRRK	547.0		1	YIL112W	218-231	Hypothetical ORF
NNTPIVPEKFSNDL	194.2		1	YKR004C	249-262	(putative) involved in cell wall biogenesis
ATTPAIPTKSDEAE	165.8		1	YGR162W	364-377	mRNA cap-binding protein (eIF-4F), 150K subunit , highly homologous to Tif4632p, homologs of mammalian p220
STRPQMPSRTRETA	4029.7		1	YJR090C	50-63	cyclin F box protein
FSKPQEPVKAEEAE	276.3		1	YCR088W	393-406	Actin binding protein
AQRPRGPQRGKDIK	576.1		1	YNL064C	104-117	yeast dnaJ homolog (nuclear envelope protein); heat shock protein
DDTPSIPSKISSKS	123.5		1	YBL034C	1313-1326	component of the mitotic spindle
ENAPANPSKALKVK	34.4		1	YHR108W	549-562	Arf-binding protein
VKRPLSPTRINGKS	2291.9		1	YDR379W	155-168	Contains a Rho-GAP domain and two LIM domains. Has strong similarity to Rga1p. Has some similarity to all known Rho-GAPs.
LHYPYGPARNPSYI	277.4		1	YJR126C	313-326	Hypothetical ORF
LIQPTAPIRDPTRF	541.4		1	YIR029W	48-61	allantoicase
LHGPFKPVKSSNGE	287.7		1	YER134C	25-38	Hypothetical ORF
ENLPPSPVRAVNPL	156.5		1	YPR174C	153-166	Hypothetical ORF
TKVPSKPDRNSKIL	4408.2		1	YGL207W	463-476	global regulator of transcription
NSCPMSPLKEKYVL	282.5		1	YOR299W	430-443	involved in bipolar bud site selection
