# Supplementary material for: Protein Interaction Networks by Proteome Peptide Scanning
Source: PLoS Biol. 2004 Jan 20;2(1):e14. doi: 10.1371/journal.pbio.0020014 (PMC314469; doi:10.1371/journal.pbio.0020014)
Supplement: Dataset S7 — (104 KB TXT). [file pbio.0020014.sd007.txt]

The results of the SPOT analysis experiments for the Yhr016c SH3 are reported in a tab delimited text file. Where the columns contain:
The peptide sequence
The normalized value in BLU units (see methods)  
The standard deviation, when the peptide was synthesized more then once.
The number of times the peptide was synthesized in the membrane.
The name of the corresponding protein
The position of the peptide in the protein.
A brief description of the protein function, whenever known.

DETRKLTPCSPGDD	19.2		1	YPR173C	368-381	AAA-type ATPase
LTIFKRPPKQPGHQ	729.9		1	YOL006C	477-490	topoisomerase I
IDKSKLSPRFPELK	22.5		1	YDR237W	35-48	Mitochondrial ribosomal protein MRPL7 (YmL7)
TTTYKSRPDRPKPV	68.7		1	YBR289W	757-770	subunit of the chromatin remodeling Snf/Swi complex
TELLRIIPEMPKDL	19.4		1	YLR032W	80-93	putative ATPase/DNA helicase
DIKTRSVPKIPSIE	36041.8		1	YBR163W	320-333	Weak similarity to Pta1p (pre-tRNA processing protein)
NDLVKRFPEQPPLR	1433.0		1	YBR195C	105-118	Arf-binding protein
WLDEKRIPSTPVDY	278.4		1	YGR124W	196-209	asparagine synthetase
PPRFKNFPTLPSKI	87.6		1	YLL015W	59-72	ABC-type transmembrane transporter; highly homologous to human MRP1 and to C. elegans mrp-1
SLLAKYQPSLPLVE	46.8		1	YDL179W	224-237	Cyclin
NVLLKAKPNDPAAT	309.6		1	YGR123C	104-117	serine/threonine phosphatase
KIVERGPPYPPDLR	20.3		1	YDR464W	649-662	negative regulator of prp genes
VSQRKKRPISPHLT	10.3		1	YMR118C	67-80	Hypothetical ORF
SMAMRPIPPLPTES	46634.2		1	YNL152W	155-168	Hypothetical ORF
VKRPRLNPFLPRDE	347.7		1	YGL097W	70-83	pheromone response pathway suppressor
SGSGRRYPQTPSYY	225.7		1	YJL095W	698-711	MEKK serine/threonine kinase
LGPLKYAPHLPFSK	150.2		1	YJL176C	589-602	transcription factor
PSHYRNIPYNPATF	11.3		1	YBR194W	90-103	Hypothetical ORF
GENIKITPQKPFWF	33.0		1	YJR122W	473-486	component of CCR4 transcriptional complex
PHFAKHSPDSPRTS	27.4		1	YER167W	325-338	Serine/threonine protein kinase
CNRARYLPQNPDII	47.2		1	YBR195C	132-145	p50 subunit of the yeast Chromatin Assembly Factor-I (CAF-I) negative regulator of ras-mediated cAMP induction; homologous to beta subunit of GTP-binding proteins
KLKIKILPEQPQLE	17.7		1	YDR407C	838-851	Component of targeting complex (TRAPP) involved in ER to Golgi membrane traffic
CAKSKSRPNTPGSD	0.0		1	YIR007W	739-752	Hypothetical ORF
FNGDRLVPTLPTVS	750.2		1	YPR095C	191-204	Suppressor of Ypt3
NESEKSSPWSPYKV	30.5		1	YBR156C	157-170	Mitotic spindle protein involved in chromosome segregation.
GFLSKKVPNTPVVV	24.7		1	YNL094W	196-209	Hypothetical ORF
IAVTRSIPRGPDKN	43.3		1	YOR322C	264-277	Hypothetical ORF
NELVKRFPGHPPLR	100.7		1	YHR108W	109-122	Arf-binding protein
RRRTRLRPPTPLSQ	104.3		1	YPL269W	616-629	Component of cortical adaptor complex that orients microtubules
QSKTKPLPVEPASP	65.4		1	YCR030C	484-497	Hypothetical ORF
NGKDKSRPPRPPPK	161.5		1	YIL095W	742-755	probable serine/threonine-protein kinase
TPQSRFPPYSPLLP	34.2		1	YDR103W	267-280	scaffold protein for MAP kinase cascade
NSFRKILPQEPEIW	1260.2		1	YBR055C	389-402	RNA splicing factor
TILERLTPLVPNNL	32.2		1	YKL017C	267-280	DNA helicase A
KFFKREYPDIPMIA	42.3		1	YMR190C	828-841	has DNA helicase signature motifs
LFGIRNNPFIPITG	425.6		1	YLR214W	271-284	Ferric (and cupric) reductase
FIKNKAKPLIPIEL	72.0		1	YJL201W	254-267	(putative) involved in cell wall biogenesis
LSYLKDLPFVPFLF	18.8		1	YNL143C	64-77	Hypothetical ORF
YCPWKLCPLLPILY	40.4		1	YCR001W	27-40	Hypothetical ORF
VFYHRPAPKPPVTK	95.0		1	YDL028C	400-413	serine/threonine/tyrosine protein kinase (dual specificity), able to autophosphorylate as well as act on Mad1p. A mutation predicted to abolish kinase function eliminates in vitro protein kinase activity and behaves like a null mutation in vivo.
ILERKNIPRQPAIR	35.3		1	YDL034W	13-26	Hypothetical ORF
SKIKRSRPPPPPMD	123.4		1	YDR239C	144-157	Hypothetical ORF
ELDTKTIPELPFCM	12.8		1	YJR092W	117-130	involved in bud site selection
DLQKKYEPSPPATH	37.1		1	YCR069W	34-47	cyclophilin homolog
GLDLKWEPSTPQRK	341.7		1	YLR460C	162-175	Hypothetical ORF
MDGIKELPEFPIKK	40.3		1	YMR266W	737-750	Hypothetical ORF
RLVSKYRPNCPIIL	108.0		1	YAL038W	409-422	Pyruvate kinase
ISNRRPVPRRPSQP	17155.4		1	YPR091C	658-671	Hypothetical ORF
MKPQKIAPKFPGTV	40.5		1	YDR091C	417-430	putative member of nontransporter group of ATP-binding cassette (ABC) superfamily
LDTHKESPLRPKVR	32.8		1	YKR003W	305-318	Hypothetical ORF
YVVKKNFPVSPNYT	39.5		1	YMR015C	408-421	cytochrome P450 involved in C-22 denaturation of the ergosterol side-chain
VRSKRLFPVRPMAT	235.6		1	YAL040C	535-548	G(sub)1 cyclin
LNGLKSSPADPHLS	23.9		1	YLR072W	61-74	Hypothetical ORF
KLHEKYFPDLPKEV	4.5		1	YDR527W	252-265	Hypothetical ORF
MQSKKEDPNRPKNL	125.8		1	YMR241W	242-255	DNA-binding protein, mtDNA stabilizing protein, mitochondrial inner membrane protein with low homology to RIM2
DDIIKDHPHIPNGQ	74.0		1	YOR360C	470-483	low-Km (high-affinity) cAMP phosphodiesterase
MDMDRNVPLAPNLN	77.5		1	YJR066W	21-34	phosphatidylinositol kinase homolog
TNSVKATPVPPTLA	23.7		1	YLR337C	365-378	Proline-rich protein verprolin
ATVVKNCPGDPELF	13.3		1	YNL187W	329-342	Hypothetical ORF
QFALKNTPITPGSC	33.6		1	YGR061C	462-475	5'-phosphoribosylformyl glycinamidine synthetase
GYNPKTVPFVPISG	37.2	30.1	2	YBR118W	180-193	translational elongation factor EF-1 alpha,translational elongation factor EF-1 alpha
MLNSKHYPYIPVAN	128.4		1	YBR096W	107-120	Hypothetical ORF
KTGRKTFPFLPYQI	26.1		1	YGL012W	364-377	Sterol C-24 reductase
PELAKNSPLAPIKK	14.6		1	YLL021W	1081-1094	spindle pole antigen
ELQIRYKPTPPLKK	42.2		1	YPL074W	331-344	AAA family ATPase
SKNWKLPPRLPHRA	21871.9		1	YIR018W	25-38	bZIP transcription factor
HFNTKKIPELPSQF	4.9		1	YML051W	376-389	transcriptional regulator
WEALKSVPIPPRKN	1879.4		1	YJR113C	98-111	Hypothetical ORF
DSYSRSRPTRPLGY	176.6		1	YNL165W	293-306	Hypothetical ORF
RMQQKNSPAFPTHS	1510.1		1	YGR056W	183-196	Member of RSC complex
VPIDKKSPFYPGLD	20.7		1	YCL055W	187-200	transcription factor involved in karyogamy
ASKHKMFPFNPAKI	16.3		1	YLR115W	531-544	Component of cleavage factor II (CF II); 105-kDa protein associated with polyadenylation factor 1 (PF I)
ATEAKCLPKIPSIP	67.6		1	YPL176C	343-356	Hypothetical ORF
TASGKTSPILPLQN	5.1		1	YBR066C	94-107	homologue of NRG1
IAEWKNDPNNPNFE	9.5		1	YMR277W	194-207	TFIIF interacting component of CTD phosphatase
VQIKRADPHFPHDE	41.5		1	YMR140W	298-311	Hypothetical ORF
DEALRYCPDAPIVL	22.9		1	YNL090W	103-116	GTP-binding protein of the rho subfamily
EIAKRLQPGSPVLG	58.7		1	YHR047C	776-789	arginine/alanine aminopeptidase
NQIARQIPFQPWYL	50.4		1	YLR083C	510-523	endosomal membrane protein
RTFFKLPPNLPEAE	32.8		1	YHR017W	94-107	similar to S. douglasii YSD83
EKELKEGPSSPASI	28.2		1	YJL076W	376-389	nucleolar protein involved in exit from mitosis
ILAVKKNPQSPMYT	22.6		1	YER126C	197-210	Hypothetical ORF
TTRRKKDPNAPKRR	19.6		1	YBR089C-A	17-30	11-kDa nonhistone chromosomal protein
PSSHKRKPVIPWDA	8.5		1	YNL295W	201-214	Hypothetical ORF
KYCFKLVPPQPGSK	29.7		1	YBL085W	849-862	BEM1-binding protein
LTLTKWDPSKPISL	21.1		1	YKL027W	383-396	Hypothetical ORF
HEASKCFPKAPQAS	26.5		1	YKL105C	877-890	Hypothetical ORF
DPSDKSLPQQPFHK	36.7		1	YJR006W	304-317	DNA polymerase delta 55 KD subunit
DIPRRYIPITPADL	116.2		1	YMR126C	79-92	Hypothetical ORF
IKYFKKFPKDPLAM	58.6		1	YPR189W	306-319	Contains 8 copies of the TPR domain
AKLHRTKPVKPLSK	42.3		1	YLR430W	1004-1017	component of a nuclear-localized tRNA splicing complex
CLRARNGPVPPVHI	9.1		1	YIR027C	235-248	allantoinase
RTPSKPDPMEPENT	21.1		1	YOR196C	194-207	lipoic acid synthase
INNNKMRPHLPPLS	1228.3		1	YHR102W	535-548	PAK/Ste20 kinase family
TKKRKLGPKAPNPL	12.6		1	YOR004W	192-205	Hypothetical ORF
DFIGRKSPDLPEYL	37.2		1	YLL006W	228-241	mitochondrial outer membrane protein
SANGKFIPSRPAPK	14.7		1	YHL007C	465-478	serine/threonine protein kinase
KSIPRTKPNVPPLQ	27.5		1	YDR466W	448-461	Hypothetical ORF
VAPNRIPPKVPVIN	17.7		1	YDR466W	429-442	Hypothetical ORF
EWEEKLTPAGPLCP	32.1		1	YDR402C	463-476	Cytochrome P450 56, Dit2p catalyzes oxidation of N-formyl tyrosine to N,N-bisformyl dityrosine in vitro
VASSRTEPSTPSRP	602.3		1	YJL095W	1074-1087	MEKK serine/threonine kinase
RRHNRQHPPYPHSG	43.4		1	YNL165W	14-27	Hypothetical ORF
TEFSRPIPPTPSGF	9515.7		1	YPL009C	63-76	Hypothetical ORF
EEQVKCNPNRPIYW	30.2		1	YGR234W	292-305	Flavohemoglobin
TEIYKLEPREPQVD	64.7		1	YEL031W	1078-1091	P-type ATPase
IYHCKKQPLVPIGC	86.8		1	YML030W	25-38	Hypothetical ORF
AQKLKLLPEEPFQR	3.4		1	YDL001W	74-87	Hypothetical ORF
AKLRKFHPPEPYKG	32.7		1	YHR147C	183-196	Mitochondrial ribosomal protein MRPL6 (YmL6)
LVGLKYEPLFPYFA	25.3		1	YBL076C	285-298	cytoplasmic isoleucyl-tRNA synthetase
AGMAKTKPDVPLSY	27.3		1	YLR216C	44-57	cyclophilin related to the mammalian CyP-40
TSNTKWTPITPSVI	21.0		1	YDR515W	74-87	RNA binding protein with La motif
SLIPKIEPAEPTYS	8.7		1	YNL224C	454-467	Hypothetical ORF
VIIGKTTPISPDEE	6.3		1	YOR151C	910-923	second largest subunit of RNA polymerase II
MRRCKDAPIEPPKY	1045.6		1	YOR346W	669-682	deoxycytidyl transferase
HELVKSDPHFPYGT	17.0		1	YDL117W	838-851	Product of gene unknown
KRRSKSLPTTPGIR	34.5		1	YER054C	189-202	(putative) regulator of Glc7, a PP1 family protein phosphatase
KRNSKHAPFIPVKP	150.0		1	YPR095C	154-167	Suppressor of Ypt3
NGTWKYNPTVPNEL	22.7		1	YPR151C	143-156	Hypothetical ORF
NITEKSPPKSPKHK	109.6		1	YDR543C	77-90	Hypothetical ORF
KKIAKGDPKIPMQN	89.5		1	YNL155W	157-170	Hypothetical ORF
EKYGKDQPESPVPE	1.6		1	YMR285C	368-381	Hypothetical ORF
KNLKKYDPEDPNRR	71.3		1	YPL093W	383-396	(putative) nucleolar G-protein; homologs identified in human and Trypanosoma brucei
LSKVRGRPMYPRPA	51.9		1	YBR083W	422-435	transcription factor of the TEA/ATTS DNA-binding domain family, regulator of Ty1 expression
CFKTKFAPEAPDLF	19.0		1	YDL195W	303-316	Component (p150) of COPII coat of secretory pathway vesicles
PNPLKKAPIPPLAY	16.4		1	YPR059C	36-49	Hypothetical ORF
YEGPRGAPGMPEML	15.4		1	YJR016C	463-476	dihydroxyacid dehydratase
GSQWKNHPDWPFWV	18.7		1	YLR057W	726-739	Hypothetical ORF
GIKVKRIPYSPKSI	15.9		1	YMR309C	639-652	~100 kDa cytoplasmic protein
NDDKKTEPDKPAFS	37.1		1	YJL041W	186-199	nuclear pore protein
CKYNRQHPANPAAA	38.8		1	YPL247C	221-234	Hypothetical ORF
LNRKKVTPQLPKVT	22.7		1	YFL013C	529-542	Hypothetical ORF
KIIKKCSPSVPKEE	12.1		1	YNL265C	154-167	Similar to Nuf1p (spindle pole body component)
IDIPRTNPHIPLYQ	0.0		1	YOR070C	339-352	GTPase activating protein
NSNVRIPPTVPSKI	112.8		1	YGR198W	3-16	Hypothetical ORF
PESAKCNPNSPRLK	31.8		1	YOR231W	8-21	protein kinase involved in protein kinase C pathway
EGRCRLFPHCPLGR	90.9		1	YGL122C	259-272	nuclear polyadenylated RNA binding protein
DKFIKLIPMRPVLI	95.2		1	YDR479C	286-299	Hypothetical ORF
KKKKKNGPGAPQGY	56.7		1	YGR245C	314-327	Severe Depolymerization of Actin
ILEGKFEPVIPREW	40.5		1	YCL047C	191-204	Hypothetical ORF
FRPHRLAPSAPATK	109.4		1	YOL113W	305-318	serine/threonine protein kinase
EVENKLRPDLPVKN	14.9		1	YFR030W	637-650	subunit of assimilatory sulfite reductase
PRSKKKKPAPPTLL	37.5		1	YMR039C	165-178	transcriptional coactivator
DIPLKQVPENPMPT	4.6		1	YIL155C	374-387	glycerol-3-phosphate dehydrogenase, mitochondrial
GQQKRFSPSLPSAV	139.6		1	YKL088W	110-123	Hypothetical ORF
GRSLRKRPTSPSIS	105.5		1	YJR059W	48-61	putative serine)/threonine kinase involved in spermine metabolism
VEKRKFTPIEPSLL	71.2		1	YPL242C	332-345	Similar to mammalian IQGAP proteins
DLKKKYAPDPPITH	14.6		1	YNR028W	35-48	Cyclophilin
HILEKYSPFDPCGR	34.1		1	YPL148C	31-44	Phosphopantetheine:protein transferase (PPTase)
QSINRSIPSAPYGA	42.2		1	YBL081W	84-97	Hypothetical ORF
RLPSKTDPLDPHIK	29.3		1	YML050W	46-59	Hypothetical ORF
KVQIKKVPTDPSSS	13.5		1	YBR136W	25-38	similar to phosphatidylinositol(PI)3-kinases required for DNA damage induced checkpoint responses in G1, S/M, intra S, and G2/M in mitosis
RKSDKNAPSVPQVD	50.6		1	YJL117W	12-25	Putative inorganic phosphate transporter
EDLVKKPPFIPSPT	2.1		1	YDR219C	208-221	Hypothetical ORF
IAKLKRKPVVPRLK	87.4		1	YPR056W	317-330	Transcription initiation factor TFIIH subunit
EYSPRPSPWLPSKP	107.2		1	YDR151C	76-89	member of the CCCH zinc finger protein family that has two or more repeats of a novel zinc finger motif consisting of Cys and His residues in the form Cx8Cx5Cx3H [where x is a variable amino acid (aa)]
TDLGKDIPFFPSSE	13.5		1	YDR443C	541-554	transcription factor
TKRQRGEPSEPQQD	43.3		1	YGR241C	267-280	member of clathrin assembly polypeptide AP180 family
TGYPRYFPQPPVQR	36.7		1	YLL058W	44-57	Hypothetical ORF
IPAPKLVPPPPRTR	166.8		1	YNR039C	117-130	zinc-regulated gene
EKNARGIPQAPFIE	42.5		1	YGR078C	9-22	Polypeptide 3 of a Yeast Non-native Actin Binding Complex, homolog of a component of the bovine NABC complex
GSLVKTKPTLPLTK	82.1		1	YLR339C	59-72	Hypothetical ORF
YGSEKGSPAGPSAV	8.8		1	YDR429C	58-71	translation initiation factor eIF3 subunit
NTIIKFDPGRPIYN	10.4		1	YKL178C	251-264	a factor recptor
KLYYRHRPQKPVRT	86.9		1	YOL164W	144-157	Hypothetical ORF
PVPVRMQPQPPQPM	144.8		1	YBR108W	383-396	Hypothetical ORF
ATKRKTIPVYPPVQ	28.1		1	YCR046C	20-33	mitochondrial ribosomal protein
QELPRAIPVMPFVD	117.9		1	YJL020C	471-484	Hypothetical ORF
VSKAKLQPAKPQFT	50.6		1	YAR007C	257-270	69 kDa subunit of the heterotrimeric RPA (RF-A) single-stranded DNA binding protein, binds URS1 and CAR1
IRTYKVVPLGPKAG	44.5		1	YBL088C	2501-2514	putative phosphatidylinositol kinase
IFVTRYLPYFPIMY	180.5		1	YBL066C	354-367	putative transcription factor
AALVKFVPSKPMCV	55.1	22.2	2	YBR118W	397-410	translational elongation factor EF-1 alpha,translational elongation factor EF-1 alpha
FLHSKKIPEVPQTD	25.6		1	YGR281W	89-102	ABC transporter
NRANKYDPKGPIYN	77.6		1	YOL049W	169-182	Glutathione Synthetase
NTVEKLQPGLPVII	12.0		1	YBR056W	255-268	Hypothetical ORF
TVCDRLIPTSPQKT	13.0		1	YGR146C	10-23	Hypothetical ORF
FENRKHQPFTPKGM	33.1		1	YKL171W	669-682	Hypothetical ORF
APPPKEEPAAPTST	0.6		1	YGR162W	923-936	mRNA cap-binding protein (eIF-4F), 150K subunit , highly homologous to Tif4632p, homologs of mammalian p220
GLNLKWEPSTPQRN	151.9		1	YCR102C	154-167	Hypothetical ORF
LLVTKERPRFPEDD	28.4		1	YIL129C	688-701	Transcriptional Activator of OCH1
KKNDRPSPLKPIQH	44.4		1	YKL101W	860-873	Putative protein kinase homologous to S. pombe cdr1/nim1
AFWWKKNPKTPSDY	111.6		1	YKL189W	13-26	The homologue in Aspergillus nidulans, hymA, is involved in development, see Karos, M. and Fischer, R. (1996). hymA (hypha-like metulae), a new developmental mutant of Aspergillus nidulans. Microbiol. 142:3211-3218.
LGLHKWLPDIPLFE	44.6		1	YOR336W	752-765	involved in cell wall biogenesis
FQYTKGRPLAPKGA	42.6		1	YGL009C	253-266	isopropylmalate isomerase
YAVDKIMPPTPAKK	22.0		1	YAL024C	308-321	putative GTP-exchange protein
KRRSKSLPITPKSI	58.1		1	YIL045W	157-170	Protein with 30% identity to protein corresponding to YER054
TQPVRKNPEAPARR	159.4		1	YOR042W	151-164	Hypothetical ORF
KSLQKFEPRYPKTA	50.8		1	YMR014W	24-37	Hypothetical ORF
HRLFKCTPGLPKLW	96.9		1	YAL048C	356-369	Hypothetical ORF
ADDLKYIPPIPQDF	16.1		1	YOR264W	26-39	Hypothetical ORF
RLLFRSLPPHPACL	1602.8		1	YCR022C	77-90	Hypothetical ORF
ISHNKLSPSEPILC	22.7		1	YER132C	703-716	negative regulator of early meiotic gene expression
LIWHKSKPVKPTNK	73.0	34.2	12	YBL005W-B	1591-1604	Hypothetical ORF,Hypothetical ORF,Hypothetical ORF,Hypothetical ORF,Hypothetical ORF,Hypothetical ORF,Hypothetical ORF,Hypothetical ORF,Hypothetical ORF,Hypothetical ORF,Hypothetical ORF,Hypothetical ORF
LVGMRSFPLYPSGL	330.2		1	YDL068W	45-58	Hypothetical ORF
DDNVRPSPISPSIN	18.2		1	YLR337C	513-526	Proline-rich protein verprolin
RRIRKEHPGEPNVI	60.5		1	YOR090C	334-347	Type 2C Protein Phosphatase
PEWRRPHPNIPDAK	145.0		1	YJR035W	269-282	DNA-dependent ATPase, homologous to human Cockayne syndrome B gene ERCC6
VDSFKYEPLAPGND	15.2		1	YLR335W	665-678	nuclear pore complex protein with central repetitive domain similar to that of NSP1 and NUP1
DKKKKKYPRKPKKN	15.7		1	YDR485C	332-345	Hypothetical ORF
GFQDRSLPHFPKNS	49.7		1	YOR116C	826-839	RNA polymerase III large subunit
LNATKISPSAPSKD	8.4		1	YAR002W	346-359	nuclear pore protein
EHLQKERPKPPNKG	55.1		1	YOR233W	329-342	protein kinase
EFLIKEDPDLPPQG	51.8		1	YCL024W	744-757	protein kinase related to S. pombe Nim1p
NAPPRIFPKAPIYG	185.6		1	YDR283C	1060-1073	eukaryotic initiation factor 2 alpha (eIF2-alpha) kinase
NRKQRSIPLSPIVP	521.0		1	YEL009C	209-222	transcriptional activator of amino acid biosynthetic genes
QSEEKEKPKGPMAV	18.1		1	YIL122W	8-21	Hypothetical ORF
EKEAKSEPQQPEDN	8.8		1	YML010W	68-81	transcription factor
LNLSKDAPVPPAPE	81.0		1	YOL006C	316-329	topoisomerase I
KLNKRVLPSKPKKS	165.3		1	YLR183C	350-363	Hypothetical ORF
SETARKVPPIPTQI	8103.8		1	YPL249C	247-260	Hypothetical ORF
KDFSKNAPYNPSEV	59.1		1	YPR022C	111-124	Hypothetical ORF
WFILKLFPHEPIEG	131.3		1	YMR034C	292-305	Hypothetical ORF
RAGNREPPSTPSTL	31.9		1	YBR079C	874-887	translation initiation factor eIF3
NNLKKRPPTAPQRK	4314.6		1	YPR171W	465-478	Hypothetical ORF
LKDPKSFPPPPLKP	6.5		1	YBR108W	80-93	Hypothetical ORF
HEVPKRSPEKPSNP	61.8		1	YNL278W	806-819	Hypothetical ORF
LDKGKHVPSKPVSN	4.8		1	YKL054C	145-158	vacuole import and degradation
TMKNKPKPTPPSPP	217.4		1	YPR171W	298-311	Hypothetical ORF
YFVKKIRPGNPLTK	92.2		1	YJL149W	279-292	Hypothetical ORF
SYMDKIYPDLPNDK	37.2		1	YFL047W	497-510	Hypothetical ORF
LPEPRFYPLSPKNN	30.9		1	YCL051W	94-107	involved in laminarase resistance
KKIIKDVPGTPSDK	20.0		1	YLR079W	164-177	Cdc28p-Clb5 protein kinase inhibitor
LPEKKNSPTTPSVF	22.9		1	YOL152W	75-88	similar to FRE2
VEMKRKKPVRPVDI	151.8		1	YDR436W	385-398	serine-threonine phosphatase Z
EIPSKDHPYDPEKD	6.0		1	YGR020C	93-106	vacuolar ATPase V1 domain subunit F (14 kDa)
NPIPKSVPLHPKSG	467.2		1	YEL019C	6-19	involved in DNA repair
PTVQKFSPHPPTTL	16.0		1	YER144C	362-375	Putative Ubiquitin-specific protease
PPPPRRGPAPPPPP	39.4		1	YOR181W	345-358	Actin assembly factor
SQKKKALPKQPKAS	61.2		1	YDR028C	871-884	regulator of phosphatase Glc7p, involved in glucose repression
KLVLRNVPILPILN	74.5		1	YBL008W	776-789	putative repressor protein homologous to yeast Tup1p and mammalian retinal transducin; contains nuclear targeting signal
TYIWRYLPAPPVCI	172.7		1	YOR116C	255-268	RNA polymerase III large subunit
TQMKRLKPVSPGLR	634.5		1	YEL050C	91-104	mitochondrial ribosomal protein L2 of the large subunit
LAPKREAPKPPANT	29.7		1	YJL095W	802-815	MEKK serine/threonine kinase
KTSTKAQPAEPQAE	43.6		1	YNL071W	132-145	Dihydrolipoamide acetyltransferase component (E2) of pyruvate dehydrogenase complex
KVSSKYDPDNPNKD	32.1		1	YBR235W	48-61	Hypothetical ORF
PTANKYAPVSPTVQ	11.2		1	YPL085W	797-810	vesicle coat component
PIGSRYNPNLPVTE	87.4		1	YPR019W	677-690	Involved in initiation of DNA replication
VCHSKYIPLKPIQD	25.7		1	YGL017W	314-327	arginyl-tRNA-protein transferase
EKVFRGDPEHPAIS	67.9		1	YJR010W	130-143	ATP sulfurylase
LAAHKTKPSIPPKK	36.0		1	YPR171W	350-363	Hypothetical ORF
EKESRHYPIKPPSP	39.7		1	YMR147W	121-134	Hypothetical ORF
DLSLRYAPNLPRVI	19.3		1	YLL048C	1385-1398	bile acid transporter of ABC family
LTSFKGRPKPPKTL	23.2		1	YGR221C	455-468	Hypothetical ORF
PQQNRPLPQLPNRN	50144.4		1	YOR181W	307-320	Actin assembly factor
HICDKMNPASPQYF	27.4		1	YDR266C	250-263	Hypothetical ORF
KEFFRLTPNQPVGL	14.9		1	YOR168W	628-641	glutaminyl-tRNA synthetase
HLLGKEGPSAPNPS	39.7		1	YNL287W	476-489	non-clathrin coat protein involved in transport between ER and Golgi
KDKARGNPEKPPYW	19.5		1	YJL036W	14-27	Sorting NeXin
KVIRKGSPKSPAMV	8.7		1	YKL170W	23-36	mitochondrial ribosomal protein L14
YGDNKKNPESPESV	19.5		1	YDL133W	210-223	Hypothetical ORF
PCKKKSKPKVPAKN	62.0		1	YNL106C	1153-1166	inositol polyphosphate 5-phosphatase
CRHLKLVPSTPMDI	40.0		1	YBR128C	258-271	involved in autophagy
KQLMKNLPKIPLLN	95.2		1	YDR228C	355-368	Component of pre-mRNA cleavage and polyadenylation factor I
AGQERFAPLAPMYY	15.9		1	YNL093W	69-82	GTP-binding protein of the rab family
FYKEKAKPLEPILD	57.0		1	YGL195W	1152-1165	translational activator of GCN4 through activation of GCN2 in response to starvation
RYCFKLLPPQPGSK	23.5		1	YER114C	841-854	involved in bud formation, has SH3 domain
SKDKKTKPTPPPKP	22.7		1	YNL020C	602-615	Predicted Ser/thr kinase
REGPKSCPRGPLCP	36.3		1	YPR107C	40-53	Polyadenylation factor subunit
YDLTRFLPNHPGGQ	22.5		1	YML054C	114-127	Cytochrome b2 [L--lactate cytochrome-c oxidoreductase]
AMESRVAPEIPGLI	45.4		1	YGL130W	4-17	mRNA guanylyltransferase (mRNA capping enzyme), alpha subunit
TSWARDNPSKPDIA	49.1		1	YHR209W	243-256	Hypothetical ORF
KFDAKGRPIPPHPD	39.4		1	YJL042W	327-340	Putative microtubule-associated protein (MAP)
QLQEKLSPDLPDEE	16.4		1	YGL173C	401-414	cytoplasmic 5'-to-3' exonuclease.
NTIIKLFPYIPIPV	211.4		1	YLR142W	90-103	proline oxidase
FYDFRSLPKVPTTQ	495.9		1	YPR151C	52-65	Hypothetical ORF
DSVLRQKPDKPRPI	9.2		1	YMR032W	380-393	SH3 domain containing-protein
VWGPKPVPFQPMDV	256.9		1	YAL060W	292-305	Hypothetical ORF
EYFPREYPKDPVSE	22.8		1	YDR124W	275-288	Hypothetical ORF
YVKERRPPPPPPLL	32.3		1	YLR425W	99-112	1307 AA, hydrophilic protein.
NEFAKFAPDLPVLK	7.9		1	YFR038W	287-300	Hypothetical ORF
KLPKKFPPPTPLLE	6.0		1	YER172C	1312-1325	putative ATP-dependent RNA helicase
PIRLRKRPPPPPPV	25.6		1	YIL156W	508-521	Ubiquitin-specific protease
GTGRRRSPSTPIMP	24.0		1	YNR047W	192-205	Hypothetical ORF
KQKKKPTPTRPYNY	44.3		1	YKL089W	339-352	centromere protein
LEFPKDYPLSPPKL	14.8		1	YMR022W	58-71	ubiquitin conjugating enzyme
TLNDRQIPLSPDQM	42.6		1	YAL026C	387-400	Membrane-spanning Ca-ATPase (P-type),member of the cation transport (E1-E2) ATPases
AVVYKLKPYIPSLS	32.4		1	YGR284C	61-74	ER-Golgi transport vesicle protein
LNKTKLLPQSPILN	14.5		1	YJR005W	603-616	beta-adaptin, large subunit of the clathrin-associated protein complex
KDEVKLHPPEPKDL	18.9		1	YIL009W	251-264	Acyl CoA synthase
EFTTREGPHQPIGN	34.5		1	YDR123C	192-205	helix-loop-helix protein
YPNGRTLPPVPTQV	504.8		1	YER064C	178-191	Hypothetical ORF
KVNFRRIPTGPDSP	44.4		1	YIL131C	136-149	Product of gene unknown
NSFSKNDPNFPILK	57.1		1	YFL036W	156-169	mitohcondrial RNA polymerase
AGPRKYIPRAPAQG	45.1		1	YGL063W	287-300	pseudouridine synthase 2
INIAKAHPNFPIAL	2.8		1	YKL182W	717-730	pentafunctional enzyme consisting of the following domains : acetyl transferase, enoyl reductase, dehydratase and malonyl/palmityl transferase
TSSLRKPPNGPSSV	37.6		1	YOR097C	144-157	Hypothetical ORF
FVSPRRAPKPPSYP	70.9		1	YER114C	436-449	involved in bud formation, has SH3 domain
VVPERVKPAPPVSR	88.0		1	YPR171W	231-244	Hypothetical ORF
RDDVKRTPFIPESV	0.0		1	YPL093W	369-382	(putative) nucleolar G-protein; homologs identified in human and Trypanosoma brucei
VNTPRSVPNSPNDG	207.7		1	YGL209W	201-214	Protein containing zinc fingers very similar to zinc fingers in Mig1p
LKKQKAIPSSPCGM	32.4		1	YMR179W	684-697	non-specific DNA binding protein
TNGPRYSPQNPRPF	43.5		1	YMR124W	350-363	Hypothetical ORF
VFVEKSKPTYPGTE	22.1		1	YOL155C	384-397	Hypothetical ORF
GKDHRLAPNGPGMH	24.5		1	YDR333C	253-266	Hypothetical ORF
MGLNKDVPHCPESL	242.3		1	YPL111W	171-184	arginase
AFYYKYYPVEPNCN	74.6		1	YFR020W	150-163	Hypothetical ORF
SERRKALPKEPKKL	49.3		1	YIR010W	418-431	Hypothetical ORF
LPLPKLRPPRPTFA	4265.4		1	YKL097C	62-75	Hypothetical ORF
RRKLRTVPGVPLIH	771.5		1	YOR004W	127-140	Hypothetical ORF
FQPQRTAPKPPISA	21.1		1	YNL298W	451-464	protein kinase, homologous to Ste20p, interacts with CDC42
PPLPRAPPVPPATF	10.8		1	YJL021C	6-19	Hypothetical ORF
LSPAKARPSFPHND	47.2		1	YOR178C	9-22	Regulatory subunit for Glc7p
FQDYRCSPWCPSRS	220.6		1	YLR169W	87-100	Hypothetical ORF
SILNRCVPKRPTID	11874.7		1	YAL017W	1333-1346	Serine/threonine kinase
SMDSKRKPSPPSQR	170.6		1	YPL141C	758-771	Hypothetical ORF
LQNAKNDPLPPVIE	37.2		1	YDL077C	56-69	involved in vacuolar morphogenesis
STNAKKDPFPPPKD	26.7		1	YGR140W	417-430	110 kDa subunit of the centromere binding factor CBF3
KRKAKAPPPPPPPP	11.5		1	YDL146W	469-482	Hypothetical ORF
GDEERFLPNRPHYE	652.6		1	YPR117W	1311-1324	Hypothetical ORF
SFVTKYLPAAPVGS	82.1		1	YJR019C	24-37	peroxisomal acyl-CoA thioesterase
YTYSRNEPVIPTKP	15.9		1	YNL139C	1275-1288	Involved in transcription
RSRSKKDPGIPSNF	52.3		1	YER006W	41-54	Hypothetical ORF
VLFMKGTPEFPKCG	127.5		1	YPL059W	48-61	Protein with glutaredoxin activity
VHFYKSLPQGPAPA	21.8		1	YDR377W	34-47	ATP synthase subunit f
SYISRKYPRAPAFI	28.8		1	YMR320W	69-82	Hypothetical ORF
GLMSKLGPNLPASI	41.6		1	YLR092W	403-416	high affinity sulfate permease
PQTMRQAPKRPDAD	6222.0		1	YNL298W	493-506	protein kinase, homologous to Ste20p, interacts with CDC42
DENSKWQPSDPFTM	10.0		1	YOL157C	233-246	Hypothetical ORF
KMSAKNTPKHPVDI	331.5		1	YPL082C	209-222	putative helicase
MAFIKILPNNPWPF	4.3		1	YGL065C	457-470	glycosyltransferase
RHSKKPAPPPPGMQ	17.7		1	YMR109W	1006-1019	myosin I
FEYSKYRPLTPSSE	287.7		1	YOR001W	401-414	involved in 5.8S rRNA processing
GDHPKGPPPPPPPP	23.3		1	YPL277C	154-167	Hypothetical ORF
ALLRRTIPKRPFYH	971.5		1	YDL142C	12-25	Cardiolipin synthase
DVNHRYPPMAPTTV	15.7		1	YPR008W	508-521	Hypothetical ORF
NIPTKSPPKSPKHK	198.0	46.1	2	YLL065W	94-107	growth inhibitor,Hypothetical ORF
EFDLKNIPMMPAGE	32.3	14.4	2	YDL229W	462-475	cytoplasmic member of the HSP70 family,Heat shock protein of HSP70 family, homolog of SSB1
HEREKALPPIPFTT	15.2		1	YLR425W	196-209	1307 AA, hydrophilic protein.
EKLIKITPDTPFGF	34.6		1	YOR340C	102-115	DNA-dependent RNA polymerase I subunit A43
PPSIRKQPIAPDVL	29.6		1	YJR092W	754-767	involved in bud site selection
LASDKGLPMIPAFV	62.8		1	YCL040W	56-69	Glucokinase
IAGQRTFPEDPNYP	16.0		1	YKR051W	375-388	Hypothetical ORF
KNLLREIPQVPAFQ	142.4		1	YLR077W	141-154	Hypothetical ORF
WLDEKRIPSTPIDY	179.1		1	YPR145W	196-209	asparagine synthetase
AKTNKNVPVLPTPG	30.3		1	YDL195W	766-779	Component (p150) of COPII coat of secretory pathway vesicles
VKKEKKPPKIPKKV	32.9		1	YPR104C	435-448	Protein with a domain similar to the fork head DNA-binding domain found in the developmental fork head protein of Drosophila melanogaster and in the HNF-3 family of hepatocyte mammalian transcription factors.
ILPPRIVPAIPKKA	3209.0		1	YNL064C	352-365	yeast dnaJ homolog (nuclear envelope protein); heat shock protein
QNGLRFNPDVPKLW	8.3		1	YDR449C	169-182	Hypothetical ORF
IKMSRSPPRPPSLK	1780.0		1	YDR243C	237-250	RNA helicase
MDKFRIPPKSPNIE	472.6		1	YDR017C	929-942	Shows homology to basic leucine zipper family of transcription factors
YVNAKLDPSLPSQY	17.8		1	YDR147W	90-103	Ethanolamine Kinase
FKVYRWNPDEPSAK	29.3		1	YLL041C	36-49	Succinate dehydrogenase (ubiquinone) iron-sulfur protein subunit
VEVDKKVPVLPMVA	43.3		1	YMR108W	643-656	acetolactate synthase
NYHHRETPPPPPSN	178.3		1	YPL055C	201-214	Hypothetical ORF
SSKIRPTPRKPSRM	697.4		1	YER118C	4-17	Transmembrane osmosensor
NKPKRKRPAPPKKK	81.6		1	YFR013W	78-91	ISWI One Complex
EFLRKHSPKAPATG	13.2		1	YMR021C	127-140	metal-binding transcriptional activator
YVYGRQDPKKPFFT	32.8		1	YNL137C	410-423	putative mitochondrial S4 ribosomal protein
INTFKTLPTKPEMQ	14.5		1	YDL202W	181-194	Mitochondrial ribosomal protein MRPL11 (YmL11)
KALPKRRPSPPLQS	2190.3		1	YKR019C	209-222	involved in rDNA silencing
AISKKLGPDTPIKV	7.0		1	YOR219C	612-625	dipeptidyl aminopeptidase
PGGPKFEPLYPREE	16.9		1	YHR165C	347-360	U5 snRNP and spliceosome component
LNPNRRAPRRPLST	173.4		1	YJL128C	180-193	MAP kinase kinase (MEK), may act as a scaffolding protein for Sho1p, Ste11p, and Hog1p
ETTTRETPLPPIPA	71.1		1	YPL207W	797-810	Hypothetical ORF
ISADKGFPLIPSGY	14.4		1	YLR290C	162-175	Hypothetical ORF
TSISRISPQDPEAK	19.0		1	YDR109C	25-38	Hypothetical ORF
GHKKKNLPKFPKNK	47.5		1	YDL051W	238-251	RNA binding protein similar to human La autoantigen
NELIKQGPKRPTSA	17.2		1	YMR072W	36-49	HMG-1 homolog, mitochondrial
KALWKIQPYLPEFS	43.0		1	YML130C	280-293	involved in protein disulfide bond formation in the ER
DRKNRAPPQRPRFN	161.5	25.5	2	YER131W	91-104	Ribosomal protein S26B,Ribosomal protein S26A
EEKVKRTPPLPPVP	45.9		1	YOL093W	10-23	Hypothetical ORF
LNFPKNIPTIPFYV	22.8		1	YDR402C	27-40	Cytochrome P450 56, Dit2p catalyzes oxidation of N-formyl tyrosine to N,N-bisformyl dityrosine in vitro
CNYSKIFPGIPISL	60.1		1	YOR245C	211-224	Hypothetical ORF
TTNSRLCPSSPSSS	27.4		1	YJR038C	2-15	Hypothetical ORF
RFWTRARPIDPNAY	970.0		1	YNL317W	375-388	Polyadenylation Factor I subunit
SLTLKTLPRVPTDS	28.2		1	YDL197C	461-474	Anti-silencing protein, involved in transcription
LNFKRLLPRDPSEK	3492.7		1	YBR239C	260-273	Hypothetical ORF
GQIDRDKPSEPERT	37.9		1	YJL184W	45-58	Hypothetical ORF
LFDEKVKPQIPQLR	15.7		1	YML034W	45-58	Spliced mRNA and Cell cycle regulated gene
DEFNRNTPPQPSLL	25.1		1	YPL084W	526-539	BCK1-like resistance to osmotic shock
INGEKACPFLPSSL	33.2		1	YNL023C	312-325	Transcription factor homolog; similarity to Drosophila melanogaster shuttle craft protein; similarity to human NFX1 protein; similarity to human DNA-binding protein tenascin
TTTIKNRPVPPPLP	32.8		1	YPL140C	79-92	protein kinase
NDNEKKKPSSPTAA	20.6		1	YLL010C	80-93	Plasma membrane Sodium Response 1
SIIPRIFPSTPGTI	32.6		1	YGL233W	770-783	113kD component of the Exocyst complex, which contains the gene products encoded by SEC3, SEC5, SEC6, SEC8, SEC10, SEC15 and EXO70.
KKVIRNYPGHPEGT	14.0		1	YDR364C	152-165	Member of the beta transducin family
KQSKRARPSSPYTV	66.6	24.1	2	YOR153W	486-499	multidrug resistance transporter,Putative ABC transporter highly similar to Pdr5p
RPVYRLKPNAPFQY	129.0		1	YLR072W	370-383	Hypothetical ORF
GRHLKNIPRIPIFC	69.5		1	YLR106C	2506-2519	Hypothetical ORF
PSSKKNKPNPPPGS	28.0		1	YJL056C	176-189	Metalloregulatory protein involved in zinc-responsive transcriptional regulation
TDTTKVTPIVPVPI	6.5		1	YHR188C	382-395	Hypothetical ORF
ENENKKLPPAPTVF	24.6		1	YKR103W	236-249	Hypothetical ORF
WLGNKYDPENPFND	125.1		1	YBL088C	600-613	putative phosphatidylinositol kinase
ETGVRYGPEFPLCT	40.6		1	YNL277W	122-135	homoserine O-trans-acetylase
GEMVKLTPKNPFYK	44.4		1	YBR214W	193-206	nuclear protein similar to pombe sds23
VCTIRSTPSQPIHC	37.4		1	YDR390C	176-189	similar to ubiquitin activating enzyme (E1)
FHPEKLTPYTPMTG	42.0		1	YHR204W	260-273	Hypothetical ORF
NPMQKPVPFVPVLD	299.3		1	YKL182W	1009-1022	pentafunctional enzyme consisting of the following domains : acetyl transferase, enoyl reductase, dehydratase and malonyl/palmityl transferase
TLKKKKTPKKPIAA	31.6		1	YKR084C	77-90	Protein related to translation elongation factor EF-1alpha and to Suf12p/Sup2p/Gst1p/Sup35p
TKTDKSYPMCPVDA	15.5		1	YOR208W	444-457	protein tyrosine phosphatase
SLGERFMPMAPEVY	7.3		1	YBR017C	618-631	karyopherin beta 2, yeast transportin
ITSIRGSPSLPKNK	44.2		1	YKL071W	35-48	Hypothetical ORF
HFPSRSQPSDPKLQ	32.6		1	YKR028W	906-919	Type 2A-related protein phosphatase
DIGSKKLPTGPSKK	12.3		1	YER164W	1276-1289	transcriptional regulator
TTRKKKDPNAPKRA	54.0		1	YPR052C	11-24	11-kDa nonhistone chromosomal protein
PSAMKLVPSIPPAT	63.3		1	YBR154C	118-131	25-kDa RNA polymerase subunit (common to polymerases I, II and III)
LLEERNNPDIPVDK	19.5		1	YBR055C	407-420	RNA splicing factor
QTVIKTHPRIPKSE	63.7		1	YMR211W	94-107	Hypothetical ORF
LITDKEYPVRPAYT	19.3		1	YKL196C	79-92	v-SNARE
DILKKESPDVPLFD	18.3		1	YBR155W	341-354	component of Hsp90p chaperone machinery
NLKTKSHPEVPRLD	2737.0		1	YLR189C	152-165	UDP-glucose:sterol glucosyltransferase
IGSPRHAPSRPDSI	57.9		1	YOL138C	1121-1134	Hypothetical ORF
AVQLKRQPAQPRES	41.3	10.1	2	YBR191W	125-138	Ribosomal protein L21A,Ribosomal protein L21B
CWHPKTIPKQPMEI	79.8		1	YGL197W	260-273	negative regulator of early meiotic genes
QWSKRIMPYIPGPV	108.9		1	YBR200W	345-358	contains two SH3 domains
FVFFKSLPDLPKPQ	80.2		1	YML104C	41-54	intermediate filament protein
RGWQRFLPTGPIAH	596.8		1	YGR255C	239-252	COQ6 monooxygenase
KVLIKTLPVLPEAR	0.0		1	YNL271C	1679-1692	contains formin homology domains; homologous to BNR1 (BNI1 related protein)
QTGSKTVPQAPQAP	28.7		1	YLR095C	762-775	ISWI One Complex
VHVLKYAPDEPNSL	25.5		1	YDR301W	1194-1207	Component of pre-mRNA cleavage factor II (CFII); 150-kDa protein associated with polyadenylation factor 1 (PF I)
SDNSKSEPLPPVIT	32.7		1	YFR019W	1795-1808	type II PI(4)P5-kinase (PIP4,5 kinase) similar to human PIP5K-II
LDPGKNTPGLPEET	15.3		1	YAL048C	610-623	Hypothetical ORF
LSFDRPPPLTPEKN	7.4		1	YER032W	254-267	Putative participant in 3' mRNA processing
LPLSRVQPVQPSQT	21.0		1	YNL007C	295-308	sit4 suppressor, dnaJ homolog
ASFRKTKPPPPLDF	303.8		1	YAL017W	81-94	Serine/threonine kinase
PKTGKPLPTQPSSS	24.1		1	YKR001C	557-570	putative GTP-binding protein; similar to mammalian Mx proteins
QATGRRGPAPPPPP	37.1		1	YOR181W	378-391	Actin assembly factor
TGESRKAPLIPLLK	5.8		1	YGR099W	447-460	telomere binding protein
LRISKPDPECPSKL	74.5		1	YBL101C	847-860	involved in cell wall biogenesis
EIKDRDQPAVPPSP	0.0		1	YOL047C	317-330	Hypothetical ORF
GDHPKGPPPPPPPD	3.6		1	YOR389W	154-167	Hypothetical ORF
NNSTRPIPAIPMDL	44062.2		1	YJL133W	8-21	mitochondrial carrier protein
FEEDKMTPSTPVRS	3919.9		1	YJR092W	847-860	involved in bud site selection
YSYLRLLPWWPSLA	99.5		1	YJL083W	456-469	Hypothetical ORF
SFIRKRAPTPPAPS	99.6		1	YBR108W	721-734	Hypothetical ORF
FLQDRVIPIFPHYP	26.6		1	YMR283C	55-68	Initiator methionine tRNA 2'-O-ribosyl phosphate transferase
AEIVKLTPKNPFYK	8.4		1	YGL056C	180-193	similar to S. pombe sds23
NIFQKQLPKMPKEY	4956.4		1	YGR252W	122-135	histone acetyltransferase
LTKIRRRPQQPLTD	71.9		1	YER047C	13-26	member of the AAA ATPase family of proteins
IQQNKQGPKIPFYL	5.0		1	YBR028C	374-387	Hypothetical ORF
AVGGKWEPGNPIAI	19.6		1	YHR113W	80-93	Hypothetical ORF
IESFRERPLEPPRK	88.1		1	YDR448W	138-151	transcription factor, member of ADA and SAGA, two transcriptional adaptor/HAT (histone acetyltransferase)complexes
NSVIRGCPGLPDTL	296.0		1	YPL066W	13-26	Hypothetical ORF
TEVWRKVPMKPIFE	787.6		1	YCR032W	1849-1862	(putative) acetic acid export pump
DFRGRAYPLSPHFN	257.2		1	YFL036W	825-838	mitohcondrial RNA polymerase
NQIARQIPYQPWYL	42.8		1	YDR107C	515-528	Hypothetical ORF
ALSTKGYPHEPPLL	15.2		1	YGR172C	61-74	Golgi integral membrane protein, interacts with Ypt proteins
EEEAKSVPPIPADQ	56.7		1	YOL027C	550-563	Hypothetical ORF
SRYLKDHPNLPTPE	23.3		1	YOR353C	203-216	Hypothetical ORF
GSYIKRTPKIPEKD	52.0		1	YDR026C	219-232	Hypothetical ORF
FASEKGAPFFPNKT	40.9		1	YPR144C	134-147	Hypothetical ORF
YKNRKNLPTIPIRL	538.1		1	YGL085W	139-152	Hypothetical ORF
RLIKRLKPPAPKEP	65.9		1	YML127W	362-375	Hypothetical ORF
NLSLRYAPNLPPVI	134.6		1	YHL035C	1327-1340	Hypothetical ORF
APVVKSEPSLPRMR	63.5		1	YJL083W	57-70	Hypothetical ORF
NDMAKPLPTPPTAE	202.7		1	YOR188W	2-15	involved in polarized growth
VVAVKIIPKKPWNA	14.7		1	YKL048C	113-126	protein kinase
SSVSKLKPSLPNKL	39.2		1	YPL242C	73-86	Similar to mammalian IQGAP proteins
YVNPRNLPSVPNGL	764.6		1	YLR418C	264-277	RNA polymerase II accessory protein
AFVPKRKPSLPQLA	47.2		1	YLR371W	185-198	GDP-GTP Exchange Protein (GEP) for Rho1p
PKSPKAYPKLPDIQ	24.1		1	YDL117W	352-365	Product of gene unknown
GIMIKAKPSSPYTY	197.3		1	YLR260W	30-43	sphingoid long chain base (LCB) kinase
PVRCRVLPATPRQI	1376.4		1	YKL086W	103-116	Hypothetical ORF
AKDYRFNPAIPLRI	558.7		1	YLR073C	11-24	Hypothetical ORF
TVRTRRRPPPPPIP	91.7		1	YNL094W	462-475	Hypothetical ORF
SEMHRAAPETPRSI	139.6		1	YKL050C	40-53	Hypothetical ORF
ITAEKSAPTSPEVY	71.1		1	YMR219W	1471-1484	involved in silencing
KITKKLGPKLPKAS	43.5		1	YNL297C	1291-1304	Product of gene unknown
KMAKKLLPYKPHNS	37.4		1	YBR270C	208-221	Hypothetical ORF
VTDIKLTPTDPLVG	10.3		1	YDL230W	193-206	phosphotyrosine-specific protein phosphatase
KKHDKLHPNYPSVK	12.6		1	YPL019C	129-142	polyphosphate synthetase (putative)
TLDEKNLPRLPTPF	64.8		1	YKR055W	36-49	ras homolog--GTP binding protein
NPFVRINPNRPEAA	73.5		1	YBR136W	500-513	similar to phosphatidylinositol(PI)3-kinases required for DNA damage induced checkpoint responses in G1, S/M, intra S, and G2/M in mitosis
ALEERFDPKSPTKR	63.6		1	YMR129W	520-533	Nuclear pore membrane glycoprotein
EFQSKSSPVPPASE	49.9		1	YDR008C	96-109	Hypothetical ORF
TSSSRRGPGRPRKD	65.0		1	YDR310C	200-213	nuclear protein involved in silencing
DKIFKTDPNEPAND	14.1		1	YDL174C	572-585	mitochondrial enzyme D-lactate ferricytochrome c oxidoreductase
KQRIRKIPGIPLMS	1116.1		1	YDR339C	161-174	Hypothetical ORF
ALLIKTVPGFPLLE	7.6		1	YGR061C	138-151	5'-phosphoribosylformyl glycinamidine synthetase
FSKKKEAPEDPKNL	21.7		1	YNL231C	5-18	homologous to Pdr17p and Sec14p
TDLFKPLPEPPTEL	31.5		1	YNL331C	2-15	Hypothetical aryl-alcohol dehydrogenase
LSKLRLSPENPSNT	7.9		1	YKL101W	1214-1227	Putative protein kinase homologous to S. pombe cdr1/nim1
TTKHKAPPPPPPTA	184.6		1	YOR181W	179-192	Actin assembly factor
LMSLKRFPQLPSNT	554.2		1	YOL125W	162-175	Hypothetical ORF
LSRSKPLPLTPNSK	104.9		1	YCL027W	415-428	serine/threonine-rich membrane protein
ITRARYMPQDPNIV	84.6		1	YEL056W	121-134	subunit of a cytoplasmic histone acetyltransferase
FGTAKILPEEPSNT	30.3		1	YDR490C	268-281	Ser/Thr protein kinase
PDLNKRPPREPIEF	4.6		1	YDR195W	471-484	RNA-binding protein, involved in mRNA processing
NGMPRRIPDYPDAF	858.4		1	Q0045	434-447	cytochrome-c oxidase subunit I
ILKNRMNPEKPYEL	55.5		1	YBL034C	850-863	component of the mitotic spindle
VNIGRRSPYLPLQP	19.5		1	YLR212C	354-367	gamma tubulin-like protein, interacts with Spc98p and Spc97p, the Tub4p-Spc98p-Spc97p complex may be part of the microtubule attachment site at the spindle pole body
LDVRRIYPKGPLLV	32.3		1	YIL113W	50-63	Hypothetical ORF
HKFVKSSPVVPFDD	40.3		1	YOR335C	27-40	Cytoplasmic alanyl-tRNA synthetase gene
YWGKKFEPERPFEF	323.5		1	YJR137C	1187-1200	Putative sulfite reductase
KHEPKKSPTTPALA	26.8		1	YDL220C	702-715	binds to single-stranded TG1-3 telomere G-tails
LNRQKNYPDAPAIF	19.7		1	YKL216W	87-100	dihydroorotate dehydrogenase
KNILKVCPVLPSIL	10.1		1	YMR247C	301-314	Hypothetical ORF
YILPKTDPRSPYYI	27.8		1	YPR115W	96-109	Hypothetical ORF
DQLNRLLPNLPEEE	23182.7		1	YJR090C	138-151	cyclin F box protein
PFLIKFTPKFPQSI	27.7		1	YMR156C	9-22	Hypothetical ORF
GNNSRNIPPPPPPP	15.8		1	YMR089C	148-161	mitochondrial membrane ATPase of the CDC48/PAS1/SEC18 (AAA) family
DRLSKIKPFLPQSI	37.2		1	YLR247C	271-284	Hypothetical ORF
QLINRFMPHFPSSP	315.6		1	YHR036W	42-55	Hypothetical ORF
AKIDKVSPEDPWVL	13.1		1	YJR158W	273-286	hexose permease
VLKIKPLPYKPRGR	27.3		1	YER093C	584-597	Hypothetical ORF
PANPKILPKIPSGA	5.1		1	YPL137C	1165-1178	Hypothetical ORF
STDHRGTPANPGRV	30.5		1	YER163C	43-56	Hypothetical ORF
WRWARDTPRAPGLH	1974.3		1	YCR020C	147-160	Transcription regulator
LIWHKNKPTEPDNK	94.9	150.8	15	YAR009C	1032-1045	Hypothetical ORF,Hypothetical ORF,Hypothetical ORF,Hypothetical ORF,Hypothetical ORF,Hypothetical ORF,Hypothetical ORF,Hypothetical ORF,Hypothetical ORF,Hypothetical ORF,Hypothetical ORF,Hypothetical ORF,Hypothetical ORF,Hypothetical ORF,Hypothetical ORF
WFDLKGLPRQPEPL	201.1		1	YFL041W	550-563	multicopper oxidase, type 1 integral membrane protein
TINSRFYPPIPISE	82.1		1	YMR154C	67-80	Cysteine protease similar to E. nidulans palB
KKHDKLYPKYPSVK	37.6		1	YFL004W	130-143	polyphosphate synthetase (putative)
KKNPKKSPMGPQGA	70.6		1	YPL214C	146-159	TMP pyrophosphorylase, hydroxyethylthiazole kinase
HLVRKVAPTKPMYC	70.2		1	YHR070W	477-490	Hypothetical ORF
WENFKEEPGEPLSR	139.7		1	YMR227C	326-339	TFIID subunit
LIDFKDYPDVPKVP	2.0		1	YNL231C	198-211	homologous to Pdr17p and Sec14p
KQAKRAPPSSPYVV	20.9		1	YDR406W	496-509	probable multidrug resistance transporter
LNQSKGQPFQPSPT	26.4		1	YBL101C	22-35	involved in cell wall biogenesis
HTIPKSGPIVPYVL	18.7		1	YGR010W	26-39	Hypothetical ORF
AKINKVSPEDPWVL	12.2	4.1	3	YDL245C	273-286	Hexose transporter,high-affinity hexose transporter,Putative hexose transporter
RPKRRAPPPVPKKP	113.9		1	YIR003W	383-396	Hypothetical ORF
KNPTKSPPPPPSPS	11.2		1	YLR337C	698-711	Proline-rich protein verprolin
NTLLKVVPQEPTAV	310.6		1	YPR029C	360-373	Gamma-adaptin, large subunit of the clathrin-
TKFTKPKPKQPVLP	2.8		1	YLR439W	17-30	Mitochondrial 60S ribosomal protein L4
QPPDRNLPSHPSSN	19.4		1	YGR143W	154-167	encodes a predicted type II membrane protein highly homologous to Kre6p
LLPTKLIPSIPGGK	14.3		1	YER105C	312-325	Nucleoporin similar to Nup157p and to mammalian Nup155p
SVSEKTNPSSPSVS	12.6		1	YHR061C	244-257	interacts with GTPase, involved in bud emergence
EELARVTPLTPKEY	11.8		1	YDL195W	1179-1192	Component (p150) of COPII coat of secretory pathway vesicles
QIVNKPLPPLPVAG	28.6		1	YJL128C	89-102	MAP kinase kinase (MEK), may act as a scaffolding protein for Sho1p, Ste11p, and Hog1p
TSGYKYFPQFPQLK	20.3		1	YOR227W	765-778	Hypothetical ORF
LDLSKYGPLPPSRA	256.2		1	YLR143W	384-397	Hypothetical ORF
RYPFRMIPELPPKR	7330.7		1	YMR004W	186-199	peripheral Golgi membrane protein
DEPIRYAPGDPIEK	9.2		1	YNL132W	471-484	Hypothetical ORF
VKPTKLEPENPQKP	22.4		1	YFL054C	234-247	Hypothetical ORF
NSTVRRKPHSPNKK	1830.3		1	YDR223W	8-21	Hypothetical ORF
PKHIRNEPVKPFRN	59.8		1	YHR037W	25-38	delta-1-pyrroline-5-carboxylate dehydrogenase
VKATKWPPKLPEIQ	49.9		1	YMR239C	193-206	Ribonuclease III
DYRPKCIPCPPNGI	36.2		1	YML034W	511-524	Spliced mRNA and Cell cycle regulated gene
RIRDKSKPSSPTAT	46.3		1	YDR474C	379-392	Hypothetical ORF
EFPGKKCPRLPHRN	7161.6		1	YPR097W	343-356	Hypothetical ORF
AERAKKAPSLPEGQ	0.0		1	YJR016C	376-389	dihydroxyacid dehydratase
SKIPKSIPIIPYVL	33.4		1	YLR328W	26-39	Hypothetical ORF
AVLIRADPLNPKVV	9.5		1	YCR028C	355-368	Amino acid permease
LPFPRKNPKLPENT	44.2		1	YHR099W	3263-3276	ATM/Mec1/TOR1+2-related
RLLSKYRPSCPIIL	245.0		1	YOR347C	411-424	pyruvate kinase
GTVTKTAPSFPQSS	45.4		1	YPL075W	604-617	trans-acting positive regulator of the enolase and glyceraldehyde-3-phosphate dehydrogenase gene families
GTTNRGPPPLPPRA	69074.3		1	YLR144C	18-31	involved in cortical actin cytoskeleton assembly
LAGIRLVPVLPILL	492.7		1	YLR235C	75-88	Hypothetical ORF
IPYEKRDPTSPAPL	26.9		1	YLR129W	367-380	interacts with Dom3p
LGSEKSCPLAPAVA	26.8		1	YDL197C	382-395	Anti-silencing protein, involved in transcription
QVYEKTIPLFPPEI	5.4		1	YDR416W	606-619	(putative) involved in cell cyle; similar to Drosophila crooked neck
FGSNKNNPVPPELT	37.5		1	YIL125W	149-162	alpha-ketoglutarate dehydrogenase
LKDNRLLPSWPKRG	488.4		1	YIL047C	206-219	plasma membrane protein
GKMVKWGPLRPFLS	983.5		1	YOL072W	279-292	Hypothetical ORF
EVLRKYIPGEPEFL	10.4		1	YDR023W	429-442	seryl-tRNA synthetase
LQQRRYYPIFPGSI	44.5		1	YBL035C	565-578	B subunit of DNA polymerase alpha-primase complex
QRLDRDKPHEPNGY	19.3		1	YDL076C	274-287	Hypothetical ORF
VVNEKEVPAEPETQ	12.7		1	YER120W	161-174	involved in inositol metabolism, regulator of INO1 expression
TGKFRYMPFSPAGT	148.3		1	YPR135W	471-484	DNA polymerase alpha binding protein
EFIVKTIPVPPRDF	44.4		1	YER025W	296-309	gamma subunit of translational initiation factor eIF-2
REYIKSLPMYPAAP	48.0		1	YBL016W	257-270	cdc2+/CDC28 related kinase with positive role in conjugation
LKHTKNKPKNPDTA	16.8		1	YGL131C	1018-1031	Hypothetical ORF
IVNEKRTPALPSNL	11.6		1	YOR191W	260-273	contains motifs that are present in a family of DNA-dependent ATPases, the SWI2/SNF2-like proteins
LNTMKKRPAPPSLP	202.5		1	YOR231W	77-90	protein kinase involved in protein kinase C pathway
YYYYKHYPNMPPIN	253.2		1	YMR313C	453-466	Hypothetical ORF
SNFKKRDPGLPDFQ	49.4		1	YPL083C	302-315	54kDa subunit of the tetrameric tRNA splicing endonuclease
KTRNKPKPLWPQVK	35.0		1	YGR033C	56-69	Hypothetical ORF
AKVNKCPPDHPYIQ	18.6		1	YHR094C	277-290	High-affinity hexose (glucose) transporter
ETKKKWQPLPPEPL	2.5		1	YOR042W	368-381	Hypothetical ORF
VLGPKYDPKCPEEH	22.7		1	YNL163C	601-614	Hypothetical ORF
NTINKSNPQGPSDN	46.5		1	YMR067C	383-396	Hypothetical ORF
TARNKKSPGGPRQR	28.9		1	YLR244C	372-385	methionine aminopeptidase
SILRKSSPEEPFMS	22.1		1	YNR023W	296-309	73 kDa subunit of the SWI/SNF transcription activation complex, homolog of Rsc6p subunit of the RSC chromatin remodeling complex
PPQMRSNPQQPPQD	456.0		1	YPL204W	472-485	casein kinase I isoform
MYDRKVIPRMPWHD	742.2		1	YKR031C	861-874	Phospholipase D
TGGGRIVPGVPPGA	50.4		1	YGR054W	516-529	Hypothetical ORF
MLFMKGSPSEPKCG	262.4	23.3	2	YDR098C	199-212	Protein with glutaredoxin activity,Protein with glutaredoxin activity
FLLKKMFPAPPLPT	40.3		1	YDL172C	130-143	Hypothetical ORF
ATGKRKLPGWPSAD	92.2		1	YIL165C	34-47	Hypothetical ORF
HSTPKPLPPVPALS	29.9		1	YNL106C	1030-1043	inositol polyphosphate 5-phosphatase
KPAGRPIPPAPTHY	2859.1		1	YGR058W	101-114	Hypothetical ORF
ELDIKQGPVRPFIV	17.8		1	YDL095W	18-31	dolichyl phosphate-D-mannose:protein O-D-mannosyltransferase
LQESKTVPQSPKKP	9.2		1	YOR058C	189-202	encodes component of the spindle midzone
PPNYKQQPNCPSSN	30.5		1	YLR183C	18-31	Hypothetical ORF
PIVKKNVPKPPPLV	27.1		1	YBR123C	400-413	transcription factor tau (TFIIIC) subunit 95
RLVNKLLPPHPFAD	24.8		1	YGL143C	139-152	Mitochondrial polypeptide chain release factor
MYGSKFIPFGPKCQ	118.1		1	YER038C	415-428	Hypothetical ORF
QGSNKYSPSSPLTT	145.8		1	YDR122W	964-977	Serine/threonine protein kinase
PKCEKIEPLSPSFK	0.1		1	YJL172W	61-74	carboxypeptidase yscS
AGLYKLSPLYPFDV	17.7		1	YLR291C	296-309	translation initiation factor eIF2b, 43 kDa subunit; negative regulator of GCN4 expression
VYRRKCIPFAPHQI	70.7		1	YFR032C	169-182	Hypothetical ORF
VLTVKMSPSLPDEI	20.6		1	YCR030C	726-739	Hypothetical ORF
GTRPKILPKIPTGA	31.6		1	YOR227W	1148-1161	Hypothetical ORF
WSQMRMNPTNPDWI	1270.0		1	YPR074C	45-58	Transketolase 1
DNELKDEPEPPNLI	16.3		1	YGR093W	206-219	Hypothetical ORF
KAALKYHPDKPTGD	18.6		1	YNL007C	28-41	sit4 suppressor, dnaJ homolog
NFPQRMMPPPPGLV	95.9		1	YKL204W	475-488	probable purine nucleotide-binding protein
LAYERPLPDLPSTI	8466.4		1	YKR027W	747-760	Hypothetical ORF
MKAYRANPPLPIDS	614.6		1	YDR104C	798-811	Product of gene unknown
PFIRRYTPLKPITK	91.6		1	YKR093W	410-423	Peptide transporter
YAVGRIVPDSPTYD	256.7		1	YBL035C	295-308	B subunit of DNA polymerase alpha-primase complex
FSTKKSKPIRPFVF	66.2		1	YMR259C	335-348	Hypothetical ORF
IESLREIPYGPDFD	1.9		1	YML105C	200-213	signal recognition particle subunit, homologue of mammalian SRP19
QHKPKVKPSKPEAK	9.7		1	YHL007C	236-249	serine/threonine protein kinase
KTKKKTVPVKPLQL	38.0		1	YBL017C	684-697	carboxypeptidase Y sorting receptor in late Golgi; Type I integral membrane protein 166aa cytoplasmic tail, 1300 aa lumenal domain
TELLKTLPFYPTPS	10.8		1	YGR110W	91-104	Hypothetical ORF
IGKSKSAPPIPEDT	12.5		1	YJL095W	1392-1405	MEKK serine/threonine kinase
KKNKKKVPLNPLAK	179.2		1	YNL050C	247-260	Hypothetical ORF
MTQPKKNPMEPKTD	60.7		1	YDL148C	252-265	Hypothetical ORF
ITDTKLFPGNPNLM	15.4		1	YFR029W	524-537	regulator of peptide permease
TSCTKEKPTPPTTT	29.7		1	YIR019C	265-278	cell surface flocculin with structure similar to serine/threonine-rich GPI-anchored cell wall proteins
AGHIKTHPNSPTPG	14.3		1	YKL064W	452-465	Product of gene unknown
KIVRRDYPSTPVIV	17.5		1	YOR019W	147-160	Hypothetical ORF
ETSLRVLPIAPKIF	55.1		1	YDL231C	393-406	Product of gene unknown
SKRMKALPKGPAAL	113.5		1	YER164W	1316-1329	transcriptional regulator
ERDGRGVPLGPRNH	50.2		1	YGL023C	22-35	similar to Fab1 and Vps27; involved in telomere-proximal repression of gene expression
LWRPRIVPILPYIT	331.1		1	YDR335W	779-792	member of major facilitator superfamily, involved in pheromone response
AKSNKVSPEDPAVQ	12.5		1	YLR081W	283-296	galactose permease
DLDWRKIPFLPKEI	154.1		1	YLR427W	487-500	Hypothetical ORF
GYDEKGNPIPPNNW	9.3		1	YJL216C	137-150	Hypothetical ORF
KQLKKQGPKRPSSA	109.0		1	YKL032C	354-367	intrastrand crosslink recognition protein
SENGRLTPGLPRSY	52.2		1	YPR111W	42-55	kinase required for late nuclear division
LTSVKIVPQRPISD	34.4		1	YAL054C	43-56	inducible acetyl-coenzyme A synthetase
TIEARVHPEPPNKP	1.0		1	YDR330W	403-416	Hypothetical ORF
LDSMKNLPLNPSKK	78.8		1	YDL027C	309-322	Hypothetical ORF
SLISKRNPCYPYGI	10.1		1	YEL050C	18-31	mitochondrial ribosomal protein L2 of the large subunit
LYREREEPPLPKRI	16201.8		1	YKL214C	53-66	Hypothetical ORF
SLKNRDGPITPSTI	14.1		1	YPR128C	112-125	Hypothetical ORF
LPKLKSNPSVPHLH	5.2	5.2	2	YBR218C	505-518	pyruvate carboxylase,pyruvate carboxylase
KGVLKEYPMRPYGS	133.7		1	YCR068W	315-328	Hypothetical ORF
SRSKRSKPLPPQLL	10.4		1	YJL095W	840-853	MEKK serine/threonine kinase
DGKLKHIPRRPYEI	48.7		1	YEL007W	26-39	Hypothetical ORF
MPNLKRLPIPPLQD	83.4		1	YAR035W	1-14	Outer carnitine acetyltransferase, mitochondrial
LSGTRLVPNCPLLW	80.1		1	YBR055C	692-705	RNA splicing factor
PLRERIIPILPANS	84.4		1	YMR164C	159-172	Predicted 758 amino acid polypeptide with poly-glutamine and poly-asparagine domains
ALWAKFFPEKPLNI	75.9		1	YGR024C	111-124	Hypothetical ORF
NAPERAVPILPPRN	36611.0		1	YBR108W	539-552	Hypothetical ORF
SKVNKVAPDHPFIQ	7.1		1	YDR345C	274-287	Low-affinity glucose transporter
NSGEKIYPQEPPIS	16.6		1	YJL020C	582-595	Hypothetical ORF
SKYAKLDPSTPVSL	48.5		1	YNL239W	287-300	Aminopeptidase of cysteine protease family
SVDPKNYPDAPLEG	46.1		1	YKL215C	38-51	Hypothetical ORF
LQYHKKNPYSPLFS	80.3		1	YPL020C	12-25	Smt3-processing enzyme
MTVPRNRPMAPFGT	213.3		1	YLR064W	1-14	Hypothetical ORF
FANIKREPVHPEIR	115.8		1	YPR101W	28-41	Component of a protein complex associated with the splicing factor Prp19p.
TGKPRKTPRPPFPF	1164.3		1	YLR422W	149-162	Hypothetical ORF
NAQLRKTPLEPGLE	79.9		1	YDL126C	668-681	microsomal ATPase
MSWCKERPECPLCR	167.9		1	YDR265W	311-324	C3HC4 zinc-binding integral peroxisomal membrane protein
EGTTKVDPIIPVPE	0.0		1	YJR122W	96-109	component of CCR4 transcriptional complex
PKKSRVLPPLPFPL	3661.2		1	YER032W	884-897	Putative participant in 3' mRNA processing
SEAKRKFPEAPEVP	19.7		1	YNL121C	455-468	70 kDa mitochondrial specialized import receptor of the outer membrane
PYMYKYLPRFPNLK	432.3		1	YPL137C	764-777	Hypothetical ORF
LVPSKAIPPLPQLD	26.0		1	YJL066C	98-111	Hypothetical ORF
FHDPKFIPNKPYRQ	113.2		1	YGR019W	335-348	gamma-aminobutyrate (GABA) transaminase (4-aminobutyrate aminotransferase)
EFDEKLPPKKPAGP	16.2		1	YMR072W	109-122	HMG-1 homolog, mitochondrial
DTYARNNPDFPPQN	39.1		1	YDR164C	226-239	(putative) SNARE docking complex subunit
MAEFRRVPLPPMAE	7256.5		1	YML058W	28-41	Suppressor of mec lethality
TQSGRMGPSEPKHR	108.8		1	YML020W	26-39	Hypothetical ORF
TYLTRPLPSTPNED	47118.6		1	YOL070C	348-361	Hypothetical ORF
TLDEKECPSVPPTV	57.9		1	YKL148C	624-637	flavoprotein subunit of succinate dehydrogenase
PSRSKSNPILPIMR	70.1		1	YLR319C	684-697	Actin Interacting Protein
EEQVKEKPNEPEGK	23.2		1	YLL021W	188-201	spindle pole antigen
INNTRLSPNSPTPP	7.1		1	YER164W	1330-1343	transcriptional regulator
LIWHKNKPTKPDNK	71.1	50.2	13	YBL101W-B	1606-1619	Hypothetical ORF,Hypothetical ORF,Hypothetical ORF,Hypothetical ORF,Hypothetical ORF,Hypothetical ORF,Hypothetical ORF,Hypothetical ORF,Hypothetical ORF,Hypothetical ORF,Hypothetical ORF,Hypothetical ORF,Hypothetical ORF
SVNIKCWPLKPSNF	22.6		1	YNL226W	113-126	Hypothetical ORF
KSYRKADPTNPQGW	9.6		1	YBR055C	231-244	RNA splicing factor
NLYQRTTPAGPDPS	1138.7		1	YOL019W	467-480	Hypothetical ORF
INVEREAPMFPVPY	19.4		1	YHR014W	144-157	sporulation protein
ENTPRPNPTQPRKP	54.9		1	YDR359C	772-785	vacuolar import degradation
IMDAKFHPFKPQLF	84.6		1	YMR049C	642-655	Hypothetical ORF
TKAKKEKPKPPKPI	21.2		1	YMR044W	280-293	ISWI One Complex
SRVTRKRPREPKST	49.5	29.9	16	YBL111C	334-347	Hypothetical ORF,Y'-helicase protein 1,Hypothetical ORF,Y'-helicase protein 1,Y'-helicase protein 1,Hypothetical ORF,Hypothetical ORF,Hypothetical ORF,Hypothetical ORF,Hypothetical ORF,Y'-helicase protein 1,Y'-helicase protein 1,Hypothetical ORF,Y'-helicase protein 1,Hypothetical ORF,Y'-helicase protein 1
ILFERILPILPVES	1495.8		1	YOL081W	29-42	encodes a GTPase activating protein, highly homologous to Ira1p, homologue of neurofibromin
RFSSRRAPIAPSGK	183.5		1	YMR031W-A	89-102	Hypothetical ORF
RRLKKNLPSLPTPV	50.6		1	YOR127W	138-151	rho type GTPase activating protein
KTVDKGLPMIPTYV	20.1		1	YDR516C	56-69	Hypothetical ORF
GLVLRSTPVIPDMK	302.2		1	YPR019W	330-343	Involved in initiation of DNA replication
KNIIKYVPWGPPLE	26.6		1	YLR142W	425-438	proline oxidase
YSTNRGIPARPCKD	5104.1		1	YPL073C	79-92	Hypothetical ORF
FFYRRDIPDVPITT	362.5		1	YDR310C	827-840	nuclear protein involved in silencing
KYIIKTEPESPEED	34.1		1	YLR133W	510-523	choline kinase
HNAAKPIPHVPQAS	59.3		1	YKR067W	8-21	Hypothetical ORF
NKIPKHLPADPIFS	90.5		1	YCR032W	1499-1512	(putative) acetic acid export pump
VTSVKLHPNLPIVF	8.2		1	YOR269W	158-171	Required for viability in the absence of Cin8p
TYGFRVRPDFPVFG	134.3		1	YMR295C	130-143	Hypothetical ORF

KISPSAPSKDSFTK	92.4		1	YAR002W	350-363	nuclear pore protein
KTKPTPPPKPSHLK	236.3		1	YNL020C	606-619	Predicted Ser/thr kinase
CILPSTPTRPLSQS	20341.0		1	YPL202C	314-327	Hypothetical ORF
HSEPAIPYRETFLS	634.0		1	YNL163C	746-759	Hypothetical ORF
LRSPNTPRRLRKTL	3236.2	1107.1	11	YDR545W	312-325	Y'-helicase protein 1,Hypothetical ORF,Hypothetical ORF,Y'-helicase protein 1,Y'-helicase protein 1,Hypothetical ORF,Hypothetical ORF,Hypothetical ORF,Y'-helicase protein 1,Y'-helicase protein 1,Y'-helicase protein 1
TSSPPLPPRQNVAT	46967.9		1	YPL249C	279-292	Hypothetical ORF
RGTPANPGRVATLI	199.0		1	YER163C	47-60	Hypothetical ORF
QGLPASPSRAALRY	104.5		1	YBR038W	55-68	chitin synthase 2
RIPPTVPSKIIDVV	158.5		1	YGR198W	7-20	Hypothetical ORF
VFLPTAPSKHMDFA	44.5		1	YCR042C	478-491	TATA binding protein-associated factor (TAF)
IVNPFIPRRPYSNV	1647.8		1	YDR409W	859-872	Hypothetical ORF
PTPPSPPAKRIPRS	0.0		1	YPR171W	305-318	Hypothetical ORF
PFIPKFPSRESVES	1410.5		1	YBR036C	302-315	contains 9 or 10 putative membrane spanning regions; putative Ca2+ binding protein (homology to EF-hand Ca2+ binding site)
KKPPKIPKKVYTLE	111.8		1	YPR104C	439-452	Protein with a domain similar to the fork head DNA-binding domain found in the developmental fork head protein of Drosophila melanogaster and in the HNF-3 family of hepatocyte mammalian transcription factors.
NVQPRKPSRVHSRN	5255.6		1	YFR022W	634-647	Hypothetical ORF
FLPPPKPFRHTETK	24991.3		1	YBR108W	587-600	Hypothetical ORF
SASPYRPQRLPAKF	543.0		1	YDL033C	13-26	Hypothetical ORF
LQIPPLPLKLLTPV	195.2		1	YGR204W	307-320	encodes the cytoplasmic trifunctional enzyme C1-tetrahydrofolate synthase
EVTPEEPSKSIDNK	105.1		1	YML071C	475-488	Hypothetical ORF
IFGPFGPMKEVKIL	260.0		1	YDR432W	144-157	nuclear shuttling protein with an RNA recognition motif
RERPLEPPRKPMAS	1829.9		1	YDR448W	142-155	transcription factor, member of ADA and SAGA, two transcriptional adaptor/HAT (histone acetyltransferase)complexes
IFNPQNPLKTGFEP	122.1		1	YMR087W	156-169	Hypothetical ORF
CNPPTDPGRIPMSE	258.7		1	YKR054C	2535-2548	heavy chain of cytoplasmic dynein
DVPPQLPTRTKSGE	73171.3		1	YOR042W	337-350	Hypothetical ORF
APLPPQPRKHDKTP	372.1		1	YBL105C	587-600	Protein Kinase C
SPFPSAPLRKLEIL	204.9		1	YIL034C	92-105	beta subunit of capping protein
LKYPYFPTKMSYLQ	183.9		1	YNL059C	229-242	Actin-related protein
VNTPREPVRSSSKI	99.4		1	YJL076W	1015-1028	nucleolar protein involved in exit from mitosis
EIPPPLPPKIMVHS	14469.4		1	YIL156W	528-541	Ubiquitin-specific protease
NANPFLPNKHPVTQ	351.5		1	YGR076C	38-51	Mitochondrial ribosomal protein MRPL25 (YmL25)
TSKPSLPEKPQKLR	318.7		1	YPR171W	333-346	Hypothetical ORF
GIHPGFPIRMVQYA	154.5		1	YPL025C	36-49	Hypothetical ORF
ERDPNMPKRPTNAY	339.2		1	YDL002C	88-101	HMG1-box containing protein
QGPPNLPARDKSLV	63970.4		1	YLL023C	9-22	Hypothetical ORF
TDSPQLPSKDKSQE	95.8		1	YDL197C	472-485	Anti-silencing protein, involved in transcription
RIVPAIPKKATVDE	3319.4		1	YNL064C	356-369	yeast dnaJ homolog (nuclear envelope protein); heat shock protein
MAAPPVPPKQSQED	278.8		1	YPL084W	790-803	BCK1-like resistance to osmotic shock
AMPPTLPHRDWKDY	25461.3		1	YGL153W	84-97	component of peroxisomal import machinery
VILPQIPPKLTFIL	157.6		1	YOR067C	374-387	glycosyl transferase
KKDPNAPKRRLSAY	287.7		1	YBR089C-A	21-34	11-kDa nonhistone chromosomal protein
LNSPDLPERTKLRN	59552.7		1	YDL225W	445-458	Septin homolog
DPHPEDPRRIYRIY	75.3		1	YNL021W	81-94	histone deacetylase, shares sequence similarity with Rpd3p, Hos1p, Hos2p, and Hos3p
GVFPNSPVKQTTII	116.0		1	YPL023C	580-593	putative methylenetetrahydrofolate reductase (mthfr)
EVTPEEPSKKIRTS	124.3		1	YML071C	500-513	Hypothetical ORF
ENYPCPPYKIIILD	86.3		1	YJR068W	127-140	Subunit 2 of Replication Factor C; homologous to human RFC 37 kDa subunit
SGKPKKPYRRWTPE	407.1		1	YDR464W	666-679	negative regulator of prp genes
KKLPTGPSKKRQRK	85.9		1	YER164W	1280-1293	transcriptional regulator
ARDPILPYRLVKDR	4222.3		1	YHL040C	345-358	Product of gene unknown
PPLPPIPTRDDMSN	545.4		1	YNL152W	329-342	Hypothetical ORF
AKSPLLPFKLLSDR	229.0	197.7	2	YCL073C	330-343	Hypothetical ORF,Hypothetical ORF
QGQPLPPPRGQVIL	16015.4		1	YBR108W	287-300	Hypothetical ORF
TPLPFAPNKSSKKT	100.5		1	YIR023W	846-859	Transcriptional activator for allantoin and GABA catabolic genes, contains a Zn[2]-Cys[6] fungal-type binuclear cluster domain in the N-terminal region
PNYPDSPPKVTFIS	260.1		1	YGL087C	66-79	Similar to ubiquitin conjugating protein family
EFIPPDPTKVTEFE	53.3		1	YNL025C	151-164	C-type cyclin associated with the Ssn3p cyclin-dependent kinase
DFRPRMPKRQRIPP	210.6		1	YMR125W	18-31	transcriptional activator of glycolytic genes
NSLPCSPKKQPARN	199.4		1	YCL063W	173-186	Hypothetical ORF
LMPPDSPPRMTENT	485.1		1	YBR275C	1790-1803	RAP1-interacting factor, involved in establishment of repressed chromatin
LVIPSTPSKKCKYS	95.7		1	YOR315W	23-36	Hypothetical ORF
EAAPQLPSRSSAAP	93003.2		1	YCR088W	505-518	Actin binding protein
PQLPKSPSRYSLSR	390.6		1	YKL101W	622-635	Putative protein kinase homologous to S. pombe cdr1/nim1
ENKPFKPPRRVGSN	8328.9		1	YBR073W	41-54	Putative helicase similar to RAD54
AKQPKEPKKRTTRR	78.0		1	YBR089C-A	7-20	11-kDa nonhistone chromosomal protein
LCIPDLPLRIHNQT	31200.6		1	YCR087W	13-26	Hypothetical ORF
AAQPPLPSRNVASG	106577.0		1	YCR088W	446-459	Actin binding protein
NLDPNPPVRGENLT	314.6		1	YDL046W	61-74	Hypothetical ORF
SSFPTIPLRASSGA	777.4		1	YER006W	232-245	Hypothetical ORF
SAIPITPTKRIRRN	31.6		1	YJL194W	2-15	pre-initiation complex component
LPPPIIPLRKYGHN	18434.3		1	YGR233C	693-706	Pho85 kinase inhibitor
LPVPPPPVRPSISF	3377.9		1	YDL140C	239-252	RNA polymerase II large subunit
NNAPTLPKRKNPKI	45640.0		1	YPR055W	477-490	121 kDa component of the Exocyst complex, which is required for exocytosis, and which also contains the gene products encoded by SEC3, SEC5, SEC6, SEC10, SEC15, and EXO70
IIGPDEPEKCLILK	63.1		1	YMR066W	43-56	(putative) involved in respiration
DHKPENPIRTFKDL	175.3		1	YBL042C	90-103	uridine permease
HLPPPPPPRAQQQQ	1629.2		1	YOR329C	664-677	suppressor of clathrin deficiency
CGFPLLPSKRGVTA	313.6		1	YBL095W	165-178	Hypothetical ORF
GNIPVFPAKFGIQF	211.7		1	YAL010C	476-489	Mitochondrial outer membrane protein involved in mitochondrial morphology and inheritance
EEKPLLPTRPNKAE	62426.5		1	YPR171W	203-216	Hypothetical ORF
GYDPTDPSRPRINE	257.1		1	YDR093W	1469-1482	Hypothetical ORF
GSEPIDPSKLEFAR	37.9		1	YLR191W	299-312	Peroxisomal membrane protein that contains Src homology 3 (SH3) domain
RKRPAPPKKKAPST	45.5		1	YFR013W	82-95	ISWI One Complex
EVSPVEPKRTENER	83.5		1	YDR507C	687-700	putative serine/threonine kinase
VSDPYVPTRNTFNY	267.9		1	YDL020C	142-155	ubiquitin-mediated 26S proteasome subunit
RHRPQKPVRTVIYT	90.2		1	YOL164W	148-161	Hypothetical ORF
VVSPSHPFKQLQKI	173.2		1	YIL146C	146-159	(putative) involved in cell wall biogenesis
KPKPPKPIKYHFED	124.5		1	YMR044W	286-299	ISWI One Complex
QQKPAIPQKKSFLT	101.1		1	YPR171W	424-437	Hypothetical ORF
PLPPIPPTKSKTSP	140.2		1	YHL007C	535-548	serine/threonine protein kinase
LSSPCLPPKVNATN	92.2		1	YEL042W	325-338	Guanosine diphosphatase of Golgi membrane
SDKPLTPTKTSSTL	376.6		1	YER143W	341-354	DNA Damage Inducible; binds to T- and V- snare complexes
QKTPPSPAKPKQKT	175.7		1	YBR102C	26-39	Component of the exocyst complex; homolog in rat brain called rExo84.
RVLPSKPKKSVKEN	195.9		1	YLR183C	354-367	Hypothetical ORF
PMSPGPPSKKDSRH	177.7		1	YJL005W	495-508	adenylate cyclase
GIKPQQPIKVDIKG	153.3		1	YPL105C	573-586	Hypothetical ORF
SMTPDSPVKSDLTS	533.1		1	YNL233W	804-817	Is required to link Chs3p and Chs4p to the septins
RTEPSTPSRPVPPD	434.8		1	YJL095W	1078-1091	MEKK serine/threonine kinase
KNFPTLPSKINSRH	150.7		1	YLL015W	63-76	ABC-type transmembrane transporter; highly homologous to human MRP1 and to C. elegans mrp-1
FVLPCLPRKNTYKV	75.7		1	YOR034C	343-356	involved in constitutive endocytosis of Ste3p
AVDPENPKKLASKF	42.7		1	YCR023C	384-397	Hypothetical ORF
TNYPVNPEKHEMDK	136.3		1	YBR140C	1667-1680	GTPase activating protein
VTVPKLPFKLAVNK	230.1		1	YBR040W	181-194	integral membrane protein
PAFPEYPMRRDTLY	1925.1		1	YMR058W	448-461	multicopper oxidase
LKRPILPSKNMDHT	251.4		1	YOR191W	344-357	contains motifs that are present in a family of DNA-dependent ATPases, the SWI2/SNF2-like proteins
DSLPKLPFRSWGQP	60152.0		1	YBR132C	490-503	Amino acid permease
ELEPQHPLRHKSSL	332.7		1	YER027C	53-66	glucose repression protein, a component of the Snf1 complex
EMIPSSPQRKSVSN	322.7		1	YBR098W	51-64	Product of gene unknown
LTLPFGPVKSIWLS	297.1		1	YGR227W	189-202	glucosyltransferase
IEQPFGPPKITKDG	51.4		1	YLR259C	61-74	mitochondrial chaperonin, homolog of E. coli groEL protein
KLPPRLPHRAAQRR	21660.7		1	YIR018W	29-42	bZIP transcription factor
IMPPPKPFRHGLDS	35535.3		1	YBR108W	517-530	Hypothetical ORF
CILPAFPCKSSNEQ	108.0		1	YDR403W	216-229	first enzyme in dityrosine synthesis in the outer layer of the spore wall pathway converting L-tyrosine to N-formyl-L-tyrosine, expressed late (10-16 hr) in sporulation
AGHPMKPHRIRMAH	894.7		1	YNL330C	36-49	histone deacetylase
QAHPPKPKRREGDI	739.9		1	YKR050W	402-415	membrane protein; low affinity potassium transport
QRQPKRPKRYSLLL	613.3		1	YJR147W	216-229	heat shock transcription factor homolog
DESPIDPSKAPKVP	120.5		1	YGR130C	350-363	Hypothetical ORF
KKCPRLPHRNKKVT	1785.6		1	YPR097W	347-360	Hypothetical ORF
FCHPLSPLKSNFID	0.0		1	YGL177W	74-87	Hypothetical ORF
YSNPQTPLRSLAGL	1599.7		1	YDR420W	1404-1417	Type 1 membrane protein with EF hand motif
PSAPKVPFKTLDSF	176.3		1	YNL315C	113-126	F1FO ATPase assembly protein
KYGPLPPSRACVGS	488.0		1	YLR143W	388-401	Hypothetical ORF
QTYPAQPPKIGNAF	263.0		1	YMR016C	219-232	displays homologies to several transcription factors
SVLPQTPLKDVMGG	127.1		1	YOR326W	1092-1105	class V myosin
KNLPTIPIRLCGID	3828.1		1	YGL085W	143-156	Hypothetical ORF
LGAPFCPRRKDKLV	250.2		1	YJL172W	363-376	carboxypeptidase yscS
FGTPVAPTRTLSRK	268.9		1	YOR070C	179-192	GTPase activating protein
IEVPQSPTKNRVKV	200.8		1	YIL150C	61-74	(putative) involved in DNA replication
FYEPLDPQKDKDMT	129.0		1	YJL155C	176-189	Fructose-2,6-biphosphatase
SHQPYLPIKNKNIV	99.3		1	YDL203C	329-342	Hypothetical ORF
IFFPNEPIRFVYPY	237.7		1	YPR072W	415-428	member of the NOT complex, a global negative regulator of transcription
TRRPHHPLKQQSTN	154.5		1	YIL152W	34-47	Hypothetical ORF
LDHPNIPWKLIISG	149.8		1	YJR117W	8-21	zinc metallo-protease that catalyzes the first step of N-terminal processing of the yeast a-factor precursor
WKPPDLPIRLRKRP	24514.5		1	YIL156W	502-515	Ubiquitin-specific protease
LVQPNVPEKHNMST	107.4		1	YHL002W	144-157	Hypothetical ORF
KFHPPEPYKGKGIY	114.3		1	YHR147C	187-200	Mitochondrial ribosomal protein MRPL6 (YmL6)
SPLPVLPRRISTHT	29526.5		1	YMR068W	249-262	Hypothetical ORF
NYIPPDPPKDIQLN	79.4		1	YBR216C	239-252	Hypothetical ORF
QFVPIAPQRLNMIF	600.7		1	YMR247C	1015-1028	Hypothetical ORF
NSPPVYPKRIRHFE	22078.4		1	YDR061W	22-35	Hypothetical ORF
VPRPCPPIRRKSST	3877.4		1	YNL106C	1070-1083	inositol polyphosphate 5-phosphatase
YSLPMHPGRWWVHT	308.1		1	YHR072W	222-235	2,3-oxidosqualene-lanosterol cyclase
VMVPHLPGKILLSN	387.0		1	YOR357C	104-117	Grd19p contains the PX domain found in human SNX1 (Sorting Nexin-1). Localized predominantly to the cytosol, however, a minor amount associates with membranes. In vps27 mutant cells, Grd19p-HA localizes in the prevaculoar compartment.
NPPPVPPPRNVTAM	12156.9		1	YNL176C	548-561	Hypothetical ORF
DLPPEPPTKLSDSF	105.3	82.0	2	YNL284C-B	1135-1148	Hypothetical ORF,Hypothetical ORF
KPDPECPSKLRHYE	241.4		1	YBL101C	851-864	involved in cell wall biogenesis
GRHPDMPTRVKNAY	152.1		1	YDR188W	219-232	component of cytoplasmic chaperonin complex
PVGPKVPAKEPSPK	48.6		1	YEL043W	874-887	Hypothetical ORF
KIMPPTPAKKVEFI	681.8		1	YAL024C	312-325	putative GTP-exchange protein
RAVPILPPRNNVEP	33591.1		1	YBR108W	543-556	Hypothetical ORF
CNEPHLPPKWVQRS	84.0		1	YLR318W	152-165	103 kD basic protein, catalytic subunit of telomerase
ITSPPLPPRADCIE	93172.5		1	YMR192W	122-135	Hypothetical ORF
AMTPFSPRKSHINN	256.0		1	YNL269W	98-111	Hypothetical ORF
EIAPLIPKKPALRK	0.0		1	YDR080W	597-610	component of vacuolar membrane protein complex
QAAPRNPNKDATIA	46.6		1	YOR363C	59-72	activator of peroxisome proliferation
AFVPTNPWRSSMSL	58.7		1	YIL162W	315-328	invertase (sucrose hydrolyzing enzyme)
VETPPKPIKKDVRF	372.2		1	YDR085C	535-548	cytoskeletal protein, similar to arrestins
EESPVKPLKITQKA	51.3		1	YLL021W	583-596	spindle pole antigen
QMNPKNPIRLGMAN	182.0		1	YOR227W	657-670	Hypothetical ORF
HSTPVTPRRLFTSQ	6513.9		1	YGL003C	171-184	protein required for Clb2 and Ase1 degradation
ELPPTHPIRLGLAL	202.6	48.4	2	YDR099W	164-177	member of conserved eukaryotic 14-3-3 gene family,Homolog of mammalian 14-3-3 proteins
DERPFRPKRTSRSA	991.7		1	YGL165C	149-162	Hypothetical ORF
GAPPTTPSRPRTTT	9927.1		1	YGR170W	91-104	phosphatidylserine decarboxylase located in vacuole or Golgi
GRKPKDPSKPRQML	160.0		1	YML065W	331-344	120-kDa (largest) subunit of origin recognition complex (ORC); shows homology to Cdc6p, Cdc18p, and Sir3p and to proteins from K. lactis, S. pombe, and humans
RVHPEPPNKPGITT	249.5		1	YDR330W	407-420	Hypothetical ORF
KDHPYDPEKDSVLK	0.0		1	YGR020C	97-110	vacuolar ATPase V1 domain subunit F (14 kDa)
RFDPKSPTKRSIAI	71.9		1	YMR129W	524-537	Nuclear pore membrane glycoprotein
NQAPLEPLKPTATG	207.7		1	YIR006C	229-242	polyA-specific ribonuclease
VIRPGVPTKFTKKQ	125.3		1	YDL171C	1275-1288	Glutamate synthase (NADPH)
NHIPPFPLRFSFAQ	2582.6		1	YDR421W	532-545	Hypothetical ORF
TEPPMNPLKNREKM	125.4		1	YDL029W	109-122	actin-related protein
QGEPLDPKRPSTAS	417.6		1	YGL027C	141-154	glucosidase I
DMVPKHPTKRYVPK	459.9		1	YOR039W	203-216	Casein kinase II, beta' subunit
KSVPIPPRKNATLD	991.6		1	YJR113C	102-115	Hypothetical ORF
NKVPTNPKKFKKAP	209.9		1	YDR181C	326-339	involved in silencing at telomeres, HML, and HMR
IAAPKKPRKPRQTK	125.7		1	YGL025C	241-254	RNA polymerase II mediator subunit
SSQPRPPPRPQQNP	2041.3		1	YGR268C	71-84	Hypothetical ORF
QYIPPPPPKYINSK	81.6		1	YDR207C	482-495	Ume6p is a C6 zinc finger URS1-binding protein.
TTAPRGPKKAQPAQ	264.2		1	YGR097W	176-189	transcriptional activator of the SKN7 mediated 'two-component' regulatory system
DKLPFSPIKEKKLK	156.4		1	YOR335C	774-787	Cytoplasmic alanyl-tRNA synthetase gene
SMSPLPPARANKSD	17064.6		1	YLR162W	51-64	Hypothetical ORF
ANLPNRPKRGEGIN	1231.7		1	YMR047C	1035-1048	Nuclear pore complex protein that is member of GLFG repeat-containing family of nucleoporins and is highly homologous to Nup100p
VTTPLKPKRLAIPI	364.5		1	YJR083C	47-60	Hypothetical ORF
AGSPIRPYKQRYLL	179.8		1	YGL073W	526-539	heat shock transcription factor
MLIPNFPNKKLKLN	422.6		1	YHR086W	128-141	putative RNA binding protein, involved in meiosis-specific splicing of the REC107 transcripts in cooperation with the Mer1 protein
DSLPFAPLRKVYEL	200.0		1	YBR056W	139-152	Hypothetical ORF
SNVPTTPSRELNGT	210.1		1	YNL309W	346-359	Interacts with the putative transcription factor Sin3p
KERPKPPNKGDVGR	60.1		1	YOR233W	333-346	protein kinase
PIQPQEPFRHNTTI	52.8		1	YNL085W	152-165	retroviral protease signature protein
FREPDLPRKGLLED	116.2		1	YJR054W	476-489	Hypothetical ORF
SSLPSPPAKKSATS	61.3		1	YOL006C	72-85	topoisomerase I
DQKPLVPIRIYGAI	1283.6		1	YPR023C	316-329	stable component of the NuA4 complex
SLPPTPPYKAHKKK	107.6		1	YBR007C	353-366	Hypothetical ORF
SSTPTTPERPKRKS	31719.6		1	YHR182W	758-771	Hypothetical ORF
EGKPLFPGKDHVHQ	91.1		1	YLR113W	212-225	mitogen-activated protein kinase (MAP kinase)
YMQPIIPGKTECFE	272.5		1	YDR390C	151-164	similar to ubiquitin activating enzyme (E1)
VHGPVIPMKALEIA	92.9		1	YPR196W	383-396	Hypothetical OR
FWNPENPYKFVHPR	247.6		1	YEL011W	171-184	1,4-glucan-6-(1,4-glucano)-transferase
MEYPFKPPKMQFDT	178.5		1	YDR177W	60-73	ubiquitin-conjugating enzyme
FPYPFKPSRVGVKY	260.1		1	YGL131C	440-453	Hypothetical ORF
FVIPGVPSKCYSLF	66.7		1	YGR065C	310-323	H+-biotin symporter
RPSPWLPSKPNCYH	577.6		1	YDR151C	80-93	member of the CCCH zinc finger protein family that has two or more repeats of a novel zinc finger motif consisting of Cys and His residues in the form Cx8Cx5Cx3H [where x is a variable amino acid (aa)]
LVQPVVPDKVFSFR	370.0		1	YER036C	368-381	Hypothetical ORF
VHGPGVPVKTLEIA	115.5		1	YGR288W	386-399	MAL-activator protein
IYTPYIPFRNSRTW	683.0		1	YLR240W	75-88	phosphatidylinositol 3-kinase
YKIPVVPPRETYFA	1752.3		1	YGR166W	507-520	involved in cell wall biogenesis
FYYPESPTKNLRPR	36.3		1	YML119W	56-69	Hypothetical ORF
NEGPEYPTKIEKNQ	108.8		1	YKL101W	777-790	Putative protein kinase homologous to S. pombe cdr1/nim1
VTQPITPVKKRRSE	128.0		1	YNL230C	264-277	elongin A
EDTPDLPQKTGIRK	100.3		1	YJR137C	1229-1242	Putative sulfite reductase
NWSPNIPLRYSDFA	1412.2		1	YOL017W	129-142	Hypothetical ORF
TTRPAPPSKAKDVA	251.3		1	YAL011W	347-360	Hypothetical ORF
SASPTLPTRRSRRL	97863.0		1	YDL156W	62-75	Hypothetical ORF
WNLPWSPFKITTIM	1043.5		1	YDR211W	95-108	Translation initiation factor eIF-2B epsilon subunit
FQPPPKPFRRSQSS	51036.6		1	YBR108W	657-670	Hypothetical ORF
LRKPRAPMRNVIIT	256.7		1	YER141W	449-462	cytochrome oxidase assembly factor
IAYPGDPLRFHSHL	196.1		1	YAR008W	207-220	34kDa subunit of the tetrameric tRNA splicing endonuclease
LWQPVDPSREDLVI	139.0		1	YLR301W	128-141	Hypothetical ORF
IIIPPIPSKHSLLK	204.0		1	YDR425W	171-184	Hypothetical ORF
DKLPEGPVKSLEGA	89.5		1	YNL134C	130-143	Hypothetical ORF
HNSPVAPNRYAANL	244.0		1	YBR038W	84-97	chitin synthase 2
CREPEVPQRLLTLI	176.2		1	YCR095C	250-263	Hypothetical ORF
NLKPERPSKVSFEM	1347.4		1	YEL062W	548-561	Non-membrane-embedded, PEST sequence-containing protein
FKAPTNPRKVYCKR	142.6		1	YMR035W	79-92	mitochondrial inner membrane protease
MVRPAPPRRADPEG	7791.2		1	Q0297	11-24	Hypothetical ORF
MVTPSKPPKKSVGF	361.2		1	YCL063W	147-160	Hypothetical ORF
DRPPDVPRKIIVGR	357.9		1	YBL067C	301-314	ubiquitin carboxyl-terminal hydrolase
FLQPVDPVKLDIPF	117.4		1	YLR399C	173-186	Bdf1p contains two bromodomains, localizes to the nucleus and to chomosomes in spread meiotic nuclei but is excluded from the nucleolus
RAPPPVPKKPSSRI	501.1		1	YIR003W	387-400	Hypothetical ORF
LGEPFDPNKHEATF	161.2		1	YOR232W	175-188	GrpE homolog, mitochondrial matrix protein
NIQPDLPPRKIMIP	56865.0		1	YBR239C	90-103	Hypothetical ORF
MTDPDAPSRTEHKW	238.9		1	YLR179C	77-90	Hypothetical ORF
LDDPFTPPRWLHHI	707.8		1	YDR128W	52-65	Hypothetical ORF
VMKPKSPDKEFFDA	280.2		1	YJR066W	1483-1496	phosphatidylinositol kinase homolog
IRYPVTPNKASLDR	207.4		1	YOR384W	132-145	similar to FRE2
KNSPLAPIKKNVEL	15.7		1	YLL021W	1085-1098	spindle pole antigen
MKAPKMPDKHRDNY	399.3		1	YDL031W	923-936	similar to RNA helicases
SGKPLFPGRDYHHQ	895.9		1	YGR040W	221-234	MAP protein kinase homolog involved in pheromone signal transduction
PVDPTTPVKLGPGI	178.6		1	YOL142W	12-25	Rrp40p
TNEPTKPIRRLSTP	1284.9		1	YMR042W	23-36	transcription factor
FFDPESPNKGKLIL	128.6		1	YPL269W	491-504	Component of cortical adaptor complex that orients microtubules
LDRPQLPPRQVVNA	29090.4		1	YMR192W	159-172	Hypothetical ORF
ALVPFAPFKLLKDR	123.2		1	YHL047C	340-353	Triacetylfusarinine C transporter
FDFPLSPVKHENPT	135.2		1	YBR098W	196-209	Product of gene unknown
KDAPIEPPKYMGMG	99.2		1	YOR346W	673-686	deoxycytidyl transferase
QSTPTPPAKRLFLI	145.6		1	YKL165C	41-54	(putative) involved in cell polarity
ELLPVVPEKFLIAC	149.3		1	YOR273C	415-428	Hypothetical ORF
NYAPRLPRRETSSS	50313.8		1	YIL061C	231-244	U1snRNP 70K protein homolog
FVPPNLPMRRFKEI	23196.9		1	YNL047C	421-434	Hypothetical ORF
FFQPEYPVRMEPDL	210.0		1	YLR128W	194-207	Hypothetical ORF
DVIPKKPLKSAADK	37.0		1	YOL055C	314-327	THI for thiamine metabolism. Transcribed in the presence of low level of thiamine (10-8M) and turned off in the presence of high level (10-6M) of thiamine. Under the positive control of THI2 and THI3.
GAIPRGPKKDDASF	236.3		1	YPR161C	424-437	CDC28/cdc2 related protein kinase
HSSPIAPSKAKRQR	141.7		1	YCR065W	64-77	Transcription factor (fork head domain)
AVLPIEPMKIKGTT	190.8		1	YNL140C	149-162	Hypothetical ORF
MSEPEVPFKVVAQF	104.7		1	YJL020C	1-14	Hypothetical ORF
RMIPELPPKRIGSQ	19171.6		1	YMR004W	190-203	peripheral Golgi membrane protein
LRSPQNPNRMTAVI	154.7		1	YPL115C	235-248	GTPase-activating protein activity toward the essential bud-site assembly GTPase Cdc42
PSNPALPKKLLNVP	87.4		1	YGL197W	345-358	negative regulator of early meiotic genes
LRLPEIPPKGDFDV	124.3		1	YFL036W	1327-1340	mitohcondrial RNA polymerase
HQIPSAPQRLVSII	215.5		1	YMR136W	114-127	Product of gene unknown
YRYPQTPMRLEIAV	365.1		1	YLR213C	295-308	CRH-Related
GGPPLLPQKSAAFQ	118.6		1	YPL084W	731-744	BCK1-like resistance to osmotic shock
KYDPDNPNKDKLGT	265.8		1	YBR235W	52-65	Hypothetical ORF
DELPSPPLRMVHID	6740.2		1	YER152C	237-250	Hypothetical ORF
DSIPLEPKKAKHLM	205.6		1	YHR118C	82-95	50-kDa subunit of ORC
QSQPPRPPRPAANL	11002.6		1	YGR268C	24-37	Hypothetical ORF
LAPPLSPTKPSPLH	77.1		1	YDR425W	253-266	Hypothetical ORF
TLRPGIPLKPMLAK	228.7		1	YDL164C	384-397	DNA ligase
EEHPPLPARRKSEE	72206.6		1	YOR042W	80-93	Hypothetical ORF
YRIPDDPRKSQNKS	80.5		1	YKL178C	366-379	a factor recptor
WSYPYEPLRVLQVG	801.5		1	YDR415C	17-30	Hypothetical ORF
ACLPVGPRKNGMNV	167.3		1	YAR061W	26-39	Hypothetical ORF
EYFPISPEKKEEME	241.6		1	YGR237C	591-604	Hypothetical ORF
VYSPIQPRRRKDSS	2245.4		1	YLR228C	72-85	involved in cell wall biogenesis (putative)
LLAPNSPLKNTKSV	53.5		1	YOR124C	391-404	Ubiquitin-specific protease
TKKPRPPVKSKPKH	127.4		1	YOR367W	153-166	Calponin homolog
TPPPVEPLKTKDLA	145.6		1	YBR284W	102-115	Hypothetical ORF
DQAPSLPPKPNTQL	4711.6		1	YCL008C	158-171	homologous to mouse and human Tsg101 tumor susceptibility genes
PLIPDNPGRLLSSK	205.1		1	YEL023C	311-324	Hypothetical ORF
NNGPKIPQKNTIDS	74.1		1	YKR029C	581-594	Hypothetical ORF
NSPPTTPSKDECGP	293.3		1	YMR190C	45-58	has DNA helicase signature motifs
MVLPPAPPKNSDPS	272.8		1	YFL036W	764-777	mitohcondrial RNA polymerase
SKVPKAPTRETHIP	217.6		1	YML013W	181-194	Hypothetical ORF
LSCPNVPGKPQVAY	77.3		1	YKL216W	131-144	dihydroorotate dehydrogenase
FHDPILPRRTSTFL	42070.3		1	YHL028W	526-539	Putative integral membrane protein containing novel cysteine motif. Similarity to SLG1 (WSC1), WSC2 and WSC3
VGNPEGPEKPNKKF	130.9		1	YKL060C	315-328	aldolase
LPAPPPPPRRGPAP	1257.4		1	YOR181W	341-354	Actin assembly factor
SPSPLNPYRPHHNM	522.5		1	YNL298W	402-415	protein kinase, homologous to Ste20p, interacts with CDC42
NIPPNSPGKLQLNT	77.6		1	YNR017W	123-136	23 kDa mitochondrial inner membrane protein
GVYPSRPEKTYDYS	112.9		1	YBR026C	71-84	Nuclear protein that binds to T-rich strand of core consensus sequence of autonomously replicating sequence
GGQPPVPVRMQPQP	1934.2		1	YBR108W	379-392	Hypothetical ORF
GPAPPPPPRASRPT	2364.6		1	YOR181W	384-397	Actin assembly factor
LSLPRLPNKHHWPL	2004.3	133.5	2	YAR068W	116-129	Hypothetical ORF,Hypothetical ORF
PPPPPPPPKPPLND	100.0		1	YMR089C	156-169	mitochondrial membrane ATPase of the CDC48/PAS1/SEC18 (AAA) family
RGIPARPCKDDVMK	879.8		1	YPL073C	83-96	Hypothetical ORF
GPPPAMPARPTATT	1070.5		1	YBL007C	192-205	contains 3 SH3 domains, interacts with Bee1p
PYPPSLPSRDLYEV	15992.3		1	YLL028W	113-126	polyamine transport protein
LPPPRSPNRPTLSD	12153.6		1	YER158C	363-376	Hypothetical ORF
VDPPFMPFRDAGYS	0.0		1	YFR028C	120-133	soluble tyrosine-specific protein phosphatase
VKEPSFPSRSAFSP	246.4		1	YMR191W	432-445	Hypothetical ORF
IAYPFYPFKKLGRQ	230.4		1	YGR165W	32-45	Hypothetical ORF
WISPDTPLKFPLNE	363.8		1	YJL093C	636-649	outward-rectifier potassium channel
ISTPEVPKKKIKTG	225.9		1	YIL010W	28-41	involved in telomeric silencing
QTSPGQPRKGQNGS	177.1		1	YFR028C	427-440	soluble tyrosine-specific protein phosphatase
WNDPSDPTKGFQYL	25.5		1	YMR207C	1538-1551	Similar to acetyl-coenzyme A carboxylase
IAHPVRPHRAITMT	225.3		1	YBR276C	631-644	dual specificity protein phosphatase
SPSPSTPTKSGKMR	149.5		1	YKL185W	424-437	probable purine nucleotide-binding protein
GLEPNTPLKSIKVD	47.7		1	YGL009C	340-353	isopropylmalate isomerase
GNVPHSPVRFADTV	49.0		1	YJR025C	93-106	3-hydroxyanthranilic acid dioxygenase
ASMPRVPLKIVLKD	690.3		1	YIL078W	68-81	Threonyl-tRNA synthetase, cytoplasmic
PPVPKAPSRRSSSL	6149.9		1	YER132C	943-956	negative regulator of early meiotic gene expression
TDGPIDPFKEPKTS	0.0		1	YPR018W	481-494	p90 subunit of yeast Chromatin Assembly Factor-I (CAF-I)
SNSPISPHKLIYKN	143.0		1	YDR216W	473-486	positive transcriptional regulator of ADH2 and peroxisomal protein genes
RNEPVKPFRNIDLK	837.7		1	YHR037W	29-42	delta-1-pyrroline-5-carboxylate dehydrogenase
KLEPENPQKPSNTH	94.6		1	YFL054C	238-251	Hypothetical ORF
HLDPEAPDKLLENS	328.9		1	YOR301W	109-122	Similar to B-chains of the insulin-related hormone superfamily.
VSPPFFPEKELNNR	97.4		1	YKR010C	454-467	topoisomerase I interacting factor 2
PNSPTPPLKSKVSR	163.8		1	YER164W	1337-1350	transcriptional regulator
VCPPSFPSRRCETC	42105.1		1	YPL006W	878-891	predicted transmembrane protein
TRRPTNPFRVISVS	565.5		1	YNL166C	314-327	bud neck protein
YYGPNSPLKLDEEN	36.0		1	YKL108W	203-216	Synthetically lethal with dpb11-1; required for DNA replication
IINPDTPHRRIFNQ	529.6		1	YBL019W	264-277	AP endonuclease
EYSPLVPSKMCADK	176.6		1	YBR044C	356-369	mitochondrial protein; (putative) chaperone
FKMPKKPQRSKEEV	2658.7		1	YOR243C	86-99	Hypothetical ORF
TGRPDKPFRALLVD	656.1		1	YLR289W	228-241	GTPase
IIFPTSPTKLTFSN	0.0		1	YDR130C	112-125	Cell cycle-dependent filament between nuclei
PIMPTLPPRPYITI	24856.0		1	YGL060W	537-550	Hypothetical ORF
RLIPTSPQKTNINT	196.9		1	YGR146C	14-27	Hypothetical ORF
ATRPSSPMRHKSIS	1730.5		1	YAR019C	585-598	protein kinase domain
EILPVKPTKKSSKK	34.7		1	YCL014W	808-821	involved in bud site selection
FRFPRLPQKKKEEL	1366.1		1	YGL130W	106-119	mRNA guanylyltransferase (mRNA capping enzyme), alpha subunit
LRIPETPVKKSPLV	37.4		1	YJL187C	191-204	protein kinase homolog
RPNPTQPRKPLDCK	103.7		1	YDR359C	776-789	vacuolar import degradation
YTLPLLPGKGGFRI	96.3		1	YFR048W	228-241	Hypothetical ORF
LIPPLHPLKKQHPK	366.4		1	YIL089W	44-57	Hypothetical ORF
DLQPLEPKKAAAST	0.0		1	YBL007C	805-818	contains 3 SH3 domains, interacts with Bee1p
ILSPGYPNKSFNNK	282.1		1	YGL073W	653-666	heat shock transcription factor
VVIPPVPSRYSDER	3606.3		1	YDL117W	95-108	Product of gene unknown
ALRPTGPDRGDGFD	178.7		1	YNL139C	1465-1478	Involved in transcription
SNSPQIPKKKVKDQ	150.8		1	YBL004W	1825-1838	Hypothetical ORF
SNDPIPPPRKVSDV	2640.4		1	YGR097W	457-470	transcriptional activator of the SKN7 mediated 'two-component' regulatory system
QDSPDMPEKECVYV	0.0		1	YER179W	310-323	meiosis-specific protein related to RecA and Rad51p. Dmc1p colocalizes with Rad51p to discrete subnuclear sites in nuclear spreads during mid prophase, briefly colocalizes with Zip1p, and then disappears by pachytene
TNPPIDPIREANVM	110.4		1	YDL171C	572-585	Glutamate synthase (NADPH)
EYHPIKPLRSSSST	762.2		1	YDL180W	234-247	Hypothetical ORF
ISTPPPPPKMAIPA	189.3		1	YFR019W	390-403	type II PI(4)P5-kinase (PIP4,5 kinase) similar to human PIP5K-II
ELPPIKPPRPTSTT	43137.8		1	YBL007C	619-632	contains 3 SH3 domains, interacts with Bee1p
PIVPREPLRNEPTD	5169.6		1	YPL255W	118-131	Involved in mitotic and meitoic cell cycle
ITLPRRPAKKIQLG	36750.1		1	YBR122C	41-54	Mitochondrial ribosomal protein MRPL36 (YmL36)
KLKPSLPNKLVGKY	0.0		1	YPL242C	77-90	Similar to mammalian IQGAP proteins
QPKPGNPLRNARLN	169.1		1	YMR191W	37-50	Hypothetical ORF
DVYPHEPAKNGEGS	223.1	154.4	2	YER081W	311-324	3-phosphoglycerate dehydrogenase,3-phosphoglycerate dehydrogenase
LRKPSAPKRMSSIS	269.9		1	YMR086W	52-65	Hypothetical ORF
GKVPVQPRKRKSIT	295.8		1	YKL062W	547-560	zinc finger protein
ELDPICPLKVPLTA	160.1		1	YGR166W	276-289	involved in cell wall biogenesis
ERDPNAPKKPLTVF	274.4		1	YDR174W	100-113	35 kDa protein belonging to the high mobility group (HMG) fanily of proteins
NDDPVIPYKLSKDT	233.4		1	YHR164C	1037-1050	DNA replication helicase
NSRPQQPERRRFNS	14451.4		1	YOR042W	296-309	Hypothetical ORF
PPEPATPSKKSLTT	66.6		1	YBR060C	169-182	origin recognition complex subunit 2
VQTPHVPDRPPSQL	845.2		1	YPR104C	731-744	Protein with a domain similar to the fork head DNA-binding domain found in the developmental fork head protein of Drosophila melanogaster and in the HNF-3 family of hepatocyte mammalian transcription factors.
GNTPDAPKRGFLGY	229.9	141.3	2	YDL245C	44-57	Hexose transporter,hexose permease
KRPPTAPQRKISLP	1819.4		1	YPR171W	469-482	Hypothetical ORF
RRKPHSPNKKKPKE	113.4		1	YDR223W	12-25	Hypothetical ORF
SNNPSKPRKYKTKS	61.8		1	YIL130W	110-123	Hypothetical ORF
RSIPRGPDKNSLRV	144.0		1	YOR322C	268-281	Hypothetical ORF
IQHPFLPRKIPIIT	249.6		1	YGR094W	408-421	mitochondrial and cytoplasmic valyl-tRNA synthetase
SGPPLLPPRNTMKN	30005.5		1	YJR083C	215-228	Hypothetical ORF
NAPPYVPQRSKQPD	8023.8		1	YBR114W	165-178	Radiation repair protein, putative DNA helicase
QRLPGEPGREQAPN	118.2		1	YOR322C	391-404	Hypothetical ORF
GRIPQLPNRDEMTA	20853.1		1	YCR073C	1268-1281	protein kinase
MRAPPSPRKSKSGH	1102.3		1	YOR255W	1-14	Hypothetical ORF
LIPPGFPTKNYPPG	323.3		1	YCL010C	185-198	Hypothetical ORF
KLGPDTPIKVAGPL	104.7		1	YOR219C	616-629	dipeptidyl aminopeptidase
PNEPGAPSRLSFEN	258.3		1	YBL067C	285-298	ubiquitin carboxyl-terminal hydrolase
SSLPLGPIKERSKQ	0.0		1	YMR012W	146-159	translation initiation factor eIF3 subunit
YILPKNPFRVPSEM	124.2		1	YGR293C	125-138	Hypothetical ORF
QNTPPLPPKPKSPH	18164.0		1	YCL008C	175-188	homologous to mouse and human Tsg101 tumor susceptibility genes
DYLPPVPEKNAGKQ	198.5		1	YDR322W	274-287	Mitochondrial ribosomal protein MRPL35 (YmL35)
VAPPPLPNRQLPNL	27314.3		1	YNL094W	505-518	Hypothetical ORF
QIFPKKPLRRTVMS	8566.5		1	YDR182W	166-179	involved in ion homeostasis
IFGPSFPFRSHIDV	6612.4		1	YDL224C	170-183	Possible RNA binding protein. Homolog of Whi3.
FPFPTPPDRVALSK	358.5		1	YMR128W	865-878	(putative) involved in cell wall biogenesis
DEPPSFPKRWGWLK	2418.4		1	YIL067C	85-98	Hypothetical ORF
RDKPSEPERTKDGS	119.5		1	YJL184W	49-62	Hypothetical ORF
SSTPIVPNRLKTVL	1959.7		1	YHR164C	158-171	DNA replication helicase
VTLPTGPAKIIWEK	143.1		1	YHR007C	510-523	cytochrome P450 lanosterol 14a-demethylase
LSKPSKPLKEIRFD	227.3		1	YAR003W	101-114	Hypothetical ORF
MALPRTPLKTSTEE	280.3		1	YCL009C	276-289	Small regulatory subunit of Acetolactate synthase
TDLPVNPPRDDKEW	119.2		1	YNR021W	264-277	Hypothetical ORF
HPDPADPAKELELN	161.2		1	YDR037W	377-390	lysyl-tRNA synthetase
NEYPSKPPKVKFPA	54.8		1	YDL064W	66-79	ubiquitin-conjugating enzyme
LSTPSAPAKINNYS	143.7		1	YDR109C	605-618	Hypothetical ORF
NAKPPLPIKAVTRP	288.2		1	YJL201W	440-453	(putative) involved in cell wall biogenesis
QLLPNNPDKNNNGT	130.0		1	YKL159C	151-164	calcineurin inhibitor
EVYPIEPPKVVCLK	85.5		1	YLR306W	88-101	Ubiquitin-conjugating enzyme
LTCPFEPPKPKTKH	149.1		1	YJR064W	272-285	subunit of chaperonin subunit epsilon
THAPTTPNRTSPNR	4048.6		1	YHL007C	507-520	serine/threonine protein kinase
LENPSTPDKTEEDW	68.6		1	YKL010C	724-737	involved in ubiqitin-mediated protein degredation
GTPPTTPLRTAQGI	2770.6		1	YOR025W	379-392	involved in telomeric silencing
EKFPKLPHKLVHML	138.6		1	YKR024C	336-349	putative RNA helicase
SRKPPIPAKQHVKK	35.2		1	YIL156W	547-560	Ubiquitin-specific protease
QLTPLLPDKYFDSA	206.9		1	YBL066C	693-706	putative transcription factor
IFPPLNPARTSLNS	828.6	70.0	2	YDR312W	172-185	possibly involved in mating,homologous to Ssf2p
YGPPTDPRKQKQAK	209.4		1	YDR001C	36-49	neutral trehalase
QLLPNVPDKVLVPG	92.2		1	YDL220C	391-404	binds to single-stranded TG1-3 telomere G-tails
VPEPSKPCRLLLVR	425.3	65.2	2	YNL034W	549-562	Hypothetical ORF,Hypothetical ORF
HGLPYKPSKLIRIF	221.7		1	YLR224W	329-342	Hypothetical ORF
TLIPPIPEKQSIKN	323.6		1	YDL113C	210-223	Hypothetical ORF
AMNPESPTRDQIFL	125.3		1	YMR012W	411-424	translation initiation factor eIF3 subunit
VPPPNVPKKDKREV	206.0		1	YBR058C	659-672	Ubiquitin-specific protease
ALKPKTPSKAPRKR	341.3		1	YBR060C	65-78	origin recognition complex subunit 2
VAKPKKPARPTMST	4954.5		1	YNL298W	513-526	protein kinase, homologous to Ste20p, interacts with CDC42
DSPPQSPRRSSNSS	3412.5		1	YKL185W	464-477	probable purine nucleotide-binding protein
SKDPNRPTKFAFES	235.5		1	YML061C	386-399	5' to 3' DNA helicase
TTVPTKPKKPHDIS	114.0		1	YKR084C	145-158	Protein related to translation elongation factor EF-1alpha and to Suf12p/Sup2p/Gst1p/Sup35p
MTDPDAPSKTDHKW	108.9		1	YLR178C	93-106	(putative) lipid binding protein; supressor of a cdc25 mutation
SNFPDFPLKKYLKN	201.4		1	YER087W	333-346	Hypothetical ORF
SLSPKDPERARLLS	158.1		1	YMR145C	263-276	Hypothetical ORF
DSIPVDPEKVVAIV	0.0		1	YBL015W	216-229	acetyl CoA hydrolase
YQYPQTPSKVDISI	73.9		1	YEL040W	243-256	Product of gene unknown
SMYPGLPSRLEKEL	3684.0		1	YDL029W	307-320	actin-related protein
VQQPEDPLRVLGEY	65.5		1	YDR469W	143-156	Hypothetical ORF
LHVPRNPSKSRRGS	211.0		1	YLR310C	161-174	regulatory protein of adenylate cyclase
YDFPTVPARKFVQP	257.9		1	YNR006W	578-591	hydrophilic protein; has cysteine rich putative zinc finger esential for function
FVSPRIPSRIVKNG	9868.2		1	YOR086C	892-905	Hypothetical ORF
LTSPKNPIKSVTKF	40.3		1	YDR172W	569-582	translation termination factor eRF3
YTNPRAPGKLQDSH	238.1		1	YIL054W	33-46	Hypothetical ORF
NSMPNVPVRLKLHT	10969.9		1	YKL208W	152-165	involved in RNA splicing
DYQPLSPPRELDPD	313.0		1	YAR014C	249-262	Hypothetical ORF
VTLPISPSRASISF	79.2		1	YGL235W	70-83	Hypothetical ORF
LRRPIFPGRDYRHQ	1088.7		1	YBL016W	218-231	cdc2+/CDC28 related kinase with positive role in conjugation
GSSPVSPDKRPSWK	492.6		1	YGL156W	66-79	vacuolar alpha mannosidase
SQSPKRPKKYPKKA	214.2		1	YNL080C	295-308	Hypothetical ORF
QGYPRQPQRPQRYH	8442.5		1	YDR171W	27-40	heat shock protein similar to HSP26, involved in cytoskeleton assembly
GYDPTDPNRPKVTK	69.3		1	YER166W	1426-1439	Hypothetical ORF
KLRPDLPVKNFVVK	95.4		1	YFR030W	641-654	subunit of assimilatory sulfite reductase
KALPKEPKKLLPNS	2810.0		1	YIR010W	422-435	Hypothetical ORF
ISRPVQPFKVGSIG	184.8		1	YPR185W	368-381	Involved in autophagy
KHAPFIPVKPALEK	65.2		1	YPR095C	158-171	Suppressor of Ypt3
KFIPNKPYRQFNTW	417.3		1	YGR019W	339-352	gamma-aminobutyrate (GABA) transaminase (4-aminobutyrate aminotransferase)
SMEPHSPKKAKSVE	132.7		1	YIL112W	773-786	Hypothetical ORF
QMRPYTPLRSPNSR	1444.8		1	YOR093C	49-62	Hypothetical ORF
SHLPLIPEKIKSLK	136.2		1	YDR419W	203-216	similar to E. coli DinB and S. cerevisiae REV1
VSTPPVPKKFQEIF	55.4		1	YDL107W	9-22	cox1 pre-mRNA splicing factor
ISNPSSPAKTKRDI	130.3		1	YMR137C	188-201	interstrand crosslink repair protein
NKIPPKPRKVLQLL	172.4	25.9	2	YGL076C	93-106	Ribosomal protein L7A (L6A) (rp11) (YL8),Ribosomal protein L7B (L6B) (rp11) (YL8)
TGFPPTPLKREGVG	429.9		1	YOR191W	815-828	contains motifs that are present in a family of DNA-dependent ATPases, the SWI2/SNF2-like proteins
EKLPETPDRSKCAC	5561.6		1	YLR343W	379-392	Hypothetical ORF
VPSPGLPEKVNEKS	217.2		1	YLR119W	34-47	may be involved in RNA export from nucleus
DLNPDAPPKPQLIP	65.9		1	YPL057C	43-56	integral membrane protein, exhibits homology to YBR161w, Hoc1p, and Och1p
SKFPELPSKVHNAV	131.9		1	YGR264C	141-154	methionyl tRNA synthetase
LRDPVIPIKLAAEK	0.0		1	YGL195W	2564-2577	translational activator of GCN4 through activation of GCN2 in response to starvation
EIAPSLPSRNSIPA	40887.7		1	YCR088W	471-484	Actin binding protein
VHDPNIPLRPKEII	110.5		1	YGR184C	643-656	Ubiquitin-protein ligase
SSRPTSPVRKARST	317.4		1	YER173W	28-41	(putative) cell cycle exonuclease
ATVPSAPYRKQIIS	718.1		1	YAR002W	11-24	nuclear pore protein
KGAPFFPNKTFRKL	792.5		1	YPR144C	138-151	Hypothetical ORF
DLKPAYPGRSAHVV	1393.6		1	YJL127C	172-185	negative transcriptional regulator
SEEPTSPTRQVNPE	302.9		1	YER032W	443-456	Putative participant in 3' mRNA processing
ETVPTEPTRYNYQN	53.7		1	YER132C	1359-1372	negative regulator of early meiotic gene expression
FTAPPVPTKKKSKN	215.6		1	YDR517W	316-329	Yeast homologue of mammalian GRASP proteins, also localised to the Golgi apparatus.
NMVPLNPNRIIPDE	504.0		1	YDR499W	189-202	Product of gene unknown
QETPIIPKRIIHYS	7821.1		1	YLR030W	11-24	Hypothetical ORF
LPAPHRPEKYKERF	171.4		1	YGR154C	67-80	Hypothetical ORF
RYKPTPPLKKRYDY	147.6		1	YPL074W	335-348	AAA family ATPase
ASKPSVPPRNYFSK	9377.5		1	YIL108W	577-590	Hypothetical ORF
TATPSSPKRMHSSI	244.5		1	YNL321W	116-129	Hypothetical ORF
NNNPVPPQKINQPP	20.2		1	YDL203C	198-211	Hypothetical ORF
VDFPIFPRRFAKVE	1683.9		1	YJL091C	152-165	Hypothetical ORF
ESLPRTPTKGRSTQ	210.9		1	YPR141C	2-15	kinesin-like nuclear fusion protein
DFTPVEPSKMREYI	178.6		1	YBR202W	629-642	MCM3 protein homolog (S. cerevisiae)
DLPPKFPEKPVHLV	183.0		1	YDR444W	186-199	Hypothetical ORF
LPLPTLPDRQLFQT	6798.9		1	YPL115C	570-583	GTPase-activating protein activity toward the essential bud-site assembly GTPase Cdc42
MTAPLWPNKNEKNH	257.0		1	YOR337W	1-14	Ty1 enhancer activator
TQAPLAPSRNQENE	623.9		1	YPR055W	308-321	121 kDa component of the Exocyst complex, which is required for exocytosis, and which also contains the gene products encoded by SEC3, SEC5, SEC6, SEC10, SEC15, and EXO70
VTKPVVPKKTKKSA	135.6		1	YLR087C	319-332	Hypothetical ORF
FFHPAIPLKNAAPF	287.9		1	YER066C-A	112-125	Hypothetical ORF
IFDPQDPYRRAQQF	315.8		1	YHR150W	496-509	Hypothetical ORF
QSPPRSPGRSPTRR	408.3		1	YLR086W	108-121	SMC chromosomal ATPase family member
DYNPPPPSRNSPIR	322.8		1	YJL204C	669-682	Hypothetical ORF
KKDPNAPKRALSAY	162.1		1	YPR052C	15-28	11-kDa nonhistone chromosomal protein
RPPPLTPEKNLYLT	0.0		1	YER032W	258-271	Putative participant in 3' mRNA processing
DLAPKWPKKTVSNE	110.1		1	YPL175W	432-445	N-acetylglucosaminyl-phosphatidylinositol biosynthetic protein
SSYPMNPPKISFMQ	214.9		1	YGR133W	86-99	Member of ubiquitin-conjugating protein family
EKGPRMPSRGRPRP	1842.3		1	YPR171W	144-157	Hypothetical ORF
TEAPMNPLKNREQM	319.3		1	YHR129C	114-127	Centractin
QILPTKPVKIIEQN	73.8		1	YLR082C	68-81	Suppressor of rad53 lethality
EFCPTYPSKLFVPR	142.8		1	YJR110W	189-202	Hypothetical ORF
DYNPTIPPRSKDRP	2401.6		1	YOL070C	274-287	Hypothetical ORF
YLDPFHPKRKFIGV	34.3		1	YNL005C	96-109	Mitochondrial ribosomal protein MRP7 (YmL2) (E. coli L27)
TSAPDIPPRSPNRN	14766.2		1	YDR239C	54-67	Hypothetical ORF
AARPTRPDKARRLG	194.0	39.6	2	YLR029C	39-52	Ribosomal protein L15A (YL10) (rp15R) (L13A),Ribosomal protein L15B (YL10) (L13B) (rp15R)
KTKPSIPPKKVELN	133.2		1	YPR171W	354-367	Hypothetical ORF
EANPDNPKKLDLKA	247.2		1	YER166W	783-796	Hypothetical ORF
CIIPPLPDKKVFQY	173.7		1	YJL036W	96-109	Sorting NeXin
DPLPYSPLKLYDQK	215.9		1	YCR065W	382-395	Transcription factor (fork head domain)
AGTPNVPTRRPILK	4392.1		1	YIR003W	42-55	Hypothetical ORF
KSFPPPPLKPGQKT	228.9		1	YBR108W	84-97	Hypothetical ORF
RCSPWCPSRSHGAV	1085.9		1	YLR169W	91-104	Hypothetical ORF
VHGPGIPMKSLEVA	381.1		1	YBR297W	381-394	MAL-activator protein
SSNPDDPIRVTTPM	282.3		1	YOL004W	293-306	DNA binding protein involved in transcriptional regulation
VLEPSKPYKKNPFM	126.7		1	YBR284W	663-676	Hypothetical ORF
KKDPFPPPKDLLVQ	108.6		1	YGR140W	421-434	110 kDa subunit of the centromere binding factor CBF3
LDYPKAPIKLTMKS	343.6		1	YIL161W	160-173	Hypothetical ORF
DVLPAGPVRSLEGA	221.3		1	YCR102C	122-135	Hypothetical ORF
DSDPNTPKKLSSPR	156.4		1	YNL238W	661-674	Ca2+-dependent serine protease
LQNPLGPERTFLIM	49.0		1	YLR253W	491-504	Hypothetical ORF
AIPPPVPNRPGGTT	6020.2		1	YLR144C	7-20	involved in cortical actin cytoskeleton assembly
PKDPCSPQRDEILT	0.0		1	YBR271W	27-40	Hypothetical ORF
DSGPQRPKRTRAKG	4166.9		1	YDL106C	73-86	Homeobox-domain containing transcription fractor which is a positive regulator of PHO5 and other genes.
DVLPAGPVRSLEGV	0.0		1	YLR460C	130-143	Hypothetical ORF
VYVPINPPKELDQR	131.7		1	YJL060W	164-177	Hypothetical ORF
SLDPDRPEKDCVEE	93.6		1	YIR032C	171-184	ureidoglycolate hydrolase
TLQPGLPHKPLPSD	352.3		1	YKL148C	467-480	flavoprotein subunit of succinate dehydrogenase
SAFPQSPIRAYGST	156.3		1	YGL197W	1382-1395	negative regulator of early meiotic genes
MPTPMTPVKVGALA	66.7		1	YNL040W	1-14	Hypothetical ORF
DGRPHSPLRARSAT	192.9		1	YFL007W	51-64	Involved in protecting the cell against bleomycin damage
STSPKLPPRGKQRE	72497.7		1	YPL249C	293-306	Hypothetical ORF
NINPKQPPKTSGEK	225.1		1	YMR179W	373-386	non-specific DNA binding protein
STPPTLPPRRIEDP	49274.0		1	YMR192W	200-213	Hypothetical ORF
NTVPSTPSRSNSVL	9289.6		1	YKL038W	137-150	transcriptional repressor and activator
INQPSTPKKLKRKS	125.7		1	YDR501W	316-329	PLasmid Maintenance
HEHPCGPLKKLFSD	0.0		1	YIL002C	144-157	phosphatidylinositol 4,5-bisphosphate 5-phosphatase
SSSPFIPKKRKPRS	257.6		1	YLR430W	2218-2231	component of a nuclear-localized tRNA splicing complex
SELPTRPSKSKTYN	375.0		1	YNL139C	1447-1460	Involved in transcription
HGVPVVPSREVTIN	764.6		1	YER014W	440-453	protoporphyrinogen oxidase
GWKPLRPIKLISWD	407.1		1	YJR126C	478-491	Hypothetical ORF
RPTPRKPSRMATDH	2647.9		1	YER118C	8-21	Transmembrane osmosensor
KWEPSTPQRKGPIL	603.4		1	YLR460C	166-179	Hypothetical ORF
APAPLDPFKTGGNN	22.8		1	YBL007C	849-862	contains 3 SH3 domains, interacts with Bee1p
RFNPAIPLRIYLKT	845.6		1	YLR073C	15-28	Hypothetical ORF
MSLPVTPVKSKVCS	257.4		1	YER032W	50-63	Putative participant in 3' mRNA processing
PKEPRLPKRKVAVM	39233.4		1	YPL212C	67-80	intranuclear protein which exhibits a nucleotide-specific intron-dependent tRNA pseudouridine synthase activity
GVPPNFPQRMMPPP	282.6		1	YKL204W	471-484	probable purine nucleotide-binding protein
QQLPLEPLKPTATG	121.5		1	YOR329C	404-417	suppressor of clathrin deficiency
SGPPPRPKKPSTLK	304.9		1	YNL138W	352-365	70-kDa adenylyl cyclase-associated protein
TAAPATPPRHICNN	58894.9		1	YPR040W	50-63	Hypothetical ORF
SELPKSPYRQKPTQ	0.0		1	YHR184W	124-137	involved in meiosis, nuclear division and spore formation
ILYPDIPGKNYFLT	114.8		1	YOL087C	29-42	Hypothetical ORF
AIEPGVPSRYSDET	152.8	33.2	2	YDL246C	91-104	Hypothetical ORF,sorbitol-induced sorbitol dehydrogenase
LHDPLVPIKSYGLT	227.0		1	YMR185W	739-752	Hypothetical ORF
TPAPNLPEKTRLAL	220.8		1	YBR208C	872-885	Urea amidolyase (contains urea carboxylase and allophanate hydrolase)
GILPLAPLRPLDPL	318.4		1	YPL085W	915-928	vesicle coat component
QPLPTSPSKRFSSL	248.8		1	YOR372C	249-262	Nuclear Division Defective 1
VKHPMKPFRLMLTD	3106.2		1	YGL194C	43-56	(putative) histone deacetylase
SQKPQKPKKSAITK	81.8		1	YJR033C	1337-1350	Regulator of (H+)-ATPase in vacuolar membrane
QEKPLTPLKYTKLI	7.1		1	YHL025W	160-173	subunit of the chromatin remodeling Snf/Swi complex
LIDPSTPDKAAKKD	301.7		1	YGR083C	353-366	translation initiation factor eIF2B, 71 kDa (delta) subunit; translational repressor of GCN4 protein
DIHPSLPVRTRFAP	5092.6		1	YOL033W	38-51	Mitochondrial glutamyl-tRNA synthetase
REEPPLPKRIRISK	50164.1		1	YKL214C	57-70	Hypothetical ORF
LPVPQLPPKLLVYP	196.0		1	YBR279W	17-30	RNA polymerase II-associated protein
PPPPPVPAKLFGES	62.5		1	YNL271C	1244-1257	contains formin homology domains; homologous to BNR1 (BNI1 related protein)
PACPTPPYRSRETE	728.6		1	YLR457C	288-301	Nap1p binding protein
KKYPRKPKKNLNLG	407.8		1	YDR485C	336-349	Hypothetical ORF
VENPFLPAKEERTG	187.8		1	YIL115C	910-923	159-kDa nucleoporin with coiled-coil domain and repeated motifs typical of nucleoporins
NEVPTTPVRLILGQ	2087.5		1	YOR195W	2-15	possible leucine zipper
TKTPTQPIRLQTVS	234.0		1	YER068W	519-532	putative zinc finger protein
QVPPKSPEKSGWLY	116.8		1	YNL257C	304-317	Putative transcriptional activator
DSIPSRPQRRKSVL	4313.9		1	YMR221C	258-271	Hypothetical ORF
STSPPRPKRIVVAI	1337.2		1	YDR538W	48-61	Phenylacrylic acid decarboxylase
IELPTQPVRKNPEA	112.5		1	YOR042W	147-160	Hypothetical ORF
DETPFFPDKIQKSF	0.0		1	YPR060C	81-94	chorismate mutase
QRHPKSPVKKPMTS	168.9		1	YCL014W	878-891	involved in bud site selection
APTPPAPSRSEKLH	448.5		1	YBR108W	727-740	Hypothetical ORF
TDYPFKPPKISFTT	115.7		1	YBR082C	59-72	ubiquitin-conjugating enzyme
EAPPAKPSRSDIID	2013.8		1	YOR066W	225-238	Hypothetical ORF
ECHPELPNKDVKLD	75.4		1	YGL125W	158-171	putative methylenetetrahydrofolate reductase (mthfr)
VIMPEGPRKSVSMA	357.6		1	YJL005W	424-437	adenylate cyclase
RRGPGRPRKDASTS	57.2		1	YDR310C	204-217	nuclear protein involved in silencing
YTTPKTPPRPKTIL	27354.1		1	YKR028W	957-970	Type 2A-related protein phosphatase
PQGPGIPPRTYEAS	1705.2		1	YPL084W	769-782	BCK1-like resistance to osmotic shock
IIKPYLPFKISKWL	168.9		1	YJR054W	69-82	Hypothetical ORF
GAKPKIPSKLYQSV	0.0		1	YBR138C	124-137	Unknown
TDYPFKPPKVNFTT	232.4		1	YDR059C	59-72	ubiquitin-conjugating enzyme
SHAPTKPTKTYKKW	103.5		1	YOR059C	252-265	Hypothetical ORF
KWEPSTPQRNGPIL	1615.5		1	YCR102C	158-171	Hypothetical ORF
ENFPIVPLKSVAQD	100.0		1	YAL051W	638-651	transcription factor
HTPPLNPSKKCASI	90.5		1	YOR371C	699-712	Hypothetical ORF
KMFPFNPAKIKKDD	403.6		1	YLR115W	535-548	Component of cleavage factor II (CF II); 105-kDa protein associated with polyadenylation factor 1 (PF I)
FLSPGKPSKGTSLH	242.7		1	YML005W	163-176	Hypothetical ORF
ALRPTPPERGSFPL	917.0		1	YLL018C-A	11-24	Cox19p (under characterization)
SDLPSSPIKAPNVE	50.7		1	YHR164C	232-245	DNA replication helicase
EEHPSSPGKKQITY	24.5		1	YLR238W	11-24	Hypothetical ORF
PLQPRPPVKPLSKQ	128.5		1	YGR084C	87-100	35 kDa mitochondrial ribosomal small subunit protein
RNEPVIPTKPSSSQ	115.1		1	YNL139C	1279-1292	Involved in transcription
PFLPKIPQKPGGVS	173.3		1	YLR164W	27-40	Hypothetical ORF
LWIPDDPSKARFLS	199.5		1	YJR152W	267-280	allantoate permease
GHTPQFPTKDEVSS	265.5		1	YNR031C	1516-1529	A MAP kinase kinase kinase; activator of Pbs2p
FISPHLPMKGRLVL	301.3		1	YGR068C	471-484	Hypothetical ORF
MQGPKIPWRCGRVD	13800.1		1	YKR066C	186-199	Cytochrome-c peroxidase
RLLPSWPKRGFSLL	1128.7		1	YIL047C	210-223	plasma membrane protein
GGDPTKPVRTWNDL	170.4		1	YEL056W	193-206	subunit of a cytoplasmic histone acetyltransferase
IPTPSKPLKKRKKR	212.7		1	YCL027W	390-403	serine/threonine-rich membrane protein
SKPPQLPPKCSSLR	2908.2		1	YJL056C	343-356	Metalloregulatory protein involved in zinc-responsive transcriptional regulation
VPSPIVPNKMRKQL	190.7		1	YKL052C	214-227	Hypothetical ORF
NIQPNIPLRSYRYL	5915.4		1	YHL023C	782-795	Hypothetical ORF
SSRPMPPIRGPKRR	1897.4		1	YLR147C	88-101	encodes a core snRNP protein
ILLPPLPERAYIMD	50594.1		1	YGL144C	459-472	Hypothetical ORF
SFVPFPPFKLLTFD	290.5		1	YPR071W	44-57	Hypothetical ORF
SENPLLPEKLSQSK	157.8		1	YNR016C	154-167	acetyl-CoA carboxylase
PRRPNEPGKGMKWR	180.9		1	YNL068C	402-415	Fork Head homolog two
NSNPIDPLRCDRSV	67.7		1	YNL144C	502-515	Hypothetical ORF
CDFPYDPFKVMRQN	119.4		1	YKR061W	225-238	putative mannosyltransferase; type 2 membrane protein
TEVPSKPKKPSKTE	67.2		1	YDR464W	568-581	negative regulator of prp genes
IELPHDPHKHFHRD	77.2		1	YNL091W	543-556	Hypothetical ORF
EVTPKVPERPSRRK	18544.6		1	YIR003W	4-17	Hypothetical ORF
LIMPIYPYRLVSTI	973.2	112.2	2	YIL173W	525-538	potential membrane glycoprotein with strong similarity to Vth2 and Pep1/Vps10,potential membrane glycoprotein with strong similarity to Vth1 and Pep1
EVIPSWPRRGKVEE	137.6		1	YNL022C	436-449	Hypothetical ORF
SSPPPLPTRRDHIK	116514.0		1	YPR171W	184-197	Hypothetical ORF
PTTPGYPSKDSDTE	25.0		1	YJR126C	341-354	Hypothetical ORF
QSNPTSPTKQTFTI	181.5		1	YBL085W	600-613	BEM1-binding protein
TSTPPLPRRRATTS	122076.0		1	YGL181W	247-260	Glycine-threonine-serine repeat protein
DYLPQHPHRTSSLP	172.4		1	YDR103W	109-122	scaffold protein for MAP kinase cascade
VSIPFDPSKDTFDH	70.3		1	YEL031W	741-754	P-type ATPase
GITPVGPGKFCRSA	81.1		1	YEL050C	256-269	mitochondrial ribosomal protein L2 of the large subunit
FENPTIPKKSYSEF	43.7		1	YPR045C	291-304	Hypothetical ORF
SPPPVSPSKMKTTK	243.4		1	YMR255W	106-119	GREAT for FULL DEAD box protein activity
EKLPAIPRKFIVTE	207.5		1	YMR296C	278-291	Probable component of serine palmitoyltransferase, which catalyzes the first step in biosynthesis of long-chain sphingolipids
SKGPRTPAKEILEF	0.0		1	YDR206W	310-323	similar to Est1, which is a putative component of telomerase
AAWPLDPARERWTR	133.6		1	YGR031W	269-282	Hypothetical ORF
TLQPGLPHKPLASN	86.1		1	YJL045W	461-474	Hypothetical ORF
VPDPSTPSKPNLEV	156.6		1	YML016C	62-75	serine-threonine phosphatase Z
CQRPGCPGRYKLVR	202.1		1	YER025W	174-187	gamma subunit of translational initiation factor eIF-2
ILKPDIPLRNMLLR	2418.3		1	YGL224C	138-151	Hypothetical ORF
AGQPEIPLKSNNKS	102.1		1	YKL104C	225-238	Glutamine fructose-6-phosphate amidotransferase (glucoseamine-6-phosphate synthase)
IKYPGSPQRSSSFS	197.9		1	YMR036C	139-152	homolog of S. pombe cdc25
LLKPETPSKRLVIR	59.7		1	YGL216W	249-262	kinesin-related protein involved in mitosis
VKKPARPWRAKPGQ	314.5		1	YKL220C	450-463	Ferric reductase
KYDPEDPNRRKLAR	172.2		1	YPL093W	387-400	(putative) nucleolar G-protein; homologs identified in human and Trypanosoma brucei
QNNPPKPQKPVPLN	148.3		1	YOR290C	415-428	transcriptional regulator
SSIPPNPGKTAKPI	429.3		1	YBR198C	108-121	Probable transcription-associated factor protein, probable -transducin type
VERPSSPTKTITTE	158.6		1	YML109W	711-724	Zds1 homolog
TGLPKKPLKTIRLV	143.9		1	YOL090W	24-37	MutS homolog encoding major mismatch repair activity in mitosis and meiosis.
KELPEFPIKKYHKR	6.2		1	YMR266W	741-754	Hypothetical ORF
RPLPQLPNRNNRPV	9144.6		1	YOR181W	311-324	Actin assembly factor
PVYPSLPERSKVIL	21099.5		1	YGR099W	44-57	telomere binding protein
NLKPFHPPKEKSMN	770.5		1	YPL159C	186-199	Hypothetical ORF
SNSPSPPEKINNKR	136.5		1	YMR086W	654-667	Hypothetical ORF
ILTPDFPERRRLMK	1778.3		1	YLR233C	283-296	involved in telomere length regulation
KRTPKIPEKDVKSD	186.6		1	YDR026C	223-236	Hypothetical ORF
FPDPNNPSKVQIRM	121.5		1	YAL051W	375-388	transcription factor
VFSPTNPLRIKIAR	151.1		1	YGR217W	326-339	putative calcium channel
EHKPVSPDKIGTFT	181.1		1	YDR443C	81-94	transcription factor
LYKPGMPPRPHFIT	326.0		1	YNL045W	494-507	Hypothetical ORF
QLFPVRPVRVRHED	13649.5		1	YDL150W	198-211	RNA polymerase III (C) subunit, homologus to human BN51 protein
ALEPGIPDRFSPEM	30.2		1	YLR070C	92-105	Hypothetical ORF
SKIPMLPSRRTMAG	102660.0		1	YHL027W	505-518	Meiotic regulatory protein; Cys-His zinc fingers
IHSPRIPSKDEFIA	187.2		1	YER091C	704-717	vitamin B12-(cobalamin)-independent isozyme of methionine synthase (also called N5-methyltetrahydrofolate homocysteine methyltransferase or 5-methyltetrahydropteroyl triglutamate homocysteine methyltransferase)
KDYPLSPPKLTFTP	10.6		1	YMR022W	62-75	ubiquitin conjugating enzyme
SALPILPKREVVTR	43535.4		1	YGL028C	19-32	soluble cell wall protein
CLGPLDPLKEISDL	205.6		1	YLR330W	177-190	involved in cell wall biogenesis
SRPPRPPPKPLHLR	1019.6		1	YIL095W	747-760	probable serine/threonine-protein kinase
SHSPISPLKIETAP	45.7		1	YOR057W	166-179	skp1 suppressor of skp1
GAPPPPPHKDHLCD	154.4		1	YMR280C	206-219	Zinc-cluster protein involved in activating gluconeogenic genes; related to Gal4p
LEQPAEPSKLAKKL	96.5		1	YMR108W	66-79	acetolactate synthase
QLEPLAPYKFFDII	334.4		1	YLR430W	1690-1703	component of a nuclear-localized tRNA splicing complex
PFLPVLPQKPGGVR	338.0		1	YDR178W	35-48	succinate dehydrogenase membrane anchor subunit
NVDPASPWRHELLS	270.6		1	YGL107C	76-89	Hypothetical ORF
ENVPLYPSRRNIWE	4509.3		1	YHR176W	81-94	Hypothetical ORF
PRGPLCPKKHVLPI	203.8		1	YPR107C	47-60	Polyadenylation factor subunit
HRGPRRPQKNRYNT	161.3		1	YMR280C	1394-1407	Zinc-cluster protein involved in activating gluconeogenic genes; related to Gal4p
KSSPWSPYKVEKVL	320.0		1	YBR156C	161-174	Mitotic spindle protein involved in chromosome segregation.
DDAPATPPRPLKRK	13354.2		1	YJL194W	18-31	pre-initiation complex component
TDPPPQPRRLSDIV	1784.2		1	YPR115W	471-484	Hypothetical ORF
FLLPNLPMRTFKEI	8099.8		1	YIL105C	444-457	Hypothetical ORF
PPPPPPPSRKCGTP	2482.9		1	YDL146W	477-490	Hypothetical ORF
YWAPVSPLKSINLF	168.0		1	YLR305C	1424-1437	encodes a phosphatidylinositol-4-kinase, homologous to VPC34
SQFPSSPYRTVDPY	329.8		1	YLR183C	3-16	Hypothetical ORF
KNLPLNPSKKLEGK	61.3		1	YDL027C	313-326	Hypothetical ORF
KSKPKVPAKNPELE	210.3		1	YNL106C	1157-1170	inositol polyphosphate 5-phosphatase
CDFPYDPFRVMRLK	245.3		1	YJL139C	225-238	mannosyltransferase
SSMPNSPKKPVDSL	107.5		1	YDL117W	117-130	Product of gene unknown
EILPQAPAKKVFES	12.5		1	YDR444W	379-392	Hypothetical ORF
SQQPTAPMKKTLLK	0.0		1	YMR198W	453-466	spindle pole body associated protein
YPSPAQPPKSPLLN	22.5		1	YER114C	448-461	involved in bud formation, has SH3 domain
KMTPSTPVRSISPI	2965.0		1	YJR092W	851-864	involved in bud site selection
LLPPTDPFRRKHEQ	224.1		1	YHR148W	63-76	ribosomal protein (weak similarity)
LFGPSFPNKTTVEI	174.4		1	YNL197C	178-191	Putative RNA binding protein
VDAPINPTKILTFI	34.0		1	YBR163W	375-388	Weak similarity to Pta1p (pre-tRNA processing protein)
LARPPPPKRIRTDS	3208.0		1	YKL139W	32-45	alpha subunit of the kinase which phosphorylates the RNA polymerase largest subunit CTD (carboxyl-terminal domain)
QYYPEEPTKPTVKT	85.8		1	YGR019W	6-19	gamma-aminobutyrate (GABA) transaminase (4-aminobutyrate aminotransferase)
RGPPPLPPRANVQP	33444.6		1	YLR144C	22-35	involved in cortical actin cytoskeleton assembly
SFAPFFPTKRRGSW	998.2		1	YOR254C	500-513	ER protein translocation subcomplex subunit
QPAPRIPSKDAIIS	95.9		1	YAL051W	100-113	transcription factor
IIFPYDPLKLGTHA	55.6		1	YBR163W	509-522	Weak similarity to Pta1p (pre-tRNA processing protein)
ASYPLTPRRYVPED	4118.2		1	YLR244C	90-103	methionine aminopeptidase
FNGPEPPIKRLKKA	42.4		1	YNL286W	148-161	Contains two RNA recognition (RRM) domains
GSNPDLPNKSNLKF	179.6		1	YGR080W	307-320	Twinfilin A, an actin monomer sequestering protein
SLAPVYPLKSLLRI	172.8		1	YDR332W	665-678	Hypothetical ORF
NRKPAEPTKPNNLD	234.2		1	YML075C	1024-1037	3-hydroxy-3-methylglutaryl-coenzyme A (HMG-CoA) reductase isozyme
NYQPKPPIREGNGP	156.1		1	YLR213C	97-110	CRH-Related
SDTPASPSKVQSFD	46.4		1	YMR182C	187-200	Putative transcriptional repressor with proline-rich zinc fingers
VVLPKFPDKSFVLD	167.8		1	YLR215C	239-252	Product of gene unknown
KTVPQSPKKPLSLL	191.5		1	YOR058C	193-206	encodes component of the spindle midzone
FPYPGNPLKIINYE	0.0		1	YGR233C	862-875	Pho85 kinase inhibitor
LVTPEEPAKNKSER	69.6		1	YDL129W	13-26	Hypothetical ORF
MVTPREPKKRTTRK	768.0		1	YPR052C	1-14	11-kDa nonhistone chromosomal protein
PTAPNSPIKLGRRK	175.0		1	YIL112W	218-231	Hypothetical ORF
NNTPIVPEKFSNDL	272.2		1	YKR004C	249-262	(putative) involved in cell wall biogenesis
ATTPAIPTKSDEAE	0.0		1	YGR162W	364-377	mRNA cap-binding protein (eIF-4F), 150K subunit , highly homologous to Tif4632p, homologs of mammalian p220
STRPQMPSRTRETA	37.5		1	YJR090C	50-63	cyclin F box protein
FSKPQEPVKAEEAE	773.2		1	YCR088W	393-406	Actin binding protein
AQRPRGPQRGKDIK	111.8		1	YNL064C	104-117	yeast dnaJ homolog (nuclear envelope protein); heat shock protein
DDTPSIPSKISSKS	187.6		1	YBL034C	1313-1326	component of the mitotic spindle
ENAPANPSKALKVK	208.6		1	YHR108W	549-562	Arf-binding protein
VKRPLSPTRINGKS	499.1		1	YDR379W	155-168	Contains a Rho-GAP domain and two LIM domains. Has strong similarity to Rga1p. Has some similarity to all known Rho-GAPs.
LHYPYGPARNPSYI	141.7		1	YJR126C	313-326	Hypothetical ORF
LIQPTAPIRDPTRF	285.6		1	YIR029W	48-61	allantoicase
LHGPFKPVKSSNGE	149.8		1	YER134C	25-38	Hypothetical ORF
ENLPPSPVRAVNPL	0.0		1	YPR174C	153-166	Hypothetical ORF
TKVPSKPDRNSKIL	415.5		1	YGL207W	463-476	global regulator of transcription
NSCPMSPLKEKYVL	442.3		1	YOR299W	430-443	involved in bipolar bud site selection
