# Supplementary material for: Protein Interaction Networks by Proteome Peptide Scanning
Source: PLoS Biol. 2004 Jan 20;2(1):e14. doi: 10.1371/journal.pbio.0020014 (PMC314469; doi:10.1371/journal.pbio.0020014)
Supplement: Dataset S8 — (76 KB TXT). [file pbio.0020014.sd008.txt]

The results of the SPOT analysis experiments for the Sho1 SH3 domain are reported in a tab delimited text file. Where the columns contain:
The peptide sequence
The normalized value in BLU units (see methods)  
The name of the corresponding protein
The position of the peptide in the protein.
A brief description of the protein function, whenever known.

DETRKLTPCSPGDD	33.5		1	YPR173C	368-381	AAA-type ATPase
LTIFKRPPKQPGHQ	93.6		1	YOL006C	477-490	topoisomerase I
IDKSKLSPRFPELK	35.5		1	YDR237W	35-48	Mitochondrial ribosomal protein MRPL7 (YmL7)
TTTYKSRPDRPKPV	44.7		1	YBR289W	757-770	subunit of the chromatin remodeling Snf/Swi complex
TELLRIIPEMPKDL	97.2		1	YLR032W	80-93	putative ATPase/DNA helicase
DIKTRSVPKIPSIE	31.3		1	YBR163W	320-333	Weak similarity to Pta1p (pre-tRNA processing protein)
NDLVKRFPEQPPLR	12059.0		1	YBR195C	105-118	Arf-binding protein
WLDEKRIPSTPVDY	190.8		1	YGR124W	196-209	asparagine synthetase
PPRFKNFPTLPSKI	3833.6		1	YLL015W	59-72	ABC-type transmembrane transporter; highly homologous to human MRP1 and to C. elegans mrp-1
SLLAKYQPSLPLVE	58.4		1	YDL179W	224-237	Cyclin
NVLLKAKPNDPAAT	125.7		1	YGR123C	104-117	serine/threonine phosphatase
KIVERGPPYPPDLR	14.8		1	YDR464W	649-662	negative regulator of prp genes
VSQRKKRPISPHLT	59.1		1	YMR118C	67-80	Hypothetical ORF
SMAMRPIPPLPTES	241.6		1	YNL152W	155-168	Hypothetical ORF
VKRPRLNPFLPRDE	118.8		1	YGL097W	70-83	pheromone response pathway suppressor
SGSGRRYPQTPSYY	167.5		1	YJL095W	698-711	MEKK serine/threonine kinase
LGPLKYAPHLPFSK	227.0		1	YJL176C	589-602	transcription factor
PSHYRNIPYNPATF	65.2		1	YBR194W	90-103	Hypothetical ORF
GENIKITPQKPFWF	46.0		1	YJR122W	473-486	component of CCR4 transcriptional complex
PHFAKHSPDSPRTS	25.1		1	YER167W	325-338	Serine/threonine protein kinase
CNRARYLPQNPDII	35.8		1	YBR195C	132-145	p50 subunit of the yeast Chromatin Assembly Factor-I (CAF-I) negative regulator of ras-mediated cAMP induction; homologous to beta subunit of GTP-binding proteins
KLKIKILPEQPQLE	548.0		1	YDR407C	838-851	Component of targeting complex (TRAPP) involved in ER to Golgi membrane traffic
CAKSKSRPNTPGSD	145.8		1	YIR007W	739-752	Hypothetical ORF
FNGDRLVPTLPTVS	40.0		1	YPR095C	191-204	Suppressor of Ypt3
NESEKSSPWSPYKV	26.5		1	YBR156C	157-170	Mitotic spindle protein involved in chromosome segregation.
GFLSKKVPNTPVVV	47.5		1	YNL094W	196-209	Hypothetical ORF
IAVTRSIPRGPDKN	65.0		1	YOR322C	264-277	Hypothetical ORF
NELVKRFPGHPPLR	37.2		1	YHR108W	109-122	Arf-binding protein
RRRTRLRPPTPLSQ	76.1		1	YPL269W	616-629	Component of cortical adaptor complex that orients microtubules
QSKTKPLPVEPASP	9775.1		1	YCR030C	484-497	Hypothetical ORF
NGKDKSRPPRPPPK	2638.8		1	YIL095W	742-755	probable serine/threonine-protein kinase
TPQSRFPPYSPLLP	34.7		1	YDR103W	267-280	scaffold protein for MAP kinase cascade
NSFRKILPQEPEIW	1823.6		1	YBR055C	389-402	RNA splicing factor
TILERLTPLVPNNL	39.5		1	YKL017C	267-280	DNA helicase A
KFFKREYPDIPMIA	359.4		1	YMR190C	828-841	has DNA helicase signature motifs
LFGIRNNPFIPITG	15.8		1	YLR214W	271-284	Ferric (and cupric) reductase
FIKNKAKPLIPIEL	409.5		1	YJL201W	254-267	(putative) involved in cell wall biogenesis
LSYLKDLPFVPFLF	22925.1		1	YNL143C	64-77	Hypothetical ORF
YCPWKLCPLLPILY	63.6		1	YCR001W	27-40	Hypothetical ORF
VFYHRPAPKPPVTK	266.9		1	YDL028C	400-413	serine/threonine/tyrosine protein kinase (dual specificity), able to autophosphorylate as well as act on Mad1p. A mutation predicted to abolish kinase function eliminates in vitro protein kinase activity and behaves like a null mutation in vivo.
ILERKNIPRQPAIR	99.1		1	YDL034W	13-26	Hypothetical ORF
SKIKRSRPPPPPMD	166.7		1	YDR239C	144-157	Hypothetical ORF
ELDTKTIPELPFCM	44.1		1	YJR092W	117-130	involved in bud site selection
DLQKKYEPSPPATH	32.6		1	YCR069W	34-47	cyclophilin homolog
GLDLKWEPSTPQRK	62.6		1	YLR460C	162-175	Hypothetical ORF
MDGIKELPEFPIKK	3823.7		1	YMR266W	737-750	Hypothetical ORF
RLVSKYRPNCPIIL	42.5		1	YAL038W	409-422	Pyruvate kinase
ISNRRPVPRRPSQP	128.6		1	YPR091C	658-671	Hypothetical ORF
MKPQKIAPKFPGTV	142.3		1	YDR091C	417-430	putative member of nontransporter group of ATP-binding cassette (ABC) superfamily
LDTHKESPLRPKVR	46.9		1	YKR003W	305-318	Hypothetical ORF
YVVKKNFPVSPNYT	331.6		1	YMR015C	408-421	cytochrome P450 involved in C-22 denaturation of the ergosterol side-chain
VRSKRLFPVRPMAT	244.5		1	YAL040C	535-548	G(sub)1 cyclin
LNGLKSSPADPHLS	20.5		1	YLR072W	61-74	Hypothetical ORF
KLHEKYFPDLPKEV	30.2		1	YDR527W	252-265	Hypothetical ORF
MQSKKEDPNRPKNL	44.8		1	YMR241W	242-255	DNA-binding protein, mtDNA stabilizing protein, mitochondrial inner membrane protein with low homology to RIM2
DDIIKDHPHIPNGQ	23.4		1	YOR360C	470-483	low-Km (high-affinity) cAMP phosphodiesterase
MDMDRNVPLAPNLN	30.7		1	YJR066W	21-34	phosphatidylinositol kinase homolog
TNSVKATPVPPTLA	50.1		1	YLR337C	365-378	Proline-rich protein verprolin
ATVVKNCPGDPELF	51.1		1	YNL187W	329-342	Hypothetical ORF
QFALKNTPITPGSC	36.4		1	YGR061C	462-475	5'-phosphoribosylformyl glycinamidine synthetase
GYNPKTVPFVPISG	25.0	13.1	2	YBR118W	180-193	translational elongation factor EF-1 alpha,translational elongation factor EF-1 alpha
MLNSKHYPYIPVAN	35.0		1	YBR096W	107-120	Hypothetical ORF
KTGRKTFPFLPYQI	139.9		1	YGL012W	364-377	Sterol C-24 reductase
PELAKNSPLAPIKK	54.8		1	YLL021W	1081-1094	spindle pole antigen
ELQIRYKPTPPLKK	76.5		1	YPL074W	331-344	AAA family ATPase
SKNWKLPPRLPHRA	4944.4		1	YIR018W	25-38	bZIP transcription factor
HFNTKKIPELPSQF	1955.6		1	YML051W	376-389	transcriptional regulator
WEALKSVPIPPRKN	3293.4		1	YJR113C	98-111	Hypothetical ORF
DSYSRSRPTRPLGY	52.1		1	YNL165W	293-306	Hypothetical ORF
RMQQKNSPAFPTHS	1215.5		1	YGR056W	183-196	Member of RSC complex
VPIDKKSPFYPGLD	20.8		1	YCL055W	187-200	transcription factor involved in karyogamy
ASKHKMFPFNPAKI	65.5		1	YLR115W	531-544	Component of cleavage factor II (CF II); 105-kDa protein associated with polyadenylation factor 1 (PF I)
ATEAKCLPKIPSIP	19096.7		1	YPL176C	343-356	Hypothetical ORF
TASGKTSPILPLQN	0.1		1	YBR066C	94-107	homologue of NRG1
IAEWKNDPNNPNFE	25.5		1	YMR277W	194-207	TFIIF interacting component of CTD phosphatase
VQIKRADPHFPHDE	30.6		1	YMR140W	298-311	Hypothetical ORF
DEALRYCPDAPIVL	49.5		1	YNL090W	103-116	GTP-binding protein of the rho subfamily
EIAKRLQPGSPVLG	22.0		1	YHR047C	776-789	arginine/alanine aminopeptidase
NQIARQIPFQPWYL	75.8		1	YLR083C	510-523	endosomal membrane protein
RTFFKLPPNLPEAE	153.6		1	YHR017W	94-107	similar to S. douglasii YSD83
EKELKEGPSSPASI	61.7		1	YJL076W	376-389	nucleolar protein involved in exit from mitosis
ILAVKKNPQSPMYT	25.9		1	YER126C	197-210	Hypothetical ORF
TTRRKKDPNAPKRR	106.5		1	YBR089C-A	17-30	11-kDa nonhistone chromosomal protein
PSSHKRKPVIPWDA	79.1		1	YNL295W	201-214	Hypothetical ORF
KYCFKLVPPQPGSK	70.4		1	YBL085W	849-862	BEM1-binding protein
LTLTKWDPSKPISL	27.0		1	YKL027W	383-396	Hypothetical ORF
HEASKCFPKAPQAS	70.5		1	YKL105C	877-890	Hypothetical ORF
DPSDKSLPQQPFHK	397.4		1	YJR006W	304-317	DNA polymerase delta 55 KD subunit
DIPRRYIPITPADL	33.7		1	YMR126C	79-92	Hypothetical ORF
IKYFKKFPKDPLAM	275.7		1	YPR189W	306-319	Contains 8 copies of the TPR domain
AKLHRTKPVKPLSK	109.3		1	YLR430W	1004-1017	component of a nuclear-localized tRNA splicing complex
CLRARNGPVPPVHI	58.5		1	YIR027C	235-248	allantoinase
RTPSKPDPMEPENT	18.0		1	YOR196C	194-207	lipoic acid synthase
INNNKMRPHLPPLS	648.6		1	YHR102W	535-548	PAK/Ste20 kinase family
TKKRKLGPKAPNPL	25.0		1	YOR004W	192-205	Hypothetical ORF
DFIGRKSPDLPEYL	17.3		1	YLL006W	228-241	mitochondrial outer membrane protein
SANGKFIPSRPAPK	75.2		1	YHL007C	465-478	serine/threonine protein kinase
KSIPRTKPNVPPLQ	46.8		1	YDR466W	448-461	Hypothetical ORF
VAPNRIPPKVPVIN	19.2		1	YDR466W	429-442	Hypothetical ORF
EWEEKLTPAGPLCP	38.2		1	YDR402C	463-476	Cytochrome P450 56, Dit2p catalyzes oxidation of N-formyl tyrosine to N,N-bisformyl dityrosine in vitro
VASSRTEPSTPSRP	62.9		1	YJL095W	1074-1087	MEKK serine/threonine kinase
RRHNRQHPPYPHSG	65.3		1	YNL165W	14-27	Hypothetical ORF
TEFSRPIPPTPSGF	86.7		1	YPL009C	63-76	Hypothetical ORF
EEQVKCNPNRPIYW	24.8		1	YGR234W	292-305	Flavohemoglobin
TEIYKLEPREPQVD	29.0		1	YEL031W	1078-1091	P-type ATPase
IYHCKKQPLVPIGC	144.4		1	YML030W	25-38	Hypothetical ORF
AQKLKLLPEEPFQR	3776.2		1	YDL001W	74-87	Hypothetical ORF
AKLRKFHPPEPYKG	132.9		1	YHR147C	183-196	Mitochondrial ribosomal protein MRPL6 (YmL6)
LVGLKYEPLFPYFA	76.6		1	YBL076C	285-298	cytoplasmic isoleucyl-tRNA synthetase
AGMAKTKPDVPLSY	52.2		1	YLR216C	44-57	cyclophilin related to the mammalian CyP-40
TSNTKWTPITPSVI	18.6		1	YDR515W	74-87	RNA binding protein with La motif
SLIPKIEPAEPTYS	33.4		1	YNL224C	454-467	Hypothetical ORF
VIIGKTTPISPDEE	36.1		1	YOR151C	910-923	second largest subunit of RNA polymerase II
MRRCKDAPIEPPKY	149.3		1	YOR346W	669-682	deoxycytidyl transferase
HELVKSDPHFPYGT	11.7		1	YDL117W	838-851	Product of gene unknown
KRRSKSLPTTPGIR	29774.9		1	YER054C	189-202	(putative) regulator of Glc7, a PP1 family protein phosphatase
KRNSKHAPFIPVKP	86.4		1	YPR095C	154-167	Suppressor of Ypt3
NGTWKYNPTVPNEL	3.7		1	YPR151C	143-156	Hypothetical ORF
NITEKSPPKSPKHK	74.8		1	YDR543C	77-90	Hypothetical ORF
KKIAKGDPKIPMQN	103.2		1	YNL155W	157-170	Hypothetical ORF
EKYGKDQPESPVPE	66.3		1	YMR285C	368-381	Hypothetical ORF
KNLKKYDPEDPNRR	76.6		1	YPL093W	383-396	(putative) nucleolar G-protein; homologs identified in human and Trypanosoma brucei
LSKVRGRPMYPRPA	82.7		1	YBR083W	422-435	transcription factor of the TEA/ATTS DNA-binding domain family, regulator of Ty1 expression
CFKTKFAPEAPDLF	35.8		1	YDL195W	303-316	Component (p150) of COPII coat of secretory pathway vesicles
PNPLKKAPIPPLAY	20.3		1	YPR059C	36-49	Hypothetical ORF
YEGPRGAPGMPEML	39.6		1	YJR016C	463-476	dihydroxyacid dehydratase
GSQWKNHPDWPFWV	14.5		1	YLR057W	726-739	Hypothetical ORF
GIKVKRIPYSPKSI	15.1		1	YMR309C	639-652	~100 kDa cytoplasmic protein
NDDKKTEPDKPAFS	26.0		1	YJL041W	186-199	nuclear pore protein
CKYNRQHPANPAAA	65.9		1	YPL247C	221-234	Hypothetical ORF
LNRKKVTPQLPKVT	262.8		1	YFL013C	529-542	Hypothetical ORF
KIIKKCSPSVPKEE	1225.4		1	YNL265C	154-167	Similar to Nuf1p (spindle pole body component)
IDIPRTNPHIPLYQ	40.3		1	YOR070C	339-352	GTPase activating protein
NSNVRIPPTVPSKI	1460.1		1	YGR198W	3-16	Hypothetical ORF
PESAKCNPNSPRLK	69.5		1	YOR231W	8-21	protein kinase involved in protein kinase C pathway
EGRCRLFPHCPLGR	41.4		1	YGL122C	259-272	nuclear polyadenylated RNA binding protein
DKFIKLIPMRPVLI	112.0		1	YDR479C	286-299	Hypothetical ORF
KKKKKNGPGAPQGY	106.4		1	YGR245C	314-327	Severe Depolymerization of Actin
ILEGKFEPVIPREW	9.5		1	YCL047C	191-204	Hypothetical ORF
FRPHRLAPSAPATK	44.7		1	YOL113W	305-318	serine/threonine protein kinase
EVENKLRPDLPVKN	39.1		1	YFR030W	637-650	subunit of assimilatory sulfite reductase
PRSKKKKPAPPTLL	57.4		1	YMR039C	165-178	transcriptional coactivator
DIPLKQVPENPMPT	15.0		1	YIL155C	374-387	glycerol-3-phosphate dehydrogenase, mitochondrial
GQQKRFSPSLPSAV	47.2		1	YKL088W	110-123	Hypothetical ORF
GRSLRKRPTSPSIS	44.9		1	YJR059W	48-61	putative serine)/threonine kinase involved in spermine metabolism
VEKRKFTPIEPSLL	35.6		1	YPL242C	332-345	Similar to mammalian IQGAP proteins
DLKKKYAPDPPITH	4.2		1	YNR028W	35-48	Cyclophilin
HILEKYSPFDPCGR	89.5		1	YPL148C	31-44	Phosphopantetheine:protein transferase (PPTase)
QSINRSIPSAPYGA	44.4		1	YBL081W	84-97	Hypothetical ORF
RLPSKTDPLDPHIK	47.9		1	YML050W	46-59	Hypothetical ORF
KVQIKKVPTDPSSS	28.2		1	YBR136W	25-38	similar to phosphatidylinositol(PI)3-kinases required for DNA damage induced checkpoint responses in G1, S/M, intra S, and G2/M in mitosis
RKSDKNAPSVPQVD	89.7		1	YJL117W	12-25	Putative inorganic phosphate transporter
EDLVKKPPFIPSPT	17.6		1	YDR219C	208-221	Hypothetical ORF
IAKLKRKPVVPRLK	57.1		1	YPR056W	317-330	Transcription initiation factor TFIIH subunit
EYSPRPSPWLPSKP	34.7		1	YDR151C	76-89	member of the CCCH zinc finger protein family that has two or more repeats of a novel zinc finger motif consisting of Cys and His residues in the form Cx8Cx5Cx3H [where x is a variable amino acid (aa)]
TDLGKDIPFFPSSE	48.6		1	YDR443C	541-554	transcription factor
TKRQRGEPSEPQQD	44.1		1	YGR241C	267-280	member of clathrin assembly polypeptide AP180 family
TGYPRYFPQPPVQR	44.3		1	YLL058W	44-57	Hypothetical ORF
IPAPKLVPPPPRTR	99.1		1	YNR039C	117-130	zinc-regulated gene
EKNARGIPQAPFIE	24.1		1	YGR078C	9-22	Polypeptide 3 of a Yeast Non-native Actin Binding Complex, homolog of a component of the bovine NABC complex
GSLVKTKPTLPLTK	22.8		1	YLR339C	59-72	Hypothetical ORF
YGSEKGSPAGPSAV	46.4		1	YDR429C	58-71	translation initiation factor eIF3 subunit
NTIIKFDPGRPIYN	144.3		1	YKL178C	251-264	a factor recptor
KLYYRHRPQKPVRT	126.2		1	YOL164W	144-157	Hypothetical ORF
PVPVRMQPQPPQPM	71.7		1	YBR108W	383-396	Hypothetical ORF
ATKRKTIPVYPPVQ	30.2		1	YCR046C	20-33	mitochondrial ribosomal protein
QELPRAIPVMPFVD	11.6		1	YJL020C	471-484	Hypothetical ORF
VSKAKLQPAKPQFT	61.2		1	YAR007C	257-270	69 kDa subunit of the heterotrimeric RPA (RF-A) single-stranded DNA binding protein, binds URS1 and CAR1
IRTYKVVPLGPKAG	61.2		1	YBL088C	2501-2514	putative phosphatidylinositol kinase
IFVTRYLPYFPIMY	115.2		1	YBL066C	354-367	putative transcription factor
AALVKFVPSKPMCV	32.5	6.5	2	YBR118W	397-410	translational elongation factor EF-1 alpha,translational elongation factor EF-1 alpha
FLHSKKIPEVPQTD	1187.1		1	YGR281W	89-102	ABC transporter
NRANKYDPKGPIYN	21.7		1	YOL049W	169-182	Glutathione Synthetase
NTVEKLQPGLPVII	2.8		1	YBR056W	255-268	Hypothetical ORF
TVCDRLIPTSPQKT	60.1		1	YGR146C	10-23	Hypothetical ORF
FENRKHQPFTPKGM	126.2		1	YKL171W	669-682	Hypothetical ORF
APPPKEEPAAPTST	37.7		1	YGR162W	923-936	mRNA cap-binding protein (eIF-4F), 150K subunit , highly homologous to Tif4632p, homologs of mammalian p220
GLNLKWEPSTPQRN	62.8		1	YCR102C	154-167	Hypothetical ORF
LLVTKERPRFPEDD	47.5		1	YIL129C	688-701	Transcriptional Activator of OCH1
KKNDRPSPLKPIQH	67.4		1	YKL101W	860-873	Putative protein kinase homologous to S. pombe cdr1/nim1
AFWWKKNPKTPSDY	899.7		1	YKL189W	13-26	The homologue in Aspergillus nidulans, hymA, is involved in development, see Karos, M. and Fischer, R. (1996). hymA (hypha-like metulae), a new developmental mutant of Aspergillus nidulans. Microbiol. 142:3211-3218.
LGLHKWLPDIPLFE	10839.1		1	YOR336W	752-765	involved in cell wall biogenesis
FQYTKGRPLAPKGA	66.9		1	YGL009C	253-266	isopropylmalate isomerase
YAVDKIMPPTPAKK	112.1		1	YAL024C	308-321	putative GTP-exchange protein
KRRSKSLPITPKSI	19375.6		1	YIL045W	157-170	Protein with 30% identity to protein corresponding to YER054
TQPVRKNPEAPARR	60.1		1	YOR042W	151-164	Hypothetical ORF
KSLQKFEPRYPKTA	38.8		1	YMR014W	24-37	Hypothetical ORF
HRLFKCTPGLPKLW	641.7		1	YAL048C	356-369	Hypothetical ORF
ADDLKYIPPIPQDF	59.5		1	YOR264W	26-39	Hypothetical ORF
RLLFRSLPPHPACL	571.1		1	YCR022C	77-90	Hypothetical ORF
ISHNKLSPSEPILC	19.4		1	YER132C	703-716	negative regulator of early meiotic gene expression
LIWHKSKPVKPTNK	106.3		1	YBL005W-B	1591-1604	Hypothetical ORF, LVGMRSFPLYPSGL	278.4		1	YDL068W	45-58	Hypothetical ORF
DDNVRPSPISPSIN	23.2		1	YLR337C	513-526	Proline-rich protein verprolin
RRIRKEHPGEPNVI	123.0		1	YOR090C	334-347	Type 2C Protein Phosphatase
PEWRRPHPNIPDAK	9.9		1	YJR035W	269-282	DNA-dependent ATPase, homologous to human Cockayne syndrome B gene ERCC6
VDSFKYEPLAPGND	22.1		1	YLR335W	665-678	nuclear pore complex protein with central repetitive domain similar to that of NSP1 and NUP1
DKKKKKYPRKPKKN	113.5		1	YDR485C	332-345	Hypothetical ORF
GFQDRSLPHFPKNS	5161.8		1	YOR116C	826-839	RNA polymerase III large subunit
LNATKISPSAPSKD	31.8		1	YAR002W	346-359	nuclear pore protein
EHLQKERPKPPNKG	54.5		1	YOR233W	329-342	protein kinase
EFLIKEDPDLPPQG	65.4		1	YCL024W	744-757	protein kinase related to S. pombe Nim1p
NAPPRIFPKAPIYG	139.9		1	YDR283C	1060-1073	eukaryotic initiation factor 2 alpha (eIF2-alpha) kinase
NRKQRSIPLSPIVP	182.7		1	YEL009C	209-222	transcriptional activator of amino acid biosynthetic genes
QSEEKEKPKGPMAV	36.1		1	YIL122W	8-21	Hypothetical ORF
EKEAKSEPQQPEDN	53.3		1	YML010W	68-81	transcription factor
LNLSKDAPVPPAPE	54.1		1	YOL006C	316-329	topoisomerase I
KLNKRVLPSKPKKS	1389.4		1	YLR183C	350-363	Hypothetical ORF
SETARKVPPIPTQI	29.9		1	YPL249C	247-260	Hypothetical ORF
KDFSKNAPYNPSEV	42.0		1	YPR022C	111-124	Hypothetical ORF
WFILKLFPHEPIEG	31.7		1	YMR034C	292-305	Hypothetical ORF
RAGNREPPSTPSTL	135.0		1	YBR079C	874-887	translation initiation factor eIF3
NNLKKRPPTAPQRK	64.6		1	YPR171W	465-478	Hypothetical ORF
LKDPKSFPPPPLKP	78.9		1	YBR108W	80-93	Hypothetical ORF
HEVPKRSPEKPSNP	64.4		1	YNL278W	806-819	Hypothetical ORF
LDKGKHVPSKPVSN	76.4		1	YKL054C	145-158	vacuole import and degradation
TMKNKPKPTPPSPP	47.8		1	YPR171W	298-311	Hypothetical ORF
YFVKKIRPGNPLTK	138.8		1	YJL149W	279-292	Hypothetical ORF
SYMDKIYPDLPNDK	137.8		1	YFL047W	497-510	Hypothetical ORF
LPEPRFYPLSPKNN	33.0		1	YCL051W	94-107	involved in laminarase resistance
KKIIKDVPGTPSDK	155.3		1	YLR079W	164-177	Cdc28p-Clb5 protein kinase inhibitor
LPEKKNSPTTPSVF	54.9		1	YOL152W	75-88	similar to FRE2
VEMKRKKPVRPVDI	66.9		1	YDR436W	385-398	serine-threonine phosphatase Z
EIPSKDHPYDPEKD	31.1		1	YGR020C	93-106	vacuolar ATPase V1 domain subunit F (14 kDa)
NPIPKSVPLHPKSG	28.7		1	YEL019C	6-19	involved in DNA repair
PTVQKFSPHPPTTL	44.4		1	YER144C	362-375	Putative Ubiquitin-specific protease
PPPPRRGPAPPPPP	8.1		1	YOR181W	345-358	Actin assembly factor
SQKKKALPKQPKAS	3212.3		1	YDR028C	871-884	regulator of phosphatase Glc7p, involved in glucose repression
KLVLRNVPILPILN	24.2		1	YBL008W	776-789	putative repressor protein homologous to yeast Tup1p and mammalian retinal transducin; contains nuclear targeting signal
TYIWRYLPAPPVCI	656.6		1	YOR116C	255-268	RNA polymerase III large subunit
TQMKRLKPVSPGLR	417.3		1	YEL050C	91-104	mitochondrial ribosomal protein L2 of the large subunit
LAPKREAPKPPANT	71.2		1	YJL095W	802-815	MEKK serine/threonine kinase
KTSTKAQPAEPQAE	6.5		1	YNL071W	132-145	Dihydrolipoamide acetyltransferase component (E2) of pyruvate dehydrogenase complex
KVSSKYDPDNPNKD	31.3		1	YBR235W	48-61	Hypothetical ORF
PTANKYAPVSPTVQ	37.8		1	YPL085W	797-810	vesicle coat component
PIGSRYNPNLPVTE	36.1		1	YPR019W	677-690	Involved in initiation of DNA replication
VCHSKYIPLKPIQD	25.4		1	YGL017W	314-327	arginyl-tRNA-protein transferase
EKVFRGDPEHPAIS	75.6		1	YJR010W	130-143	ATP sulfurylase
LAAHKTKPSIPPKK	76.5		1	YPR171W	350-363	Hypothetical ORF
EKESRHYPIKPPSP	44.6		1	YMR147W	121-134	Hypothetical ORF
DLSLRYAPNLPRVI	35.0		1	YLL048C	1385-1398	bile acid transporter of ABC family
LTSFKGRPKPPKTL	188.8		1	YGR221C	455-468	Hypothetical ORF
PQQNRPLPQLPNRN	31632.4		1	YOR181W	307-320	Actin assembly factor
HICDKMNPASPQYF	115.3		1	YDR266C	250-263	Hypothetical ORF
KEFFRLTPNQPVGL	25.9		1	YOR168W	628-641	glutaminyl-tRNA synthetase
HLLGKEGPSAPNPS	69.5		1	YNL287W	476-489	non-clathrin coat protein involved in transport between ER and Golgi
KDKARGNPEKPPYW	50.3		1	YJL036W	14-27	Sorting NeXin
KVIRKGSPKSPAMV	49.9		1	YKL170W	23-36	mitochondrial ribosomal protein L14
YGDNKKNPESPESV	25.3		1	YDL133W	210-223	Hypothetical ORF
PCKKKSKPKVPAKN	483.0		1	YNL106C	1153-1166	inositol polyphosphate 5-phosphatase
CRHLKLVPSTPMDI	224.9		1	YBR128C	258-271	involved in autophagy
KQLMKNLPKIPLLN	36449.1		1	YDR228C	355-368	Component of pre-mRNA cleavage and polyadenylation factor I
AGQERFAPLAPMYY	23.3		1	YNL093W	69-82	GTP-binding protein of the rab family
FYKEKAKPLEPILD	62.7		1	YGL195W	1152-1165	translational activator of GCN4 through activation of GCN2 in response to starvation
RYCFKLLPPQPGSK	15532.3		1	YER114C	841-854	involved in bud formation, has SH3 domain
SKDKKTKPTPPPKP	330.9		1	YNL020C	602-615	Predicted Ser/thr kinase
REGPKSCPRGPLCP	27.8		1	YPR107C	40-53	Polyadenylation factor subunit
YDLTRFLPNHPGGQ	59.7		1	YML054C	114-127	Cytochrome b2 [L--lactate cytochrome-c oxidoreductase]
AMESRVAPEIPGLI	47.7		1	YGL130W	4-17	mRNA guanylyltransferase (mRNA capping enzyme), alpha subunit
TSWARDNPSKPDIA	40.9		1	YHR209W	243-256	Hypothetical ORF
KFDAKGRPIPPHPD	27.1		1	YJL042W	327-340	Putative microtubule-associated protein (MAP)
QLQEKLSPDLPDEE	27.1		1	YGL173C	401-414	cytoplasmic 5'-to-3' exonuclease.
NTIIKLFPYIPIPV	42.7		1	YLR142W	90-103	proline oxidase
FYDFRSLPKVPTTQ	30241.8		1	YPR151C	52-65	Hypothetical ORF
DSVLRQKPDKPRPI	26.5		1	YMR032W	380-393	SH3 domain containing-protein
VWGPKPVPFQPMDV	24.2		1	YAL060W	292-305	Hypothetical ORF
EYFPREYPKDPVSE	31.2		1	YDR124W	275-288	Hypothetical ORF
YVKERRPPPPPPLL	63.5		1	YLR425W	99-112	1307 AA, hydrophilic protein.
NEFAKFAPDLPVLK	99.4		1	YFR038W	287-300	Hypothetical ORF
KLPKKFPPPTPLLE	69.2		1	YER172C	1312-1325	putative ATP-dependent RNA helicase
PIRLRKRPPPPPPV	98.1		1	YIL156W	508-521	Ubiquitin-specific protease
GTGRRRSPSTPIMP	52.3		1	YNR047W	192-205	Hypothetical ORF
KQKKKPTPTRPYNY	97.1		1	YKL089W	339-352	centromere protein
LEFPKDYPLSPPKL	78.8		1	YMR022W	58-71	ubiquitin conjugating enzyme
TLNDRQIPLSPDQM	30.3		1	YAL026C	387-400	Membrane-spanning Ca-ATPase (P-type),member of the cation transport (E1-E2) ATPases
AVVYKLKPYIPSLS	93.3		1	YGR284C	61-74	ER-Golgi transport vesicle protein
LNKTKLLPQSPILN	1920.5		1	YJR005W	603-616	beta-adaptin, large subunit of the clathrin-associated protein complex
KDEVKLHPPEPKDL	50.6		1	YIL009W	251-264	Acyl CoA synthase
EFTTREGPHQPIGN	43.5		1	YDR123C	192-205	helix-loop-helix protein
YPNGRTLPPVPTQV	17362.2		1	YER064C	178-191	Hypothetical ORF
KVNFRRIPTGPDSP	118.7		1	YIL131C	136-149	Product of gene unknown
NSFSKNDPNFPILK	106.5		1	YFL036W	156-169	mitohcondrial RNA polymerase
AGPRKYIPRAPAQG	63.0		1	YGL063W	287-300	pseudouridine synthase 2
INIAKAHPNFPIAL	42.9		1	YKL182W	717-730	pentafunctional enzyme consisting of the following domains : acetyl transferase, enoyl reductase, dehydratase and malonyl/palmityl transferase
TSSLRKPPNGPSSV	99.0		1	YOR097C	144-157	Hypothetical ORF
FVSPRRAPKPPSYP	96.2		1	YER114C	436-449	involved in bud formation, has SH3 domain
VVPERVKPAPPVSR	43.0		1	YPR171W	231-244	Hypothetical ORF
RDDVKRTPFIPESV	45.2		1	YPL093W	369-382	(putative) nucleolar G-protein; homologs identified in human and Trypanosoma brucei
VNTPRSVPNSPNDG	47.4		1	YGL209W	201-214	Protein containing zinc fingers very similar to zinc fingers in Mig1p
LKKQKAIPSSPCGM	204.2		1	YMR179W	684-697	non-specific DNA binding protein
TNGPRYSPQNPRPF	7.4		1	YMR124W	350-363	Hypothetical ORF
VFVEKSKPTYPGTE	81.0		1	YOL155C	384-397	Hypothetical ORF
GKDHRLAPNGPGMH	36.4		1	YDR333C	253-266	Hypothetical ORF
MGLNKDVPHCPESL	19.1		1	YPL111W	171-184	arginase
AFYYKYYPVEPNCN	51.5		1	YFR020W	150-163	Hypothetical ORF
SERRKALPKEPKKL	29528.3		1	YIR010W	418-431	Hypothetical ORF
LPLPKLRPPRPTFA	76.3		1	YKL097C	62-75	Hypothetical ORF
RRKLRTVPGVPLIH	85.3		1	YOR004W	127-140	Hypothetical ORF
FQPQRTAPKPPISA	39.8		1	YNL298W	451-464	protein kinase, homologous to Ste20p, interacts with CDC42
PPLPRAPPVPPATF	29.4		1	YJL021C	6-19	Hypothetical ORF
LSPAKARPSFPHND	53.3		1	YOR178C	9-22	Regulatory subunit for Glc7p
FQDYRCSPWCPSRS	952.6		1	YLR169W	87-100	Hypothetical ORF
SILNRCVPKRPTID	96.4		1	YAL017W	1333-1346	Serine/threonine kinase
SMDSKRKPSPPSQR	89.1		1	YPL141C	758-771	Hypothetical ORF
LQNAKNDPLPPVIE	0.2		1	YDL077C	56-69	involved in vacuolar morphogenesis
STNAKKDPFPPPKD	85.0		1	YGR140W	417-430	110 kDa subunit of the centromere binding factor CBF3
KRKAKAPPPPPPPP	17.5		1	YDL146W	469-482	Hypothetical ORF
GDEERFLPNRPHYE	37.9		1	YPR117W	1311-1324	Hypothetical ORF
SFVTKYLPAAPVGS	2510.7		1	YJR019C	24-37	peroxisomal acyl-CoA thioesterase
YTYSRNEPVIPTKP	44.7		1	YNL139C	1275-1288	Involved in transcription
RSRSKKDPGIPSNF	118.1		1	YER006W	41-54	Hypothetical ORF
VLFMKGTPEFPKCG	51.5		1	YPL059W	48-61	Protein with glutaredoxin activity
VHFYKSLPQGPAPA	5350.1		1	YDR377W	34-47	ATP synthase subunit f
SYISRKYPRAPAFI	50.0		1	YMR320W	69-82	Hypothetical ORF
GLMSKLGPNLPASI	63.1		1	YLR092W	403-416	high affinity sulfate permease
PQTMRQAPKRPDAD	120.6		1	YNL298W	493-506	protein kinase, homologous to Ste20p, interacts with CDC42
DENSKWQPSDPFTM	27.7		1	YOL157C	233-246	Hypothetical ORF
KMSAKNTPKHPVDI	101.9		1	YPL082C	209-222	putative helicase
MAFIKILPNNPWPF	166.1		1	YGL065C	457-470	glycosyltransferase
RHSKKPAPPPPGMQ	175.0		1	YMR109W	1006-1019	myosin I
FEYSKYRPLTPSSE	113.8		1	YOR001W	401-414	involved in 5.8S rRNA processing
GDHPKGPPPPPPPP	6.3		1	YPL277C	154-167	Hypothetical ORF
ALLRRTIPKRPFYH	34.4		1	YDL142C	12-25	Cardiolipin synthase
DVNHRYPPMAPTTV	39.1		1	YPR008W	508-521	Hypothetical ORF
NIPTKSPPKSPKHK	53.0	16.2	2	YLL065W	94-107	growth inhibitor,Hypothetical ORF
EFDLKNIPMMPAGE	37.1	9.6	2	YDL229W	462-475	cytoplasmic member of the HSP70 family,Heat shock protein of HSP70 family, homolog of SSB1
HEREKALPPIPFTT	57913.1		1	YLR425W	196-209	1307 AA, hydrophilic protein.
EKLIKITPDTPFGF	36.8		1	YOR340C	102-115	DNA-dependent RNA polymerase I subunit A43
PPSIRKQPIAPDVL	25.8		1	YJR092W	754-767	involved in bud site selection
LASDKGLPMIPAFV	15224.1		1	YCL040W	56-69	Glucokinase
IAGQRTFPEDPNYP	43.4		1	YKR051W	375-388	Hypothetical ORF
KNLLREIPQVPAFQ	84.8		1	YLR077W	141-154	Hypothetical ORF
WLDEKRIPSTPIDY	81.5		1	YPR145W	196-209	asparagine synthetase
AKTNKNVPVLPTPG	91.3		1	YDL195W	766-779	Component (p150) of COPII coat of secretory pathway vesicles
VKKEKKPPKIPKKV	71.6		1	YPR104C	435-448	Protein with a domain similar to the fork head DNA-binding domain found in the developmental fork head protein of Drosophila melanogaster and in the HNF-3 family of hepatocyte mammalian transcription factors.
ILPPRIVPAIPKKA	38.5		1	YNL064C	352-365	yeast dnaJ homolog (nuclear envelope protein); heat shock protein
QNGLRFNPDVPKLW	37.6		1	YDR449C	169-182	Hypothetical ORF
IKMSRSPPRPPSLK	223.4		1	YDR243C	237-250	RNA helicase
MDKFRIPPKSPNIE	34.3		1	YDR017C	929-942	Shows homology to basic leucine zipper family of transcription factors
YVNAKLDPSLPSQY	29.3		1	YDR147W	90-103	Ethanolamine Kinase
FKVYRWNPDEPSAK	75.1		1	YLL041C	36-49	Succinate dehydrogenase (ubiquinone) iron-sulfur protein subunit
VEVDKKVPVLPMVA	30.9		1	YMR108W	643-656	acetolactate synthase
NYHHRETPPPPPSN	70.0		1	YPL055C	201-214	Hypothetical ORF
SSKIRPTPRKPSRM	143.6		1	YER118C	4-17	Transmembrane osmosensor
NKPKRKRPAPPKKK	88.2		1	YFR013W	78-91	ISWI One Complex
EFLRKHSPKAPATG	91.0		1	YMR021C	127-140	metal-binding transcriptional activator
YVYGRQDPKKPFFT	118.3		1	YNL137C	410-423	putative mitochondrial S4 ribosomal protein
INTFKTLPTKPEMQ	14517.8		1	YDL202W	181-194	Mitochondrial ribosomal protein MRPL11 (YmL11)
KALPKRRPSPPLQS	757.5		1	YKR019C	209-222	involved in rDNA silencing
AISKKLGPDTPIKV	18.4		1	YOR219C	612-625	dipeptidyl aminopeptidase
PGGPKFEPLYPREE	40.6		1	YHR165C	347-360	U5 snRNP and spliceosome component
LNPNRRAPRRPLST	584.8		1	YJL128C	180-193	MAP kinase kinase (MEK), may act as a scaffolding protein for Sho1p, Ste11p, and Hog1p
ETTTRETPLPPIPA	1021.4		1	YPL207W	797-810	Hypothetical ORF
ISADKGFPLIPSGY	32.9		1	YLR290C	162-175	Hypothetical ORF
TSISRISPQDPEAK	29.1		1	YDR109C	25-38	Hypothetical ORF
GHKKKNLPKFPKNK	4686.4		1	YDL051W	238-251	RNA binding protein similar to human La autoantigen
NELIKQGPKRPTSA	32.2		1	YMR072W	36-49	HMG-1 homolog, mitochondrial
KALWKIQPYLPEFS	178.1		1	YML130C	280-293	involved in protein disulfide bond formation in the ER
DRKNRAPPQRPRFN	134.4	9.2	2	YER131W	91-104	Ribosomal protein S26B,Ribosomal protein S26A
EEKVKRTPPLPPVP	48.2		1	YOL093W	10-23	Hypothetical ORF
LNFPKNIPTIPFYV	131.2		1	YDR402C	27-40	Cytochrome P450 56, Dit2p catalyzes oxidation of N-formyl tyrosine to N,N-bisformyl dityrosine in vitro
CNYSKIFPGIPISL	27.6		1	YOR245C	211-224	Hypothetical ORF
TTNSRLCPSSPSSS	57.7		1	YJR038C	2-15	Hypothetical ORF
RFWTRARPIDPNAY	177.2		1	YNL317W	375-388	Polyadenylation Factor I subunit
SLTLKTLPRVPTDS	31379.0		1	YDL197C	461-474	Anti-silencing protein, involved in transcription
LNFKRLLPRDPSEK	1359.5		1	YBR239C	260-273	Hypothetical ORF
GQIDRDKPSEPERT	43.8		1	YJL184W	45-58	Hypothetical ORF
LFDEKVKPQIPQLR	18.8		1	YML034W	45-58	Spliced mRNA and Cell cycle regulated gene
DEFNRNTPPQPSLL	14.3		1	YPL084W	526-539	BCK1-like resistance to osmotic shock
INGEKACPFLPSSL	19.0		1	YNL023C	312-325	Transcription factor homolog; similarity to Drosophila melanogaster shuttle craft protein; similarity to human NFX1 protein; similarity to human DNA-binding protein tenascin
TTTIKNRPVPPPLP	50.1		1	YPL140C	79-92	protein kinase
NDNEKKKPSSPTAA	39.5		1	YLL010C	80-93	Plasma membrane Sodium Response 1
SIIPRIFPSTPGTI	632.3		1	YGL233W	770-783	113kD component of the Exocyst complex, which contains the gene products encoded by SEC3, SEC5, SEC6, SEC8, SEC10, SEC15 and EXO70.
KKVIRNYPGHPEGT	64.4		1	YDR364C	152-165	Member of the beta transducin family
KQSKRARPSSPYTV	99.9	15.6	2	YOR153W	486-499	multidrug resistance transporter,Putative ABC transporter highly similar to Pdr5p
RPVYRLKPNAPFQY	60.1		1	YLR072W	370-383	Hypothetical ORF
GRHLKNIPRIPIFC	197.8		1	YLR106C	2506-2519	Hypothetical ORF
PSSKKNKPNPPPGS	72.1		1	YJL056C	176-189	Metalloregulatory protein involved in zinc-responsive transcriptional regulation
TDTTKVTPIVPVPI	30.2		1	YHR188C	382-395	Hypothetical ORF
ENENKKLPPAPTVF	3520.6		1	YKR103W	236-249	Hypothetical ORF
WLGNKYDPENPFND	62.8		1	YBL088C	600-613	putative phosphatidylinositol kinase
ETGVRYGPEFPLCT	23.1		1	YNL277W	122-135	homoserine O-trans-acetylase
GEMVKLTPKNPFYK	60.2		1	YBR214W	193-206	nuclear protein similar to pombe sds23
VCTIRSTPSQPIHC	59.8		1	YDR390C	176-189	similar to ubiquitin activating enzyme (E1)
FHPEKLTPYTPMTG	25.1		1	YHR204W	260-273	Hypothetical ORF
NPMQKPVPFVPVLD	190.7		1	YKL182W	1009-1022	pentafunctional enzyme consisting of the following domains : acetyl transferase, enoyl reductase, dehydratase and malonyl/palmityl transferase
TLKKKKTPKKPIAA	64.1		1	YKR084C	77-90	Protein related to translation elongation factor EF-1alpha and to Suf12p/Sup2p/Gst1p/Sup35p
TKTDKSYPMCPVDA	36.1		1	YOR208W	444-457	protein tyrosine phosphatase
SLGERFMPMAPEVY	3.7		1	YBR017C	618-631	karyopherin beta 2, yeast transportin
ITSIRGSPSLPKNK	110.8		1	YKL071W	35-48	Hypothetical ORF
HFPSRSQPSDPKLQ	320.6		1	YKR028W	906-919	Type 2A-related protein phosphatase
DIGSKKLPTGPSKK	608.0		1	YER164W	1276-1289	transcriptional regulator
TTRKKKDPNAPKRA	107.8		1	YPR052C	11-24	11-kDa nonhistone chromosomal protein
PSAMKLVPSIPPAT	42.6		1	YBR154C	118-131	25-kDa RNA polymerase subunit (common to polymerases I, II and III)
LLEERNNPDIPVDK	26.1		1	YBR055C	407-420	RNA splicing factor
QTVIKTHPRIPKSE	67.0		1	YMR211W	94-107	Hypothetical ORF
LITDKEYPVRPAYT	7.7		1	YKL196C	79-92	v-SNARE
DILKKESPDVPLFD	26.9		1	YBR155W	341-354	component of Hsp90p chaperone machinery
NLKTKSHPEVPRLD	104.4		1	YLR189C	152-165	UDP-glucose:sterol glucosyltransferase
IGSPRHAPSRPDSI	18.4		1	YOL138C	1121-1134	Hypothetical ORF
AVQLKRQPAQPRES	65.0	41.7	2	YBR191W	125-138	Ribosomal protein L21A,Ribosomal protein L21B
CWHPKTIPKQPMEI	186.7		1	YGL197W	260-273	negative regulator of early meiotic genes
QWSKRIMPYIPGPV	229.6		1	YBR200W	345-358	contains two SH3 domains
FVFFKSLPDLPKPQ	35752.7		1	YML104C	41-54	intermediate filament protein
RGWQRFLPTGPIAH	478.9		1	YGR255C	239-252	COQ6 monooxygenase
KVLIKTLPVLPEAR	3048.7		1	YNL271C	1679-1692	contains formin homology domains; homologous to BNR1 (BNI1 related protein)
QTGSKTVPQAPQAP	37.7		1	YLR095C	762-775	ISWI One Complex
VHVLKYAPDEPNSL	19.6		1	YDR301W	1194-1207	Component of pre-mRNA cleavage factor II (CFII); 150-kDa protein associated with polyadenylation factor 1 (PF I)
SDNSKSEPLPPVIT	23.8		1	YFR019W	1795-1808	type II PI(4)P5-kinase (PIP4,5 kinase) similar to human PIP5K-II
LDPGKNTPGLPEET	0.0		1	YAL048C	610-623	Hypothetical ORF
LSFDRPPPLTPEKN	48.1		1	YER032W	254-267	Putative participant in 3' mRNA processing
LPLSRVQPVQPSQT	32.8		1	YNL007C	295-308	sit4 suppressor, dnaJ homolog
ASFRKTKPPPPLDF	19.5		1	YAL017W	81-94	Serine/threonine kinase
PKTGKPLPTQPSSS	21959.5		1	YKR001C	557-570	putative GTP-binding protein; similar to mammalian Mx proteins
QATGRRGPAPPPPP	63.2		1	YOR181W	378-391	Actin assembly factor
TGESRKAPLIPLLK	23.8		1	YGR099W	447-460	telomere binding protein
LRISKPDPECPSKL	22.3		1	YBL101C	847-860	involved in cell wall biogenesis
EIKDRDQPAVPPSP	20.2		1	YOL047C	317-330	Hypothetical ORF
GDHPKGPPPPPPPD	28.1		1	YOR389W	154-167	Hypothetical ORF
NNSTRPIPAIPMDL	1766.7		1	YJL133W	8-21	mitochondrial carrier protein
FEEDKMTPSTPVRS	65.0		1	YJR092W	847-860	involved in bud site selection
YSYLRLLPWWPSLA	138.2		1	YJL083W	456-469	Hypothetical ORF
SFIRKRAPTPPAPS	208.0		1	YBR108W	721-734	Hypothetical ORF
FLQDRVIPIFPHYP	4.9		1	YMR283C	55-68	Initiator methionine tRNA 2'-O-ribosyl phosphate transferase
AEIVKLTPKNPFYK	39.3		1	YGL056C	180-193	similar to S. pombe sds23
NIFQKQLPKMPKEY	16738.4		1	YGR252W	122-135	histone acetyltransferase
LTKIRRRPQQPLTD	116.6		1	YER047C	13-26	member of the AAA ATPase family of proteins
IQQNKQGPKIPFYL	19.8		1	YBR028C	374-387	Hypothetical ORF
AVGGKWEPGNPIAI	0.0		1	YHR113W	80-93	Hypothetical ORF
IESFRERPLEPPRK	55.1		1	YDR448W	138-151	transcription factor, member of ADA and SAGA, two transcriptional adaptor/HAT (histone acetyltransferase)complexes
NSVIRGCPGLPDTL	35.5		1	YPL066W	13-26	Hypothetical ORF
TEVWRKVPMKPIFE	59.1		1	YCR032W	1849-1862	(putative) acetic acid export pump
DFRGRAYPLSPHFN	975.0		1	YFL036W	825-838	mitohcondrial RNA polymerase
NQIARQIPYQPWYL	47.5		1	YDR107C	515-528	Hypothetical ORF
ALSTKGYPHEPPLL	35.4		1	YGR172C	61-74	Golgi integral membrane protein, interacts with Ypt proteins
EEEAKSVPPIPADQ	10.6		1	YOL027C	550-563	Hypothetical ORF
SRYLKDHPNLPTPE	94.1		1	YOR353C	203-216	Hypothetical ORF
GSYIKRTPKIPEKD	554.4		1	YDR026C	219-232	Hypothetical ORF
FASEKGAPFFPNKT	12.3		1	YPR144C	134-147	Hypothetical ORF
YKNRKNLPTIPIRL	28157.0		1	YGL085W	139-152	Hypothetical ORF
RLIKRLKPPAPKEP	166.0		1	YML127W	362-375	Hypothetical ORF
NLSLRYAPNLPPVI	40.5		1	YHL035C	1327-1340	Hypothetical ORF
APVVKSEPSLPRMR	49.7		1	YJL083W	57-70	Hypothetical ORF
NDMAKPLPTPPTAE	12999.4		1	YOR188W	2-15	involved in polarized growth
VVAVKIIPKKPWNA	66.9		1	YKL048C	113-126	protein kinase
SSVSKLKPSLPNKL	30.7		1	YPL242C	73-86	Similar to mammalian IQGAP proteins
YVNPRNLPSVPNGL	2352.1		1	YLR418C	264-277	RNA polymerase II accessory protein
AFVPKRKPSLPQLA	78.9		1	YLR371W	185-198	GDP-GTP Exchange Protein (GEP) for Rho1p
PKSPKAYPKLPDIQ	143.3		1	YDL117W	352-365	Product of gene unknown
GIMIKAKPSSPYTY	62.2		1	YLR260W	30-43	sphingoid long chain base (LCB) kinase
PVRCRVLPATPRQI	28182.5		1	YKL086W	103-116	Hypothetical ORF
AKDYRFNPAIPLRI	208.4		1	YLR073C	11-24	Hypothetical ORF
TVRTRRRPPPPPIP	95.5		1	YNL094W	462-475	Hypothetical ORF
SEMHRAAPETPRSI	95.5		1	YKL050C	40-53	Hypothetical ORF
ITAEKSAPTSPEVY	116.3		1	YMR219W	1471-1484	involved in silencing
KITKKLGPKLPKAS	47.2		1	YNL297C	1291-1304	Product of gene unknown
KMAKKLLPYKPHNS	522.3		1	YBR270C	208-221	Hypothetical ORF
VTDIKLTPTDPLVG	47.9		1	YDL230W	193-206	phosphotyrosine-specific protein phosphatase
KKHDKLHPNYPSVK	72.4		1	YPL019C	129-142	polyphosphate synthetase (putative)
TLDEKNLPRLPTPF	28075.9		1	YKR055W	36-49	ras homolog--GTP binding protein
NPFVRINPNRPEAA	35.9		1	YBR136W	500-513	similar to phosphatidylinositol(PI)3-kinases required for DNA damage induced checkpoint responses in G1, S/M, intra S, and G2/M in mitosis
ALEERFDPKSPTKR	33.3		1	YMR129W	520-533	Nuclear pore membrane glycoprotein
EFQSKSSPVPPASE	34.9		1	YDR008C	96-109	Hypothetical ORF
TSSSRRGPGRPRKD	416.5		1	YDR310C	200-213	nuclear protein involved in silencing
DKIFKTDPNEPAND	16.7		1	YDL174C	572-585	mitochondrial enzyme D-lactate ferricytochrome c oxidoreductase
KQRIRKIPGIPLMS	178.9		1	YDR339C	161-174	Hypothetical ORF
ALLIKTVPGFPLLE	22.1		1	YGR061C	138-151	5'-phosphoribosylformyl glycinamidine synthetase
FSKKKEAPEDPKNL	42.3		1	YNL231C	5-18	homologous to Pdr17p and Sec14p
TDLFKPLPEPPTEL	14667.3		1	YNL331C	2-15	Hypothetical aryl-alcohol dehydrogenase
LSKLRLSPENPSNT	54.8		1	YKL101W	1214-1227	Putative protein kinase homologous to S. pombe cdr1/nim1
TTKHKAPPPPPPTA	6.1		1	YOR181W	179-192	Actin assembly factor
LMSLKRFPQLPSNT	660.8		1	YOL125W	162-175	Hypothetical ORF
LSRSKPLPLTPNSK	55943.9		1	YCL027W	415-428	serine/threonine-rich membrane protein
ITRARYMPQDPNIV	153.2		1	YEL056W	121-134	subunit of a cytoplasmic histone acetyltransferase
FGTAKILPEEPSNT	183.3		1	YDR490C	268-281	Ser/Thr protein kinase
PDLNKRPPREPIEF	69.6		1	YDR195W	471-484	RNA-binding protein, involved in mRNA processing
NGMPRRIPDYPDAF	28.9		1	Q0045	434-447	cytochrome-c oxidase subunit I
ILKNRMNPEKPYEL	100.5		1	YBL034C	850-863	component of the mitotic spindle
VNIGRRSPYLPLQP	94.0		1	YLR212C	354-367	gamma tubulin-like protein, interacts with Spc98p and Spc97p, the Tub4p-Spc98p-Spc97p complex may be part of the microtubule attachment site at the spindle pole body
LDVRRIYPKGPLLV	130.9		1	YIL113W	50-63	Hypothetical ORF
HKFVKSSPVVPFDD	53.1		1	YOR335C	27-40	Cytoplasmic alanyl-tRNA synthetase gene
YWGKKFEPERPFEF	460.0		1	YJR137C	1187-1200	Putative sulfite reductase
KHEPKKSPTTPALA	21.3		1	YDL220C	702-715	binds to single-stranded TG1-3 telomere G-tails
LNRQKNYPDAPAIF	56.9		1	YKL216W	87-100	dihydroorotate dehydrogenase
KNILKVCPVLPSIL	57.8		1	YMR247C	301-314	Hypothetical ORF
YILPKTDPRSPYYI	19.5		1	YPR115W	96-109	Hypothetical ORF
DQLNRLLPNLPEEE	12024.7		1	YJR090C	138-151	cyclin F box protein
PFLIKFTPKFPQSI	97.2		1	YMR156C	9-22	Hypothetical ORF
GNNSRNIPPPPPPP	28.3		1	YMR089C	148-161	mitochondrial membrane ATPase of the CDC48/PAS1/SEC18 (AAA) family
DRLSKIKPFLPQSI	237.2		1	YLR247C	271-284	Hypothetical ORF
QLINRFMPHFPSSP	323.3		1	YHR036W	42-55	Hypothetical ORF
AKIDKVSPEDPWVL	25.7		1	YJR158W	273-286	hexose permease
VLKIKPLPYKPRGR	3406.8		1	YER093C	584-597	Hypothetical ORF
PANPKILPKIPSGA	16371.5		1	YPL137C	1165-1178	Hypothetical ORF
STDHRGTPANPGRV	60.8		1	YER163C	43-56	Hypothetical ORF
WRWARDTPRAPGLH	2031.7		1	YCR020C	147-160	Transcription regulator
LIWHKNKPTEPDNK	82.2	56.2	15	YAR009C	1032-1045	Hypothetical ORF, 
WFDLKGLPRQPEPL	19606.4		1	YFL041W	550-563	multicopper oxidase, type 1 integral membrane protein
TINSRFYPPIPISE	86.9		1	YMR154C	67-80	Cysteine protease similar to E. nidulans palB
KKHDKLYPKYPSVK	114.2		1	YFL004W	130-143	polyphosphate synthetase (putative)
KKNPKKSPMGPQGA	136.4		1	YPL214C	146-159	TMP pyrophosphorylase, hydroxyethylthiazole kinase
HLVRKVAPTKPMYC	121.4		1	YHR070W	477-490	Hypothetical ORF
WENFKEEPGEPLSR	38.9		1	YMR227C	326-339	TFIID subunit
LIDFKDYPDVPKVP	36.0		1	YNL231C	198-211	homologous to Pdr17p and Sec14p
KQAKRAPPSSPYVV	127.2		1	YDR406W	496-509	probable multidrug resistance transporter
LNQSKGQPFQPSPT	24.8		1	YBL101C	22-35	involved in cell wall biogenesis
HTIPKSGPIVPYVL	42.1		1	YGR010W	26-39	Hypothetical ORF
AKINKVSPEDPWVL	23.6	4.0	3	YDL245C	273-286	Hexose transporter,high-affinity hexose transporter,Putative hexose transporter
RPKRRAPPPVPKKP	5189.1		1	YIR003W	383-396	Hypothetical ORF
KNPTKSPPPPPSPS	0.0		1	YLR337C	698-711	Proline-rich protein verprolin
NTLLKVVPQEPTAV	75.6		1	YPR029C	360-373	Gamma-adaptin, large subunit of the clathrin-
TKFTKPKPKQPVLP	57.7		1	YLR439W	17-30	Mitochondrial 60S ribosomal protein L4
QPPDRNLPSHPSSN	78.5		1	YGR143W	154-167	encodes a predicted type II membrane protein highly homologous to Kre6p
LLPTKLIPSIPGGK	17.1		1	YER105C	312-325	Nucleoporin similar to Nup157p and to mammalian Nup155p
SVSEKTNPSSPSVS	111.2		1	YHR061C	244-257	interacts with GTPase, involved in bud emergence
EELARVTPLTPKEY	54.5		1	YDL195W	1179-1192	Component (p150) of COPII coat of secretory pathway vesicles
QIVNKPLPPLPVAG	60064.6		1	YJL128C	89-102	MAP kinase kinase (MEK), may act as a scaffolding protein for Sho1p, Ste11p, and Hog1p
TSGYKYFPQFPQLK	36.2		1	YOR227W	765-778	Hypothetical ORF
LDLSKYGPLPPSRA	78.9		1	YLR143W	384-397	Hypothetical ORF
RYPFRMIPELPPKR	2727.1		1	YMR004W	186-199	peripheral Golgi membrane protein
DEPIRYAPGDPIEK	54.9		1	YNL132W	471-484	Hypothetical ORF
VKPTKLEPENPQKP	23.8		1	YFL054C	234-247	Hypothetical ORF
NSTVRRKPHSPNKK	146.6		1	YDR223W	8-21	Hypothetical ORF
PKHIRNEPVKPFRN	46.8		1	YHR037W	25-38	delta-1-pyrroline-5-carboxylate dehydrogenase
VKATKWPPKLPEIQ	25.7		1	YMR239C	193-206	Ribonuclease III
DYRPKCIPCPPNGI	23.7		1	YML034W	511-524	Spliced mRNA and Cell cycle regulated gene
RIRDKSKPSSPTAT	168.7		1	YDR474C	379-392	Hypothetical ORF
EFPGKKCPRLPHRN	71.6		1	YPR097W	343-356	Hypothetical ORF
AERAKKAPSLPEGQ	173.3		1	YJR016C	376-389	dihydroxyacid dehydratase
SKIPKSIPIIPYVL	76.7		1	YLR328W	26-39	Hypothetical ORF
AVLIRADPLNPKVV	13.9		1	YCR028C	355-368	Amino acid permease
LPFPRKNPKLPENT	149.0		1	YHR099W	3263-3276	ATM/Mec1/TOR1+2-related
RLLSKYRPSCPIIL	41.8		1	YOR347C	411-424	pyruvate kinase
GTVTKTAPSFPQSS	25.5		1	YPL075W	604-617	trans-acting positive regulator of the enolase and glyceraldehyde-3-phosphate dehydrogenase gene families
GTTNRGPPPLPPRA	625.9		1	YLR144C	18-31	involved in cortical actin cytoskeleton assembly
LAGIRLVPVLPILL	22.2		1	YLR235C	75-88	Hypothetical ORF
IPYEKRDPTSPAPL	29.3		1	YLR129W	367-380	interacts with Dom3p
LGSEKSCPLAPAVA	11.2		1	YDL197C	382-395	Anti-silencing protein, involved in transcription
QVYEKTIPLFPPEI	31.6		1	YDR416W	606-619	(putative) involved in cell cyle; similar to Drosophila crooked neck
FGSNKNNPVPPELT	30.7		1	YIL125W	149-162	alpha-ketoglutarate dehydrogenase
LKDNRLLPSWPKRG	350.4		1	YIL047C	206-219	plasma membrane protein
GKMVKWGPLRPFLS	147.7		1	YOL072W	279-292	Hypothetical ORF
EVLRKYIPGEPEFL	47.5		1	YDR023W	429-442	seryl-tRNA synthetase
LQQRRYYPIFPGSI	38.8		1	YBL035C	565-578	B subunit of DNA polymerase alpha-primase complex
QRLDRDKPHEPNGY	37.3		1	YDL076C	274-287	Hypothetical ORF
VVNEKEVPAEPETQ	28.5		1	YER120W	161-174	involved in inositol metabolism, regulator of INO1 expression
TGKFRYMPFSPAGT	301.2		1	YPR135W	471-484	DNA polymerase alpha binding protein
EFIVKTIPVPPRDF	57.2		1	YER025W	296-309	gamma subunit of translational initiation factor eIF-2
REYIKSLPMYPAAP	5156.0		1	YBL016W	257-270	cdc2+/CDC28 related kinase with positive role in conjugation
LKHTKNKPKNPDTA	45.5		1	YGL131C	1018-1031	Hypothetical ORF
IVNEKRTPALPSNL	86.8		1	YOR191W	260-273	contains motifs that are present in a family of DNA-dependent ATPases, the SWI2/SNF2-like proteins
LNTMKKRPAPPSLP	374.2		1	YOR231W	77-90	protein kinase involved in protein kinase C pathway
YYYYKHYPNMPPIN	59.1		1	YMR313C	453-466	Hypothetical ORF
SNFKKRDPGLPDFQ	36.9		1	YPL083C	302-315	54kDa subunit of the tetrameric tRNA splicing endonuclease
KTRNKPKPLWPQVK	115.0		1	YGR033C	56-69	Hypothetical ORF
AKVNKCPPDHPYIQ	32.9		1	YHR094C	277-290	High-affinity hexose (glucose) transporter
ETKKKWQPLPPEPL	436.0		1	YOR042W	368-381	Hypothetical ORF
VLGPKYDPKCPEEH	45.5		1	YNL163C	601-614	Hypothetical ORF
NTINKSNPQGPSDN	57.6		1	YMR067C	383-396	Hypothetical ORF
TARNKKSPGGPRQR	109.4		1	YLR244C	372-385	methionine aminopeptidase
SILRKSSPEEPFMS	54.4		1	YNR023W	296-309	73 kDa subunit of the SWI/SNF transcription activation complex, homolog of Rsc6p subunit of the RSC chromatin remodeling complex
PPQMRSNPQQPPQD	56.5		1	YPL204W	472-485	casein kinase I isoform
MYDRKVIPRMPWHD	569.2		1	YKR031C	861-874	Phospholipase D
TGGGRIVPGVPPGA	72.9		1	YGR054W	516-529	Hypothetical ORF
MLFMKGSPSEPKCG	59.6	9.9	2	YDR098C	199-212	Protein with glutaredoxin activity,Protein with glutaredoxin activity
FLLKKMFPAPPLPT	149.3		1	YDL172C	130-143	Hypothetical ORF
ATGKRKLPGWPSAD	52.8		1	YIL165C	34-47	Hypothetical ORF
HSTPKPLPPVPALS	21618.6		1	YNL106C	1030-1043	inositol polyphosphate 5-phosphatase
KPAGRPIPPAPTHY	115.3		1	YGR058W	101-114	Hypothetical ORF
ELDIKQGPVRPFIV	27.9		1	YDL095W	18-31	dolichyl phosphate-D-mannose:protein O-D-mannosyltransferase
LQESKTVPQSPKKP	37.8		1	YOR058C	189-202	encodes component of the spindle midzone
PPNYKQQPNCPSSN	27.6		1	YLR183C	18-31	Hypothetical ORF
PIVKKNVPKPPPLV	50.2		1	YBR123C	400-413	transcription factor tau (TFIIIC) subunit 95
RLVNKLLPPHPFAD	20271.9		1	YGL143C	139-152	Mitochondrial polypeptide chain release factor
MYGSKFIPFGPKCQ	145.1		1	YER038C	415-428	Hypothetical ORF
QGSNKYSPSSPLTT	44.3		1	YDR122W	964-977	Serine/threonine protein kinase
PKCEKIEPLSPSFK	84.8		1	YJL172W	61-74	carboxypeptidase yscS
AGLYKLSPLYPFDV	26.3		1	YLR291C	296-309	translation initiation factor eIF2b, 43 kDa subunit; negative regulator of GCN4 expression
VYRRKCIPFAPHQI	135.3		1	YFR032C	169-182	Hypothetical ORF
VLTVKMSPSLPDEI	49.5		1	YCR030C	726-739	Hypothetical ORF
GTRPKILPKIPTGA	11752.2		1	YOR227W	1148-1161	Hypothetical ORF
WSQMRMNPTNPDWI	132.0		1	YPR074C	45-58	Transketolase 1
DNELKDEPEPPNLI	32.3		1	YGR093W	206-219	Hypothetical ORF
KAALKYHPDKPTGD	60.7		1	YNL007C	28-41	sit4 suppressor, dnaJ homolog
NFPQRMMPPPPGLV	74.5		1	YKL204W	475-488	probable purine nucleotide-binding protein
LAYERPLPDLPSTI	64087.5		1	YKR027W	747-760	Hypothetical ORF
MKAYRANPPLPIDS	230.8		1	YDR104C	798-811	Product of gene unknown
PFIRRYTPLKPITK	59.0		1	YKR093W	410-423	Peptide transporter
YAVGRIVPDSPTYD	39.9		1	YBL035C	295-308	B subunit of DNA polymerase alpha-primase complex
FSTKKSKPIRPFVF	182.3		1	YMR259C	335-348	Hypothetical ORF
IESLREIPYGPDFD	47.7		1	YML105C	200-213	signal recognition particle subunit, homologue of mammalian SRP19
QHKPKVKPSKPEAK	88.9		1	YHL007C	236-249	serine/threonine protein kinase
KTKKKTVPVKPLQL	34.1		1	YBL017C	684-697	carboxypeptidase Y sorting receptor in late Golgi; Type I integral membrane protein 166aa cytoplasmic tail, 1300 aa lumenal domain
TELLKTLPFYPTPS	53.6		1	YGR110W	91-104	Hypothetical ORF
IGKSKSAPPIPEDT	6.7		1	YJL095W	1392-1405	MEKK serine/threonine kinase
KKNKKKVPLNPLAK	102.0		1	YNL050C	247-260	Hypothetical ORF
MTQPKKNPMEPKTD	15.9		1	YDL148C	252-265	Hypothetical ORF
ITDTKLFPGNPNLM	43.8		1	YFR029W	524-537	regulator of peptide permease
TSCTKEKPTPPTTT	21.0		1	YIR019C	265-278	cell surface flocculin with structure similar to serine/threonine-rich GPI-anchored cell wall proteins
AGHIKTHPNSPTPG	163.0		1	YKL064W	452-465	Product of gene unknown
KIVRRDYPSTPVIV	33.5		1	YOR019W	147-160	Hypothetical ORF
ETSLRVLPIAPKIF	2876.1		1	YDL231C	393-406	Product of gene unknown
SKRMKALPKGPAAL	6311.1		1	YER164W	1316-1329	transcriptional regulator
ERDGRGVPLGPRNH	38.0		1	YGL023C	22-35	similar to Fab1 and Vps27; involved in telomere-proximal repression of gene expression
LWRPRIVPILPYIT	111.8		1	YDR335W	779-792	member of major facilitator superfamily, involved in pheromone response
AKSNKVSPEDPAVQ	44.1		1	YLR081W	283-296	galactose permease
DLDWRKIPFLPKEI	1068.7		1	YLR427W	487-500	Hypothetical ORF
GYDEKGNPIPPNNW	66.3		1	YJL216C	137-150	Hypothetical ORF
KQLKKQGPKRPSSA	150.9		1	YKL032C	354-367	intrastrand crosslink recognition protein
SENGRLTPGLPRSY	35.8		1	YPR111W	42-55	kinase required for late nuclear division
LTSVKIVPQRPISD	15.3		1	YAL054C	43-56	inducible acetyl-coenzyme A synthetase
TIEARVHPEPPNKP	32.7		1	YDR330W	403-416	Hypothetical ORF
LDSMKNLPLNPSKK	7996.5		1	YDL027C	309-322	Hypothetical ORF
SLISKRNPCYPYGI	159.1		1	YEL050C	18-31	mitochondrial ribosomal protein L2 of the large subunit
LYREREEPPLPKRI	188.7		1	YKL214C	53-66	Hypothetical ORF
SLKNRDGPITPSTI	25.7		1	YPR128C	112-125	Hypothetical ORF
LPKLKSNPSVPHLH	114.0	43.4	2	YBR218C	505-518	pyruvate carboxylase,pyruvate carboxylase
KGVLKEYPMRPYGS	78.4		1	YCR068W	315-328	Hypothetical ORF
SRSKRSKPLPPQLL	1739.5		1	YJL095W	840-853	MEKK serine/threonine kinase
DGKLKHIPRRPYEI	48.8		1	YEL007W	26-39	Hypothetical ORF
MPNLKRLPIPPLQD	24534.6		1	YAR035W	1-14	Outer carnitine acetyltransferase, mitochondrial
LSGTRLVPNCPLLW	94.0		1	YBR055C	692-705	RNA splicing factor
PLRERIIPILPANS	950.2		1	YMR164C	159-172	Predicted 758 amino acid polypeptide with poly-glutamine and poly-asparagine domains
ALWAKFFPEKPLNI	115.0		1	YGR024C	111-124	Hypothetical ORF
NAPERAVPILPPRN	52.7		1	YBR108W	539-552	Hypothetical ORF
SKVNKVAPDHPFIQ	0.0		1	YDR345C	274-287	Low-affinity glucose transporter
NSGEKIYPQEPPIS	25.7		1	YJL020C	582-595	Hypothetical ORF
SKYAKLDPSTPVSL	32.6		1	YNL239W	287-300	Aminopeptidase of cysteine protease family
SVDPKNYPDAPLEG	28.2		1	YKL215C	38-51	Hypothetical ORF
LQYHKKNPYSPLFS	63.3		1	YPL020C	12-25	Smt3-processing enzyme
MTVPRNRPMAPFGT	186.4		1	YLR064W	1-14	Hypothetical ORF
FANIKREPVHPEIR	76.0		1	YPR101W	28-41	Component of a protein complex associated with the splicing factor Prp19p.
TGKPRKTPRPPFPF	121.0		1	YLR422W	149-162	Hypothetical ORF
NAQLRKTPLEPGLE	48.6		1	YDL126C	668-681	microsomal ATPase
MSWCKERPECPLCR	154.9		1	YDR265W	311-324	C3HC4 zinc-binding integral peroxisomal membrane protein
EGTTKVDPIIPVPE	70.4		1	YJR122W	96-109	component of CCR4 transcriptional complex
PKKSRVLPPLPFPL	24979.0		1	YER032W	884-897	Putative participant in 3' mRNA processing
SEAKRKFPEAPEVP	3.8		1	YNL121C	455-468	70 kDa mitochondrial specialized import receptor of the outer membrane
PYMYKYLPRFPNLK	1588.9		1	YPL137C	764-777	Hypothetical ORF
LVPSKAIPPLPQLD	102.1		1	YJL066C	98-111	Hypothetical ORF
FHDPKFIPNKPYRQ	121.9		1	YGR019W	335-348	gamma-aminobutyrate (GABA) transaminase (4-aminobutyrate aminotransferase)
EFDEKLPPKKPAGP	38.9		1	YMR072W	109-122	HMG-1 homolog, mitochondrial
DTYARNNPDFPPQN	4.9		1	YDR164C	226-239	(putative) SNARE docking complex subunit
MAEFRRVPLPPMAE	57.5		1	YML058W	28-41	Suppressor of mec lethality
TQSGRMGPSEPKHR	78.4		1	YML020W	26-39	Hypothetical ORF
TYLTRPLPSTPNED	14247.8		1	YOL070C	348-361	Hypothetical ORF
TLDEKECPSVPPTV	32.4		1	YKL148C	624-637	flavoprotein subunit of succinate dehydrogenase
PSRSKSNPILPIMR	98.4		1	YLR319C	684-697	Actin Interacting Protein
EEQVKEKPNEPEGK	30.7		1	YLL021W	188-201	spindle pole antigen
INNTRLSPNSPTPP	42.9		1	YER164W	1330-1343	transcriptional regulator
LIWHKNKPTKPDNK	106.2	65.9	13	YBL101W-B	1606-1619	Hypothetical ORF,Hypothetical ORF,Hypothetical ORF,Hypothetical ORF,Hypothetical ORF,Hypothetical ORF,Hypothetical ORF,Hypothetical ORF,Hypothetical ORF,Hypothetical ORF,Hypothetical ORF,Hypothetical ORF,Hypothetical ORF
SVNIKCWPLKPSNF	49.8		1	YNL226W	113-126	Hypothetical ORF
KSYRKADPTNPQGW	29.0		1	YBR055C	231-244	RNA splicing factor
NLYQRTTPAGPDPS	60.6		1	YOL019W	467-480	Hypothetical ORF
INVEREAPMFPVPY	49.4		1	YHR014W	144-157	sporulation protein
ENTPRPNPTQPRKP	13.1		1	YDR359C	772-785	vacuolar import degradation
IMDAKFHPFKPQLF	94.3		1	YMR049C	642-655	Hypothetical ORF
TKAKKEKPKPPKPI	56.3		1	YMR044W	280-293	ISWI One Complex
SRVTRKRPREPKST	95.0	52.1	16	YBL111C	334-347	Hypothetical ORF,Y'-helicase protein 1,Hypothetical ORF,Y'-helicase protein 1,Y'-helicase protein 1,Hypothetical ORF,Hypothetical ORF,Hypothetical ORF,Hypothetical ORF,Hypothetical ORF,Y'-helicase protein 1,Y'-helicase protein 1,Hypothetical ORF,Y'-helicase protein 1,Hypothetical ORF,Y'-helicase protein 1
ILFERILPILPVES	5678.9		1	YOL081W	29-42	encodes a GTPase activating protein, highly homologous to Ira1p, homologue of neurofibromin
RFSSRRAPIAPSGK	124.1		1	YMR031W-A	89-102	Hypothetical ORF
RRLKKNLPSLPTPV	27044.6		1	YOR127W	138-151	rho type GTPase activating protein
KTVDKGLPMIPTYV	8309.3		1	YDR516C	56-69	Hypothetical ORF
GLVLRSTPVIPDMK	60.9		1	YPR019W	330-343	Involved in initiation of DNA replication
KNIIKYVPWGPPLE	33.3		1	YLR142W	425-438	proline oxidase
YSTNRGIPARPCKD	179.4		1	YPL073C	79-92	Hypothetical ORF
FFYRRDIPDVPITT	838.9		1	YDR310C	827-840	nuclear protein involved in silencing
KYIIKTEPESPEED	55.5		1	YLR133W	510-523	choline kinase
HNAAKPIPHVPQAS	82.1		1	YKR067W	8-21	Hypothetical ORF
NKIPKHLPADPIFS	67.2		1	YCR032W	1499-1512	(putative) acetic acid export pump
VTSVKLHPNLPIVF	58.2		1	YOR269W	158-171	Required for viability in the absence of Cin8p
TYGFRVRPDFPVFG	71.3		1	YMR295C	130-143	Hypothetical ORF
MVRPAPPRRADPEG	607.7	Q0297		11-24	Hypothetical ORF
QPAPRIPSKDAIIS	497.9	YAL051W	OAF1	100-113	 transcription factor
FPDPNNPSKVQIRM	165.9	YAL051W	OAF1	375-388	 transcription factor
ENFPIVPLKSVAQD	45.8	YAL051W	OAF1	638-651	 transcription factor
KIMPPTPAKKVEFI	1219.0	YAL024C	LTE1	312-325	 putative GTP-exchange protein
TTRPAPPSKAKDVA	763.3	YAL011W		347-360	 Hypothetical ORF
GNIPVFPAKFGIQF	213.0	YAL010C	MDM10	476-489	 Mitochondrial outer membrane protein involved in mitochondrial morphology and inheritance
ATVPSAPYRKQIIS	121.5	YAR002W	NUP60	11-24	nuclear pore protein
KISPSAPSKDSFTK	79.6	YAR002W	NUP60	350-363	 nuclear pore protein
LSKPSKPLKEIRFD	476.9	YAR003W		101-114	 Hypothetical ORF
IAYPGDPLRFHSHL	174.5	YAR008W	SEN34	207-220	 34kDa subunit of the tetrameric tRNA splicing endonuclease
DYQPLSPPRELDPD	75.3	YAR014C		249-262	 Hypothetical ORF
ATRPSSPMRHKSIS	400.8	YAR019C	CDC15	585-598	 protein kinase domain
ACLPVGPRKNGMNV	214.9	YAR061W		26-39	Hypothetical ORF
LSLPRLPNKHHWPL	3281.3	YAR068W		116-129	 Hypothetical ORF
APLPPQPRKHDKTP	152.5	YBL105C	PKC1	587-600	 Protein Kinase C
KPDPECPSKLRHYE	216.4	YBL101C	ECM21	851-864	 involved in cell wall biogenesis
CGFPLLPSKRGVTA	644.5	YBL095W		165-178	 Hypothetical ORF
QSNPTSPTKQTFTI	39.1	YBL085W	BOI1	600-613	 BEM1-binding protein
PNEPGAPSRLSFEN	85.1	YBL067C	UBP13	285-298	 ubiquitin carboxyl-terminal hydrolase
DRPPDVPRKIIVGR	477.2	YBL067C	UBP13	301-314	 ubiquitin carboxyl-terminal hydrolase
QLTPLLPDKYFDSA	57.6	YBL066C	SEF1	693-706	 putative transcription factor
DHKPENPIRTFKDL	168.5	YBL042C	FUI1	90-103	 uridine permease
DDTPSIPSKISSKS	207.2	YBL034C	STU1	1313-1326	component of the mitotic spindle
IINPDTPHRRIFNQ	174.4	YBL019W	APN2	264-277	 AP endonuclease
LRRPIFPGRDYRHQ	112.0	YBL016W	FUS3	218-231	 cdc2+/CDC28 related kinase with positive role in conjugation
DSIPVDPEKVVAIV	91.0	YBL015W	ACH1	216-229	 acetyl CoA hydrolase
GPPPAMPARPTATT	89.9	YBL007C	SLA1	192-205	" contains 3 SH3 domains, interacts with Bee1p"
ELPPIKPPRPTSTT	102.4	YBL007C	SLA1	619-632	" contains 3 SH3 domains, interacts with Bee1p"
DLQPLEPKKAAAST	220.5	YBL007C	SLA1	805-818	" contains 3 SH3 domains, interacts with Bee1p"
APAPLDPFKTGGNN	680.9	YBL007C	SLA1	849-862	" contains 3 SH3 domains, interacts with Bee1p"
SNSPQIPKKKVKDQ	67.2	YBL004W		1825-1838	Hypothetical ORF
SLPPTPPYKAHKKK	544.0	YBR007C		353-366	 Hypothetical ORF
GVYPSRPEKTYDYS	109.2	YBR026C	MRF1'	71-84	Nuclear protein that binds to T-rich strand of core consensus sequence of autonomously replicating sequence
PFIPKFPSRESVES	162.9	YBR036C	CSG2	302-315	 contains 9 or 10 putative membrane spanning regions; putative Ca2+ binding protein (homology to EF-hand Ca2+ binding site)
QGLPASPSRAALRY	140.4	YBR038W	CHS2	55-68	chitin synthase 2
HNSPVAPNRYAANL	102.6	YBR038W	CHS2	84-97	chitin synthase 2
VTVPKLPFKLAVNK	129.0	YBR040W	FIG1	181-194	 integral membrane protein
EYSPLVPSKMCADK	183.1	YBR044C	TCM62	356-369	 mitochondrial protein; (putative) chaperone
DSLPFAPLRKVYEL	96.8	YBR056W		139-152	 Hypothetical ORF
VPPPNVPKKDKREV	11310.2	YBR058C	UBP14	659-672	 Ubiquitin-specific protease
ALKPKTPSKAPRKR	830.0	YBR060C	ORC2	65-78	origin recognition complex subunit 2
PPEPATPSKKSLTT	46.0	YBR060C	ORC2	169-182	 origin recognition complex subunit 2
ENKPFKPPRRVGSN	164.2	YBR073W	RDH54	41-54	Putative helicase similar to RAD54
TDYPFKPPKISFTT	178.5	YBR082C	UBC4	59-72	ubiquitin-conjugating enzyme
AKQPKEPKKRTTRR	102.7	YBR089C-A	NHP6B2	7-20	11-kDa nonhistone chromosomal protein
KKDPNAPKRRLSAY	151.5	YBR089C-A	NHP6B2	21-34	11-kDa nonhistone chromosomal protein
EMIPSSPQRKSVSN	163.6	YBR098W	MMS4	51-64	Product of gene unknown
FDFPLSPVKHENPT	27.7	YBR098W	MMS4	196-209	 Product of gene unknown
QKTPPSPAKPKQKT	203.1	YBR102C	EXO84	26-39	Component of the exocyst complex; homolog in rat brain called rExo84.
KSFPPPPLKPGQKT	85.4	YBR108W		84-97	Hypothetical ORF
QGQPLPPPRGQVIL	159.3	YBR108W		287-300	 Hypothetical ORF
GGQPPVPVRMQPQP	120.3	YBR108W		379-392	 Hypothetical ORF
IMPPPKPFRHGLDS	8746.4	YBR108W		517-530	 Hypothetical ORF
RAVPILPPRNNVEP	125.9	YBR108W		543-556	 Hypothetical ORF
FLPPPKPFRHTETK	482.8	YBR108W		587-600	 Hypothetical ORF
FQPPPKPFRRSQSS	884.0	YBR108W		657-670	 Hypothetical ORF
APTPPAPSRSEKLH	257.7	YBR108W		727-740	 Hypothetical ORF
NAPPYVPQRSKQPD	143.3	YBR114W	RAD16	165-178	" Radiation repair protein, putative DNA helicase"
ITLPRRPAKKIQLG	281.3	YBR122C	MRPL36	41-54	Mitochondrial ribosomal protein MRPL36 (YmL36)
DSLPKLPFRSWGQP	333.4	YBR132C	AGP2	490-503	 Amino acid permease
GAKPKIPSKLYQSV	144.9	YBR138C	HDR1	124-137	 Unknown
TNYPVNPEKHEMDK	29.3	YBR140C	IRA1	1667-1680	GTPase activating protein
KSSPWSPYKVEKVL	137.1	YBR156C	SLI15	161-174	 Mitotic spindle protein involved in chromosome segregation.
VDAPINPTKILTFI	174.1	YBR163W	DEM1	375-388	 Weak similarity to Pta1p (pre-tRNA processing protein)
IIFPYDPLKLGTHA	112.6	YBR163W	DEM1	509-522	 Weak similarity to Pta1p (pre-tRNA processing protein)
SSIPPNPGKTAKPI	120.7	YBR198C	TAF90	108-121	" Probable transcription-associated factor protein, probable -transducin type"
DFTPVEPSKMREYI	91.0	YBR202W	CDC47	629-642	 MCM3 protein homolog (S. cerevisiae)
TPAPNLPEKTRLAL	60.9	YBR208C	"DUR1,2"	872-885	 Urea amidolyase (contains urea carboxylase and allophanate hydrolase)
NYIPPDPPKDIQLN	38.1	YBR216C		239-252	 Hypothetical ORF
KYDPDNPNKDKLGT	158.7	YBR235W		52-65	Hypothetical ORF
NIQPDLPPRKIMIP	197.0	YBR239C		90-103	 Hypothetical ORF
PKDPCSPQRDEILT	130.5	YBR271W		27-40	Hypothetical ORF
LMPPDSPPRMTENT	121.0	YBR275C	RIF1	1790-1803	"RAP1-interacting factor, involved in establishment of repressed chromatin"
IAHPVRPHRAITMT	112.0	YBR276C	PPS1	631-644	 dual specificity protein phosphatase
LPVPQLPPKLLVYP	16.2	YBR279W	PAF1	17-30	RNA polymerase II-associated protein
TPPPVEPLKTKDLA	128.0	YBR284W		102-115	 Hypothetical ORF
VLEPSKPYKKNPFM	120.7	YBR284W		663-676	 Hypothetical ORF
VHGPGIPMKSLEVA	198.4	YBR297W	MAL33	381-394	 MAL-activator protein
AKSPLLPFKLLSDR	160.3	YCL073C		330-343	 Hypothetical ORF
MVTPSKPPKKSVGF	749.4	YCL063W		147-160	 Hypothetical ORF
NSLPCSPKKQPARN	198.0	YCL063W		173-186	 Hypothetical ORF
IPTPSKPLKKRKKR	86.1	YCL027W	FUS1	390-403	 serine/threonine-rich membrane protein
EILPVKPTKKSSKK	280.9	YCL014W	BUD3	808-821	 involved in bud site selection
QRHPKSPVKKPMTS	189.6	YCL014W	BUD3	878-891	 involved in bud site selection
LIPPGFPTKNYPPG	80.2	YCL010C		185-198	 Hypothetical ORF
MALPRTPLKTSTEE	1100.5	YCL009C	ILV6	276-289	 Small regulatory subunit of Acetolactate synthase
DQAPSLPPKPNTQL	175.8	YCL008C	STP22	158-171	 homologous to mouse and human Tsg101 tumor susceptibility genes
QNTPPLPPKPKSPH	8426.4	YCL008C	STP22	175-188	 homologous to mouse and human Tsg101 tumor susceptibility genes
AVDPENPKKLASKF	83.2	YCR023C		384-397	 Hypothetical ORF
VFLPTAPSKHMDFA	342.4	YCR042C	TSM1	478-491	 TATA binding protein-associated factor (TAF)
HSSPIAPSKAKRQR	200.9	YCR065W	HCM1	64-77	Transcription factor (fork head domain)
DPLPYSPLKLYDQK	143.5	YCR065W	HCM1	382-395	 Transcription factor (fork head domain)
GRIPQLPNRDEMTA	39.3	YCR073C	SSK22	1268-1281	protein kinase
LCIPDLPLRIHNQT	102.2	YCR087W		13-26	Hypothetical ORF
FSKPQEPVKAEEAE	257.0	YCR088W	ABP1	393-406	 Actin binding protein
AAQPPLPSRNVASG	81.6	YCR088W	ABP1	446-459	 Actin binding protein
EIAPSLPSRNSIPA	163.4	YCR088W	ABP1	471-484	 Actin binding protein
EAAPQLPSRSSAAP	86.7	YCR088W	ABP1	505-518	 Actin binding protein
CREPEVPQRLLTLI	104.6	YCR095C		250-263	 Hypothetical ORF
DVLPAGPVRSLEGA	114.6	YCR102C		122-135	 Hypothetical ORF
KWEPSTPQRNGPIL	174.7	YCR102C		158-171	 Hypothetical ORF
AIEPGVPSRYSDET	124.8	YDL246C		91-104	 Hypothetical ORF
GNTPDAPKRGFLGY	45.5	YDL245C	HXT15	44-57	Hexose transporter
LNSPDLPERTKLRN	109.6	YDL225W	SHS1	445-458	 Septin homolog
IFGPSFPFRSHIDV	182.0	YDL224C	WHI4	170-183	 Possible RNA binding protein. Homolog of Whi3.
QLLPNVPDKVLVPG	46.5	YDL220C	CDC13	391-404	 binds to single-stranded TG1-3 telomere G-tails
NNNPVPPQKINQPP	190.4	YDL203C		198-211	 Hypothetical ORF
SHQPYLPIKNKNIV	65.5	YDL203C		329-342	 Hypothetical ORF
TDSPQLPSKDKSQE	81.7	YDL197C	ASF2	472-485	" Anti-silencing protein, involved in transcription"
EYHPIKPLRSSSST	105.4	YDL180W		234-247	 Hypothetical ORF
TNPPIDPIREANVM	0.0	YDL171C	GLT1	572-585	 Glutamate synthase (NADPH)
VIRPGVPTKFTKKQ	512.7	YDL171C	GLT1	1275-1288	Glutamate synthase (NADPH)
TLRPGIPLKPMLAK	452.4	YDL164C	CDC9	384-397	 DNA ligase
SASPTLPTRRSRRL	211.7	YDL156W		62-75	Hypothetical ORF
QLFPVRPVRVRHED	95.2	YDL150W	RPC53	198-211	" RNA polymerase III (C) subunit, homologus to human BN51 protein"
PPPPPPPSRKCGTP	261.0	YDL146W		477-490	 Hypothetical ORF
LPVPPPPVRPSISF	171.9	YDL140C	RPO21	239-252	 RNA polymerase II large subunit
LVTPEEPAKNKSER	101.5	YDL129W		13-26	Hypothetical ORF
VVIPPVPSRYSDER	58.0	YDL117W	CYK3	95-108	 Product of gene unknown
SSMPNSPKKPVDSL	63.7	YDL117W	CYK3	117-130	 Product of gene unknown
TLIPPIPEKQSIKN	86.6	YDL113C		210-223	 Hypothetical ORF
VSTPPVPKKFQEIF	235.0	YDL107W	MSS2	9-22	cox1 pre-mRNA splicing factor
DSGPQRPKRTRAKG	202.3	YDL106C	GRF10	73-86	Homeobox-domain containing transcription fractor which is a positive regulator of PHO5 and other genes.
NEYPSKPPKVKFPA	329.6	YDL064W	UBC9	66-79	ubiquitin-conjugating enzyme
NLDPNPPVRGENLT	205.9	YDL046W		61-74	Hypothetical ORF
SASPYRPQRLPAKF	117.6	YDL033C		13-26	Hypothetical ORF
MKAPKMPDKHRDNY	180.6	YDL031W	DBP10	923-936	 similar to RNA helicases
TEPPMNPLKNREKM	138.3	YDL029W	ARP2	109-122	 actin-related protein
SMYPGLPSRLEKEL	334.2	YDL029W	ARP2	307-320	 actin-related protein
KNLPLNPSKKLEGK	206.4	YDL027C		313-326	 Hypothetical ORF
VSDPYVPTRNTFNY	391.5	YDL020C	RPN4	142-155	 ubiquitin-mediated 26S proteasome subunit
ERDPNMPKRPTNAY	83.8	YDL002C	NHP10	88-101	 HMG1-box containing protein
YGPPTDPRKQKQAK	197.7	YDR001C	NTH1	36-49	neutral trehalase
KRTPKIPEKDVKSD	3959.9	YDR026C		223-236	 Hypothetical ORF
HPDPADPAKELELN	201.7	YDR037W	KRS1	377-390	 lysyl-tRNA synthetase
TDYPFKPPKVNFTT	74.8	YDR059C	UBC5	59-72	ubiquitin-conjugating enzyme
NSPPVYPKRIRHFE	177.3	YDR061W		22-35	Hypothetical ORF
EIAPLIPKKPALRK	183.1	YDR080W	VPS41	597-610	 component of vacuolar membrane protein complex
VETPPKPIKKDVRF	8544.2	YDR085C	AFR1	535-548	" cytoskeletal protein, similar to arrestins"
GYDPTDPSRPRINE	119.0	YDR093W		1469-1482	Hypothetical ORF
ELPPTHPIRLGLAL	143.5	YDR099W	BMH2	164-177	 member of conserved eukaryotic 14-3-3 gene family
DYLPQHPHRTSSLP	87.8	YDR103W	STE5	109-122	 scaffold protein for MAP kinase cascade
LSTPSAPAKINNYS	67.0	YDR109C		605-618	 Hypothetical ORF
LDDPFTPPRWLHHI	93.0	YDR128W		52-65	Hypothetical ORF
IIFPTSPTKLTFSN	125.3	YDR130C	FIN1	112-125	 Cell cycle-dependent filament between nuclei
RPSPWLPSKPNCYH	1300.2	YDR151C	CTH1	80-93	member of the CCCH zinc finger protein family that has two or more repeats of a novel zinc finger motif consisting of Cys and His residues in the form Cx8Cx5Cx3H [where x is a variable amino acid (aa)]
QGYPRQPQRPQRYH	195.0	YDR171W	HSP42	27-40	"heat shock protein similar to HSP26, involved in cytoskeleton assembly"
LTSPKNPIKSVTKF	147.9	YDR172W	SUP35	569-582	 translation termination factor eRF3
ERDPNAPKKPLTVF	157.2	YDR174W	HMO1	100-113	 35 kDa protein belonging to the high mobility group (HMG) fanily of proteins
MEYPFKPPKMQFDT	164.0	YDR177W	UBC1	60-73	ubiquitin-conjugating enzyme
PFLPVLPQKPGGVR	1376.5	YDR178W	SDH4	35-48	succinate dehydrogenase membrane anchor subunit
NKVPTNPKKFKKAP	291.2	YDR181C	SAS4	326-339	" involved in silencing at telomeres, HML, and HMR"
QIFPKKPLRRTVMS	534.3	YDR182W	CDC1	166-179	 involved in ion homeostasis
GRHPDMPTRVKNAY	188.6	YDR188W	CCT6	219-232	 component of cytoplasmic chaperonin complex
SKGPRTPAKEILEF	1611.6	YDR206W	EBS1	310-323	" similar to Est1, which is a putative component of telomerase"
QYIPPPPPKYINSK	304.5	YDR207C	UME6	482-495	 Ume6p is a C6 zinc finger URS1-binding protein.
WNLPWSPFKITTIM	1240.3	YDR211W	GCD6	95-108	 Translation initiation factor eIF-2B epsilon subunit
SNSPISPHKLIYKN	86.9	YDR216W	ADR1	473-486	 positive transcriptional regulator of ADH2 and peroxisomal protein genes
RRKPHSPNKKKPKE	173.2	YDR223W		12-25	Hypothetical ORF
TSAPDIPPRSPNRN	107.4	YDR239C		54-67	Hypothetical ORF
RRGPGRPRKDASTS	998.0	YDR310C	SUM1	204-217	 nuclear protein involved in silencing
IFPPLNPARTSLNS	101.4	YDR312W	SSF2	172-185	 possibly involved in mating
DYLPPVPEKNAGKQ	224.0	YDR322W	MRPL35	274-287	 Mitochondrial ribosomal protein MRPL35 (YmL35)
RVHPEPPNKPGITT	148.6	YDR330W		407-420	 Hypothetical ORF
SLAPVYPLKSLLRI	91.3	YDR332W		665-678	 Hypothetical ORF
RPNPTQPRKPLDCK	99.9	YDR359C	VID21	776-789	 vacuolar import degradation
VKRPLSPTRINGKS	159.7	YDR379W	RGA2	155-168	 Contains a Rho-GAP domain and two LIM domains. Has strong similarity to Rga1p. Has some similarity to all known Rho-GAPs.
YMQPIIPGKTECFE	165.2	YDR390C	UBA2	151-164	 similar to ubiquitin activating enzyme (E1)
CILPAFPCKSSNEQ	73.6	YDR403W	DIT1	216-229	" first enzyme in dityrosine synthesis in the outer layer of the spore wall pathway converting L-tyrosine to N-formyl-L-tyrosine, expressed late (10-16 hr) in sporulation"
IVNPFIPRRPYSNV	529.6	YDR409W		859-872	 Hypothetical ORF
WSYPYEPLRVLQVG	898.5	YDR415C		17-30	Hypothetical ORF
SHLPLIPEKIKSLK	174.8	YDR419W	RAD30	203-216	 similar to E. coli DinB and S. cerevisiae REV1
YSNPQTPLRSLAGL	217.3	YDR420W	HKR1	1404-1417	Type 1 membrane protein with EF hand motif
NHIPPFPLRFSFAQ	184.0	YDR421W		532-545	 Hypothetical ORF
IIIPPIPSKHSLLK	352.1	YDR425W		171-184	 Hypothetical ORF
LAPPLSPTKPSPLH	106.3	YDR425W		253-266	 Hypothetical ORF
IFGPFGPMKEVKIL	250.5	YDR432W	NPL3	144-157	 nuclear shuttling protein with an RNA recognition motif
EHKPVSPDKIGTFT	0.0	YDR443C	SSN2	81-94	transcription factor
DLPPKFPEKPVHLV	65.8	YDR444W		186-199	 Hypothetical ORF
EILPQAPAKKVFES	131.8	YDR444W		379-392	 Hypothetical ORF
RERPLEPPRKPMAS	554.0	YDR448W	ADA2	142-155	" transcription factor, member of ADA and SAGA, two transcriptional adaptor/HAT (histone acetyltransferase)complexes"
TEVPSKPKKPSKTE	79.6	YDR464W	SPP41	568-581	 negative regulator of prp genes
SGKPKKPYRRWTPE	233.4	YDR464W	SPP41	666-679	 negative regulator of prp genes
VQQPEDPLRVLGEY	128.1	YDR469W		143-156	 Hypothetical ORF
KKYPRKPKKNLNLG	223.8	YDR485C		336-349	 Hypothetical ORF
NMVPLNPNRIIPDE	129.5	YDR499W	LCD1	189-202	 Product of gene unknown
INQPSTPKKLKRKS	141.3	YDR501W	PLM2	316-329	 PLasmid Maintenance
EVSPVEPKRTENER	181.8	YDR507C	GIN4	687-700	 putative serine/threonine kinase
FTAPPVPTKKKSKN	4363.2	YDR517W	GRH1	316-329	" Yeast homologue of mammalian GRASP proteins, also localised to the Golgi apparatus."
STSPPRPKRIVVAI	115.2	YDR538W	PAD1	48-61	Phenylacrylic acid decarboxylase
LRSPNTPRRLRKTL	226.0	YDR545W	YRF1-1	312-325	 Y'-helicase protein 1
LRSPNTPRRLRKTL	128.7	YEL076C-A		96-109	 Hypothetical ORF
LRSPNTPRRLRKTL	143.3	YEL076C		96-109	 Hypothetical ORF
NLKPERPSKVSFEM	339.0	YEL062W	NPR2	548-561	" Non-membrane-embedded, PEST sequence-containing protein"
GGDPTKPVRTWNDL	111.8	YEL056W	HAT2	193-206	 subunit of a cytoplasmic histone acetyltransferase
GITPVGPGKFCRSA	156.5	YEL050C	RML2	256-269	 mitochondrial ribosomal protein L2 of the large subunit
PVGPKVPAKEPSPK	5819.1	YEL043W		874-887	 Hypothetical ORF
LSSPCLPPKVNATN	88.0	YEL042W	GDA1	325-338	 Guanosine diphosphatase of Golgi membrane
YQYPQTPSKVDISI	196.1	YEL040W	UTR2	243-256	 Product of gene unknown
VSIPFDPSKDTFDH	94.6	YEL031W	SPF1	741-754	 P-type ATPase
PLIPDNPGRLLSSK	83.2	YEL023C		311-324	 Hypothetical ORF
FWNPENPYKFVHPR	128.8	YEL011W	GLC3	171-184	" 1,4-glucan-6-(1,4-glucano)-transferase"
SSFPTIPLRASSGA	209.6	YER006W		232-245	 Hypothetical ORF
HGVPVVPSREVTIN	138.8	YER014W	HEM14	440-453	 protoporphyrinogen oxidase
CQRPGCPGRYKLVR	178.0	YER025W	GCD11	174-187	 gamma subunit of translational initiation factor eIF-2
ELEPQHPLRHKSSL	102.0	YER027C	GAL83	53-66	"glucose repression protein, a component of the Snf1 complex"
MSLPVTPVKSKVCS	284.0	YER032W	FIR1	50-63	Putative participant in 3' mRNA processing
RPPPLTPEKNLYLT	117.2	YER032W	FIR1	258-271	 Putative participant in 3' mRNA processing
SEEPTSPTRQVNPE	156.7	YER032W	FIR1	443-456	 Putative participant in 3' mRNA processing
LVQPVVPDKVFSFR	46.1	YER036C		368-381	 Hypothetical ORF
FFHPAIPLKNAAPF	162.2	YER066C-A		112-125	 Hypothetical ORF
TKTPTQPIRLQTVS	40.1	YER068W	MOT2	519-532	 putative zinc finger protein
DVYPHEPAKNGEGS	131.8	YER081W	SER3	311-324	 3-phosphoglycerate dehydrogenase
SNFPDFPLKKYLKN	114.7	YER087W		333-346	 Hypothetical ORF
IHSPRIPSKDEFIA	94.7	YER091C	MET6	704-717	 vitamin B12-(cobalamin)-independent isozyme of methionine synthase (also called N5-methyltetrahydrofolate homocysteine methyltransferase or 5-methyltetrahydropteroyl triglutamate homocysteine methyltransferase)
YPSPAQPPKSPLLN	128.1	YER114C	BOI2	448-461	" involved in bud formation, has SH3 domain"
RPTPRKPSRMATDH	1444.6	YER118C	SHO1	8-21	Transmembrane osmosensor
PPVPKAPSRRSSSL	144.5	YER132C	PMD1	943-956	 negative regulator of early meiotic gene expression
ETVPTEPTRYNYQN	32.8	YER132C	PMD1	1359-1372	negative regulator of early meiotic gene expression
LHGPFKPVKSSNGE	61.6	YER134C		25-38	Hypothetical ORF
LRKPRAPMRNVIIT	184.1	YER141W	COX15	449-462	 cytochrome oxidase assembly factor
SDKPLTPTKTSSTL	134.6	YER143W	DDI1	341-354	 DNA Damage Inducible; binds to T- and V- snare complexes
DELPSPPLRMVHID	223.6	YER152C		237-250	 Hypothetical ORF
LPPPRSPNRPTLSD	91.7	YER158C		363-376	 Hypothetical ORF
RGTPANPGRVATLI	122.7	YER163C		47-60	Hypothetical ORF
KKLPTGPSKKRQRK	202.6	YER164W	CHD1	1280-1293	transcriptional regulator
PNSPTPPLKSKVSR	144.3	YER164W	CHD1	1337-1350	transcriptional regulator
EANPDNPKKLDLKA	130.4	YER166W		783-796	 Hypothetical ORF
GYDPTDPNRPKVTK	157.5	YER166W		1426-1439	Hypothetical ORF
SSRPTSPVRKARST	102.5	YER173W	RAD24	28-41	(putative) cell cycle exonuclease
ELPPTHPIRLGLAL	177.6	YER177W	BMH1	164-177	 Homolog of mammalian 14-3-3 proteins
QDSPDMPEKECVYV	117.8	YER179W	DMC1	310-323	" meiosis-specific protein related to RecA and Rad51p. Dmc1p colocalizes with Rad51p to discrete subnuclear sites in nuclear spreads during mid prophase, briefly colocalizes with Zip1p, and then disappears by pachytene"
LRSPNTPRRLRKTL	185.3	YER190W	YRF1-2	198-211	 Y'-helicase protein 1
KLEPENPQKPSNTH	94.4	YFL054C		238-251	 Hypothetical ORF
MVLPPAPPKNSDPS	141.0	YFL036W	RPO41	764-777	 mitohcondrial RNA polymerase
LRLPEIPPKGDFDV	976.9	YFL036W	RPO41	1327-1340	mitohcondrial RNA polymerase
DGRPHSPLRARSAT	37.1	YFL007W	BLM3	51-64	Involved in protecting the cell against bleomycin damage
RKRPAPPKKKAPST	208.5	YFR013W	IOC3	82-95	ISWI One Complex
ISTPPPPPKMAIPA	56.4	YFR019W	FAB1	390-403	" type II PI(4)P5-kinase (PIP4,5 kinase) similar to human PIP5K-II"
NVQPRKPSRVHSRN	82.5	YFR022W		634-647	 Hypothetical ORF
VDPPFMPFRDAGYS	0.0	YFR028C	CDC14	120-133	 soluble tyrosine-specific protein phosphatase
QTSPGQPRKGQNGS	61.3	YFR028C	CDC14	427-440	 soluble tyrosine-specific protein phosphatase
KLRPDLPVKNFVVK	2108.9	YFR030W	MET10	641-654	 subunit of assimilatory sulfite reductase
YTLPLLPGKGGFRI	509.3	YFR048W		228-241	 Hypothetical ORF
VTLPISPSRASISF	119.8	YGL235W		70-83	Hypothetical ORF
ILKPDIPLRNMLLR	159.3	YGL224C		138-151	 Hypothetical ORF
LLKPETPSKRLVIR	289.5	YGL216W	KIP3	249-262	 kinesin-related protein involved in mitosis
TKVPSKPDRNSKIL	131.6	YGL207W	SPT16	463-476	 global regulator of transcription
PSNPALPKKLLNVP	177.8	YGL197W	MDS3	345-358	 negative regulator of early meiotic genes
SAFPQSPIRAYGST	75.1	YGL197W	MDS3	1382-1395	negative regulator of early meiotic genes
LRDPVIPIKLAAEK	122.2	YGL195W	GCN1	2564-2577	translational activator of GCN4 through activation of GCN2 in response to starvation
VKHPMKPFRLMLTD	690.9	YGL194C	HOS2	43-56	(putative) histone deacetylase
TSTPPLPRRRATTS	366.4	YGL181W	GTS1	247-260	 Glycine-threonine-serine repeat protein
FCHPLSPLKSNFID	163.8	YGL177W		74-87	Hypothetical ORF
DERPFRPKRTSRSA	183.3	YGL165C		149-162	 Hypothetical ORF
GSSPVSPDKRPSWK	60.3	YGL156W	AMS1	66-79	vacuolar alpha mannosidase
AMPPTLPHRDWKDY	321.3	YGL153W	PEX14	84-97	component of peroxisomal import machinery
ILLPPLPERAYIMD	242.0	YGL144C		459-472	 Hypothetical ORF
FPYPFKPSRVGVKY	120.6	YGL131C		440-453	 Hypothetical ORF
FRFPRLPQKKKEEL	773.1	YGL130W	CEG1	106-119	" mRNA guanylyltransferase (mRNA capping enzyme), alpha subunit"
ECHPELPNKDVKLD	53.7	YGL125W	MET13	158-171	 putative methylenetetrahydrofolate reductase (mthfr)
NVDPASPWRHELLS	101.8	YGL107C		76-89	Hypothetical ORF
PNYPDSPPKVTFIS	187.0	YGL087C	MMS2	66-79	Similar to ubiquitin conjugating protein family
KNLPTIPIRLCGID	31814.5	YGL085W		143-156	 Hypothetical ORF
NKIPPKPRKVLQLL	152.2	YGL076C	RPL7A	93-106	 Ribosomal protein L7A (L6A) (rp11) (YL8)
AGSPIRPYKQRYLL	86.2	YGL073W	HSF1	526-539	 heat shock transcription factor
ILSPGYPNKSFNNK	128.6	YGL073W	HSF1	653-666	 heat shock transcription factor
PIMPTLPPRPYITI	227.5	YGL060W		537-550	 Hypothetical ORF
SALPILPKREVVTR	140.6	YGL028C	SCW11	19-32	soluble cell wall protein
QGEPLDPKRPSTAS	123.6	YGL027C	CWH41	141-154	 glucosidase I
IAAPKKPRKPRQTK	326.6	YGL025C	PGD1	241-254	 RNA polymerase II mediator subunit
GLEPNTPLKSIKVD	139.0	YGL009C	LEU1	340-353	 isopropylmalate isomerase
HSTPVTPRRLFTSQ	240.2	YGL003C	CDH1	171-184	 protein required for Clb2 and Ase1 degradation
QYYPEEPTKPTVKT	111.3	YGR019W	UGA1	6-19	gamma-aminobutyrate (GABA) transaminase (4-aminobutyrate aminotransferase)
KFIPNKPYRQFNTW	60.6	YGR019W	UGA1	339-352	 gamma-aminobutyrate (GABA) transaminase (4-aminobutyrate aminotransferase)
KDHPYDPEKDSVLK	25.5	YGR020C	VMA7	97-110	 vacuolar ATPase V1 domain subunit F (14 kDa)
AAWPLDPARERWTR	137.2	YGR031W		269-282	 Hypothetical ORF
SGKPLFPGRDYHHQ	103.0	YGR040W	KSS1	221-234	 MAP protein kinase homolog involved in pheromone signal transduction
FVIPGVPSKCYSLF	283.6	YGR065C	VHT1	310-323	 H+-biotin symporter
FISPHLPMKGRLVL	441.2	YGR068C		471-484	 Hypothetical ORF
NANPFLPNKHPVTQ	210.2	YGR076C	MRPL25	38-51	Mitochondrial ribosomal protein MRPL25 (YmL25)
GSNPDLPNKSNLKF	140.3	YGR080W	TWF1	307-320	" Twinfilin A, an actin monomer sequestering protein"
LIDPSTPDKAAKKD	103.2	YGR083C	GCD2	353-366	" translation initiation factor eIF2B, 71 kDa (delta) subunit; translational repressor of GCN4 protein"
PLQPRPPVKPLSKQ	85.4	YGR084C	MRP13	87-100	 35 kDa mitochondrial ribosomal small subunit protein
IQHPFLPRKIPIIT	164.5	YGR094W	VAS1	408-421	 mitochondrial and cytoplasmic valyl-tRNA synthetase
TTAPRGPKKAQPAQ	45.2	YGR097W	ASK10	176-189	 transcriptional activator of the SKN7 mediated 'two-component' regulatory system
SNDPIPPPRKVSDV	107.7	YGR097W	ASK10	457-470	 transcriptional activator of the SKN7 mediated 'two-component' regulatory system
PVYPSLPERSKVIL	210.4	YGR099W	TEL2	44-57	telomere binding protein
DESPIDPSKAPKVP	96.8	YGR130C		350-363	 Hypothetical ORF
SSYPMNPPKISFMQ	73.5	YGR133W	PEX4	86-99	Member of ubiquitin-conjugating protein family
KKDPFPPPKDLLVQ	64.6	YGR140W	CBF2	421-434	 110 kDa subunit of the centromere binding factor CBF3
RLIPTSPQKTNINT	85.2	YGR146C		14-27	Hypothetical ORF
LPAPHRPEKYKERF	173.3	YGR154C		67-80	Hypothetical ORF
ATTPAIPTKSDEAE	168.6	YGR162W	TIF46311	364-377	" mRNA cap-binding protein (eIF-4F), 150K subunit , highly homologous to Tif4632p, homologs of mammalian p220"
IAYPFYPFKKLGRQ	59.4	YGR165W		32-45	Hypothetical ORF
ELDPICPLKVPLTA	127.4	YGR166W	KRE11	276-289	 involved in cell wall biogenesis
YKIPVVPPRETYFA	195.0	YGR166W	KRE11	507-520	 involved in cell wall biogenesis
GAPPTTPSRPRTTT	29.2	YGR170W	PSD2	91-104	 phosphatidylserine decarboxylase located in vacuole or Golgi
VHDPNIPLRPKEII	128.2	YGR184C	UBR1	643-656	 Ubiquitin-protein ligase
RIPPTVPSKIIDVV	521.1	YGR198W		7-20	Hypothetical ORF
LQIPPLPLKLLTPV	48.1	YGR204W	ADE3	307-320	 encodes the cytoplasmic trifunctional enzyme C1-tetrahydrofolate synthase
VFSPTNPLRIKIAR	101.8	YGR217W	CCH1	326-339	 putative calcium channel
LTLPFGPVKSIWLS	96.7	YGR227W	DIE2	189-202	 glucosyltransferase
LPPPIIPLRKYGHN	109.2	YGR233C	PHO81	693-706	 Pho85 kinase inhibitor
FPYPGNPLKIINYE	214.2	YGR233C	PHO81	862-875	 Pho85 kinase inhibitor
EYFPISPEKKEEME	56.7	YGR237C		591-604	 Hypothetical ORF
SKFPELPSKVHNAV	124.2	YGR264C	MES1	141-154	 methionyl tRNA synthetase
QSQPPRPPRPAANL	128.4	YGR268C		24-37	Hypothetical ORF
SSQPRPPPRPQQNP	83.4	YGR268C		71-84	Hypothetical ORF
VHGPGVPVKTLEIA	88.0	YGR288W	MAL13	386-399	 MAL-activator protein
YILPKNPFRVPSEM	290.0	YGR293C		125-138	 Hypothetical ORF
LRSPNTPRRLRKTL	304.4	YGR296W	YRF1-3	376-389	 Y'-helicase protein 1
ALVPFAPFKLLKDR	128.7	YHL047C	TAF1	340-353	 Triacetylfusarinine C transporter
ARDPILPYRLVKDR	117.9	YHL040C	ARN1	345-358	 Product of gene unknown
FHDPILPRRTSTFL	274.7	YHL028W	WSC4	526-539	" Putative integral membrane protein containing novel cysteine motif. Similarity to SLG1 (WSC1), WSC2 and WSC3"
SKIPMLPSRRTMAG	1130.6	YHL027W	RIM101	505-518	 Meiotic regulatory protein; Cys-His zinc fingers
QEKPLTPLKYTKLI	143.4	YHL025W	SNF6	160-173	 subunit of the chromatin remodeling Snf/Swi complex
NIQPNIPLRSYRYL	117.4	YHL023C		782-795	 Hypothetical ORF
THAPTTPNRTSPNR	60.5	YHL007C	STE20	507-520	 serine/threonine protein kinase
PLPPIPPTKSKTSP	899.8	YHL007C	STE20	535-548	 serine/threonine protein kinase
LVQPNVPEKHNMST	182.5	YHL002W		144-157	 Hypothetical ORF
VTLPTGPAKIIWEK	136.2	YHR007C	ERG11	510-523	 cytochrome P450 lanosterol 14a-demethylase
RNEPVKPFRNIDLK	87.5	YHR037W	PUT2	29-42	delta-1-pyrroline-5-carboxylate dehydrogenase
IFPPLNPARTSLNS	73.9	YHR066W	SSF1	172-185	 homologous to Ssf2p
YSLPMHPGRWWVHT	452.7	YHR072W	ERG7	222-235	" 2,3-oxidosqualene-lanosterol cyclase"
MLIPNFPNKKLKLN	415.2	YHR086W	NAM8	128-141	" putative RNA binding protein, involved in meiosis-specific splicing of the REC107 transcripts in cooperation with the Mer1 protein"
ENAPANPSKALKVK	69.7	YHR108W	GGA2	549-562	 Arf-binding protein
DSIPLEPKKAKHLM	133.2	YHR118C	ORC6	82-95	50-kDa subunit of ORC
TEAPMNPLKNREQM	131.6	YHR129C	ARP1	114-127	 Centractin
KFHPPEPYKGKGIY	237.2	YHR147C	MRPL6	187-200	 Mitochondrial ribosomal protein MRPL6 (YmL6)
LLPPTDPFRRKHEQ	154.8	YHR148W	IMP3	63-76	ribosomal protein (weak similarity)
IFDPQDPYRRAQQF	48.8	YHR150W		496-509	 Hypothetical ORF
SSTPIVPNRLKTVL	160.7	YHR164C	DNA2	158-171	 DNA replication helicase
SDLPSSPIKAPNVE	191.3	YHR164C	DNA2	232-245	 DNA replication helicase
NDDPVIPYKLSKDT	200.7	YHR164C	DNA2	1037-1050	DNA replication helicase
ENVPLYPSRRNIWE	177.8	YHR176W		81-94	Hypothetical ORF
SSTPTTPERPKRKS	214.2	YHR182W		758-771	 Hypothetical ORF
SELPKSPYRQKPTQ	199.8	YHR184W	SSP1	124-137	" involved in meiosis, nuclear division and spore formation"
LSLPRLPNKHHWPL	1862.0	YHR214W-A		116-129	 Hypothetical ORF
LRSPNTPRRLRKTL	215.0	YIL177C		312-325	 Hypothetical ORF
LIMPIYPYRLVSTI	338.1	YIL173W	VTH1	525-538	 potential membrane glycoprotein with strong similarity to Vth2 and Pep1/Vps10
AFVPTNPWRSSMSL	619.8	YIL162W	SUC2	315-328	 invertase (sucrose hydrolyzing enzyme)
LDYPKAPIKLTMKS	175.2	YIL161W		160-173	 Hypothetical ORF
WKPPDLPIRLRKRP	3659.2	YIL156W	UBP7	502-515	 Ubiquitin-specific protease
EIPPPLPPKIMVHS	5103.5	YIL156W	UBP7	528-541	 Ubiquitin-specific protease
SRKPPIPAKQHVKK	1011.5	YIL156W	UBP7	547-560	 Ubiquitin-specific protease
TRRPHHPLKQQSTN	177.0	YIL152W		34-47	Hypothetical ORF
IEVPQSPTKNRVKV	141.4	YIL150C	DNA43	61-74	(putative) involved in DNA replication
VVSPSHPFKQLQKI	149.5	YIL146C	ECM37	146-159	 (putative) involved in cell wall biogenesis
SNNPSKPRKYKTKS	331.7	YIL130W		110-123	 Hypothetical ORF
VENPFLPAKEERTG	156.9	YIL115C	NUP159	910-923	 159-kDa nucleoporin with coiled-coil domain and repeated motifs typical of nucleoporins
