# Supplementary material for: Protein Interaction Networks by Proteome Peptide Scanning
Source: PLoS Biol. 2004 Jan 20;2(1):e14. doi: 10.1371/journal.pbio.0020014 (PMC314469; doi:10.1371/journal.pbio.0020014)
Supplement: Dataset S9 — (183 KB TXT). [file pbio.0020014.sd009.txt]

The results of the SPOT analysis experiments for the amphyphisin SH3 are reported in a tab delimited text file. Where the columns contain.
The peptide sequence
The normalized value in BLU units (see methods)  
The standard deviation, when the peptide was synthesized more then once.
The number of times the peptide was synthesized in the membrane.
The name of the corresponding protein
The position of the peptide in the protein.
A brief description of the protein function, whenever known.

RRDPPRRPPRNGYG	8153.4	3042.9	5	Q8WW30	14-28	Similar to hypothetical protein FLJ13941 
RLGPPKRPPRKLGP	17135.9	6613.0	3	O15235	37-51	28S ribosomal protein S12, mitochondrial precursor (MPR
ESPLPRRPPRAARS	23176.0	1806.2	10	P81408	388-402	COTE1 protein 
REKKPPRPPKKKYQ	56.2	8.2	2	Q9NR48	1976-1990	ASH1 
QVIRPPRPPKVLGL	8914.3	845.8	2	P39193	571-585	Alu subfamily SP sequence contamination warning entry
QLCSPIRPPKYYTY	226.6	38.4	2	O43163	368-382	Hypothetical protein KIAA0436 (Fragment) 
AIAPPPRPPKPSQA	3019.1	1721.8	3	Q9UQC2	347-361	Gab2 (Hypothetical protein KIAA0571) 
DPPGPPRPPKEPGP	73.4	15.5	5	Q9NR59	1285-1299	Ser/arg-rich pre-mRNA splicing factor SR-A1 
QVFLPPRPPKVLGL	1152.8	540.7	2	Q9Y3F0	251-265	CGI-05 protein 
HIPPPPRPPKRILE	3535.6	2886.8	2	P18031	304-318	Protein-tyrosine phosphatase, non-receptor type 1 (EC
WSRSPPRPPRERFE	7548.1	2369.8	50	Q9UP58	185-199	PITSLRE protein kinase alpha SV5 isoform 
PALSPTRPPKKPLD	599.1	351.4	3	O60593	320-334	Arg/Abl-interacting protein ArgBP2b (Fragment) 
LPRSPPRPPRLWSF	15264.3	1077.1	2	Q9UKB5	52-66	Hypothetical protein 
PPPPPPRPPKQQPP	994.3	556.3	2	Q9UL51	22-36	Hyperpolarization-activated, cyclic nucleotide-gated channe
RPPVPPRPPRPPET	5402.8	2391.9	2	P52849	66-80	Heparin sulfate N-deacetylase/N-sulfotransferase (EC 2.
ASSRPGRPPKRTQS	950.5	612.8	3	Q9UI36	281-295	Dachshund (BA360I23.1.1) (Isoform 1) 
IQAPPPRPPKNQGL	861.2	237.3	2	Q9BYB6	252-266	ICB-1gamma 
PRQPPSRPPRRPPW	6779.5	4251.6	2	Q99785	93-107	Hypothetical protein (Fragment) 
FYYRPPRPPKGACK	3818.7	1526.0	8	P46527	86-100	Cyclin-dependent kinase inhibitor 1B (Cyclin-dependent
PPAPPTRPPRRCDS	20452.6	13949.7	2	P35443	278-292	Thrombospondin 4 precursor 
RRQRPTRPPRQDKP	6774.0	1709.1	3	Q9Y520	1420-1434	Hypothetical protein 
LVIRPPRPPKVLRL	14843.6	5786.6	2	Q9H3C0	95-109	PRO0898 
EGPSPARPPRRRTS	16690.6	6540.4	4	Q9Y5L9	2452-2466	Transcriptional activator SRCAP 
GGFLPARPPRAQRH	18492.2	5357.6	2	Q9ULP6	14-28	Hypothetical protein KIAA1174 (Fragment) 
RCVRPSRPPRGFQP	12413.4	4123.2	2	O43184	749-763	ADAM 12 precursor (EC 3.4.24.-) (A disintegrin and me
LVIRPPRPPKVLGL	12441.6	2154.8	6	P39189	565-579	Alu subfamily SB sequence contamination warning entry
RSRSPGRPPKSARR	154.4	74.3	2	Q14739	82-96	Lamin B receptor (Integral nuclear envelope inner membra
PGRRPGRPPKFIRL	503.8	172.8	6	Q9NQV6	314-328	PR-domain zinc finger protein 10 
GGFKPSRPPRPSRP	18138.1	3920.3	7	O43584	81-95	Atrophin-1 interacting protein 4 (Fragment) 
ELHVPIRPPRPSCP	12330.1	909.1	4	O00485	108-122	Putative collagen homolog protein-a 
PDIPPPRPPKPHPA	634.8	96.8	2	Q13480	337-351	Gab1 
QAVLPPRPPKVLEF	346.1	37.6	2	Q9NWT4	356-370	Hypothetical protein FLJ20619 
GSQVPERPPKPFPR	1708.2	1083.7	2	P22681	815-829	Signal transduction protein CBL (Proto-oncogene c-CBL)
PGGKPERPPKPGPP	570.0	445.9	3	P51511	339-353	Matrix metalloproteinase-15 precursor (EC 3.4.24.-) (
KPPKPPRPPKTLKL	1286.0	980.4	6	Q9Y6N4	509-523	PHD-finger protein 
PPLPPPRPPRPPSP	5631.7	1065.7	2	Q9UPS6	160-174	Hypothetical protein KIAA1076 (Fragment) 
VRRIPTRPPRAPRL	25018.0	2606.3	2	Q9NWD7	62-76	Hypothetical protein 
QVILPPRPPKVLGL	935.8	597.9	2	P39188	470-484	Alu subfamily J sequence contamination warning entry 
MKKGPTRPPRPSTP	10731.8	2133.3	3	Q9Y4E6	583-597	WD-repeat protein 7 (Fragment) 
PSARPARPPRVRGP	16143.2	7619.5	2	O60342	30-44	Hypothetical protein KIAA0602 (Fragment) 
PPKRPGRPPKNRES	7549.6	3276.7	3	P55201	903-917	Peregrin (Bromodomain and PHD finger-containing prote
ILRPPRRPRKPKTL	7791.4	1477.8	2	Q9NYS8	1488-1501	Class III myosin 
LVVDPRRPFRKLNA	2940.6	765.6	2	Q9H4M9	114-127	EH-domain containing protein 1 (Testilin) (hPAST1) 
AQARLKRPLKSLDG	116.8	58.9	2	Q9NXU2	68-81	CDNA FLJ20054 fis, clone COL00849 
DGKDPRRPKRPRTI	3743.6	1694.2	6	O60663	189-202	LIM/homeobox protein LMX1B (LMX-1.2) (LIM-homeobox protein 1.2) 
SSPLLKRPVRTQAV	1644.5	335.1	4	Q9Y5M0	381-394	Colon cancer-associated protein Mic1 
KVTAPRRPQRYSSG	16193.9	2392.7	4	Q9ULI4	1214-1227	KIAA1236 protein (Fragment) 
GNDDPRRPSRSPPS	2206.5	972.2	2	O15085	1403-1416	KIAA0380 protein 
PTQELRRPSKSMDK	48.6	2.0	2	Q9C098	170-183	KIAA1765 protein (Fragment) 
NMSDPRRPNKVLRY	641.0	319.3	3	Q9Y284	5-18	Protein CGI-140 (Protein PTD008) 
WPAGPRRPHRCSAS	7190.7	1304.0	2	Q9NP08	303-316	H6 homeodomain protein 
EAGSPRRPRRQRSD	8307.5	971.6	2	Q15015	1069-1082	KIAA0155 protein 
TKALLKRPLREIQM	866.0	432.4	11	Q9UBI4	175-188	STOMATIN RELATED PROTEIN 
ANPPPKRPVRASCR	14224.7	2015.8	2	Q9HCK1	771-784	KIAA1571 protein (Fragment) 
QPLGPRRPMRPVGH	10228.9	1039.6	2	Q07092	192-205	Collagen alpha 1(XVI) chain precursor 
RPPGPRRPERGPRG	13345.1	521.6	4	P08913	304-317	Alpha-2A adrenergic receptor (Alpha-2A adrenoceptor) (Alpha-2AAR subtype C10) 
VMASLRRPKRIIIR	743.1	247.0	5	P78527	3728-3741	DNA-dependent protein kinase catalytic subunit (EC 2.7.1.37) (DNA-PKcs) (DNPK1) 
PFGQLKRPRRNGLG	510.4	153.1	5	Q9NUE2	170-183	DJ50O24.1 (novel protein similar to C. elegans K07B1.7 (Tr:O01886)) (Fragment) 
ASSGLRRPEKPPYS	57.5	15.2	2	Q12947	91-104	Forkhead box protein F2 (Forkhead-related protein FKHL6) (Forkhead-related transcription factor 2) (FREAC-2) (Forkhead-related activator-2) 
NGVEPKRPSRPINI	4651.3	523.1	2	O75925	239-252	Protein inhibitor of activated STAT protein 1 (Gu binding protein) (GBP) (RNA helicase II binding protein) (DEAD/H box-binding protein 1) 
ASGGPRRPERHLPP	3315.9	1297.3	2	Q9Y6R0	7-20	Numb-like protein (Numb-R) 
QYNFLRRPQRMPVS	1221.6	116.0	7	Q9BZC7	2011-2024	ATP-binding cassette, sub-family A, member 2 (ATP-binding cassette transporter 2) (ATP-binding cassette 2) 
PGQGLRRPARPGPA	853.3	510.8	2	P78365	80-93	Polyhomeotic 2 homolog 
VGDVLRRPSKDEPL	26.0	21.2	2	Q14571	2500-2513	Inositol 1,4,5-trisphosphate receptor type 2 (Type 2 inositol 1,4,5-trisphosphate receptor) (Type 2 InsP3 receptor) (IP3 receptor isoform 2) (InsP3R2) 
GAWPLKRPGRISSQ	1503.8	66.7	2	Q9NXX3	159-172	CDNA FLJ20006 fis, clone ADKA02694 
PTVTPRRPGRPDHR	5235.6	121.7	3	P51511	317-330	Matrix metalloproteinase-15 precursor (EC 3.4.24.-) (MMP-15) (Membrane-type matrix metalloproteinase 2) (MT-MMP 2) (MTMMP2) (Membrane-type-2 matrix metalloproteinase) (MT2-MMP) (MT2MMP) (SMCP-2) 
FSHILKRPDRVLLI	879.3	250.4	4	P33076	484-497	MHC class II transactivator CIITA 
RDLIFKRPSRQFQY	5070.3	2404.3	2	Q92797	568-581	Symplekin 
AKRHPRRPPRSPGM	1218.3	566.5	2	Q99973	387-400	Telomerase-associated protein TP-1 
RAQRIRRPFRPILN	179.9	112.4	2	Q9NR60	64-77	Scavenger receptor class B type III SR-BIII (Fragment) 
GLWLPRRPARSVGS	8354.5	1847.6	3	Q9H427	273-286	DJ781B1.1 (Two pore potassium channel KT3.3 (LOC64181)) (Tandem acid-sensitive potassium channel TASK5) 
QVMVIKRPGRKRKA	1621.4	539.1	2	P51608	244-257	Methyl-CpG-binding protein 2 (MeCP-2 protein) (MeCP2) 
LVNTLKRPKRPPLR	408.3	239.5	2	Q9Y2E4	57-70	Hypothetical protein KIAA0934 (Fragment) 
QNQSIRRPSRQLAP	1458.4	209.0	4	O75116	1371-1384	KIAA0619 protein 
DEARLRRPPRPSSD	2751.6	414.5	4	Q9Y2H9	828-841	KIAA0973 protein (Fragment) 
LDPALRRPGRFDRE	665.7	113.5	5	Q9HA41	350-363	CDNA FLJ12286 fis, clone MAMMA1001768, weakly similar to CELL DIVISION CYCLE PROTEIN 48 HOMOLOG MJ1156 
PGVEPKRPCRPINL	8655.5	1716.8	5	Q9UN16	222-235	Protein inhibitor of activated STAT 
NVSSFRRPRRSSDK	2348.3	85.2	2	Q9P2Y5	686-699	UV radiation resistance-associated gene protein (p63) 
EDRLPRRPARSGGP	8999.0	1435.1	2	Q9UGK6	43-56	Putative secreted ligand 
TAGPPKRPGRPPKN	5131.7	2262.9	2	P55201	901-914	Peregrin (Bromodomain and PHD finger-containing protein 1) (BR140 protein) 
PQPGFRRPARPETQ	2796.6	179.8	2	Q16624	63-76	LONG OVERLAPPING ORF 
KITPPRRPHRCSSG	6679.6	631.8	2	Q9NWB4	151-164	Hypothetical 43.8 kDa protein 
DCSKLRRPLKRNRI	110.7	26.9	2	Q9NVG6	7-20	CDNA FLJ10747 fis, clone NT2RP3001799 
PRTLPRRPYKVLLA	108.9	54.5	2	O75064	398-411	KIAA0476 protein 
LQKQPRRPRRWVTV	2183.8	344.1	4	O95125	124-137	Zinc finger protein 202 
IIPSPKRPVKLLSG	73.4	16.7	4	P04114	925-938	Apolipoprotein B-100 precursor (Apo B-100) 
ISWGLRRPIRLQMQ	929.4	111.5	2	P50749	58-71	Ras association domain family 2 
MSSAPRRPAKGADS	178.5	92.8	4	Q99654	1-14	AE2 anion exchanger 
PGPSLRRPSRELDA	441.8	304.2	2	Q9NTN9	19-32	Semaphorin 4G precursor 
PRAWPRRPRRDYSI	1551.1	965.3	2	O43385	549-562	R29144_1 
SSEEPRRPLRSDMV	1889.7	498.3	7	Q9H6D1	6-19	CDNA: FLJ22376 fis, clone HRC07327 
ANIRLKRPLKMEDP	21.8	4.4	2	P23378	97-110	Glycine dehydrogenase 
TTKVIRRPRRGRMG	118.3	27.8	2	O75334	571-584	Liprin-alpha2 
NKIEFKRPGKAANK	124.0	67.1	7	Q9ULP1	1037-1050	KIAA1179 protein (Fragment) 
FFKGIRRPWKGVLM	62.9	23.5	5	O75449	234-247	P60 katanin 
SLKIFRRPRKLFMQ	88.1	20.9	3	Q99776	220-233	Hypothetical 30.8 kDa protein 
RSEAPRRPSRKGLR	12514.1	950.5	2	Q14839	1380-1393	Chromodomain helicase-DNA-binding protein 4 (CHD-4) (Mi-2 autoantigen 218 kDa protein) (Mi2-beta) 
DEEKPKRPTRRRRK	23089.1	1393.1	6	O94885	688-701	KIAA0790 protein (Fragment) 
MYRDPRRPARGXLA	1365.1	194.0	2	O43581	1-14	Synaptotagmin VII (SytVII) 
SPGVLRRPRRRPAA	2430.6	574.6	2	Q9Y469	13-26	KIAA0278 protein (Fragment) 
TSAVLRRPQKGRLA	84.9	41.8	4	Q13135	548-561	LAR-interacting protein 1a 
QCDCIRRPLRPGQY	844.0	143.6	7	O75878	30-43	Cytochrome oxidase assembly factor 
IQEALKRPMKQKRK	71.7	36.6	3	Q92926	129-142	SWI/SNF complex 60 kDa subunit 
TEVDIKRPSRGQTS	656.2	280.7	13	Q96T37	401-414	Putative RNA-binding protein 15 (RNA binding motif protein 15) (One-twenty two protein) 
YQHHPKRPSRQIHK	3945.0	95.5	4	Q9HCL0	744-757	KIAA1562 protein (Fragment) 
GPQRPRRPAKDAQP	8395.0	5665.8	2	Q12984	78-91	Cosmid CRI-JC2015 at D10S289 in 10sp13 
CDTSPRRPLRPTPN	3517.8	836.7	2	Q16456	13-26	ERCC1 protein (Fragment) 
KKYLPKRPAKDDPE	11.1	9.1	3	Q15642	51-64	Cdc42-interacting protein 4 (Thyroid receptor interacting protein 10) (TRIP-10) 
IAWGLRRPIRLQMQ	489.1	357.6	2	Q9H2L5	59-72	AD037 
TRSVLKRPERSQEE	89.1	38.0	3	P30304	268-281	M-phase inducer phosphatase 1 (EC 3.1.3.48) (Dual specificity phosphatase Cdc25A) 
ISCVPRRPARALHP	12924.1	204.8	6	Q9HBK4	869-882	Chondroitin sulfate proteoglycan BEHAB/brevican 
SLPLPKRPRRGAAP	5540.5	1658.5	6	O14746	231-244	Telomerase reverse transcriptase (EC 2.7.7.-) (Telomerase catalytic subunit) (HEST2) 
ATDSPRRPSRCTGG	11331.3	2441.5	2	Q9H6U6	6-19	CDNA: FLJ21857 fis, clone HEP02294 
NGAEPKRPSRPINI	3920.5	535.0	2	Q9Y6X2	222-235	Protein inhibitor of activated STAT protein 3 
HGRGLKRPGKKGSN	26.0	6.0	3	Q99848	277-290	Nucleolar protein p40 
GRSALRRPWRKCGC	531.3	185.3	2	Q9BR44	22-35	DJ1085F17.3 (A novel protein) (Fragment) 
NFQPPKRPFKRMNY	793.3	433.7	2	O43776	380-393	Asparaginyl-tRNA synthetase, cytoplasmic (EC 6.1.1.22) (Asparagine--tRNA ligase) (AsnRS) 
GIPPPKRPLKVSQK	116.5	68.0	9	Q9P2B8	1668-1681	KIAA1429 protein (Fragment) 
LPQWPRRPGRRWPA	820.1	517.0	4	Q9Y6F2	30-43	Carbohydrate sulfotransferase 2 
TNAGIRRPEKPPYS	70.3	27.9	2	Q12946	14-27	Forkhead box protein F1 (Forkhead-related protein FKHL5) (Forkhead-related transcription factor 1) (FREAC-1) (Forkhead-related activator-1) 
ILGPPRRPSRHDNS	17678.6	2969.1	2	Q9NZN5	600-613	Guanine nucleotide exchange factor 
GTVYPKRPEKPVPP	42.9	3.4	2	Q9Y5K6	406-419	ADAPTER PROTEIN CMS (CD2AP HOMOLOG) 
LRQPLRRPFRPNGL	1687.5	250.6	2	Q16753	167-180	Debrisoquine 4-hydroxylase mutant allele (CYP2D6-MA1) 
GALPPRRPERPVGP	3477.3	241.8	4	Q9NYR0	415-428	C-Cbl-interacting protein 
QVKDIRRPERRHSD	533.5	188.2	6	Q9UI45	1886-1899	PHD finger protein 3 
LALFLKRPKRSLFF	2279.2	976.4	3	P41440	199-212	Folate transporter 1 (Placental folate transporter) (FOLT) (Reduced folate carrier protein) (RFC) (Intestinal folate carrier) (IFC-1) 
LWRQPRRPIRIQQR	3167.3	310.3	6	Q08493	32-45	cAMP-dependent 3',5'-cyclic phosphodiesterase 4C (EC 3.1.4.17) (DPDE1) (PDE21) 
LLPALRRPSRACCA	5022.0	339.2	2	O95327	190-203	Hypothetical 33.9 kDa protein 
YRQQPKRPQKHIQK	102.8	50.4	6	Q9NPG4	759-772	Vascular cadherin-2 (Protocadherin 12) (Vascular endothelial cadherin 2) 
DAYCFKRPDRCKMN	543.1	204.7	2	P13611	342-355	Versican core protein precursor (Large fibroblast proteoglycan) (Chondroitin sulfate proteoglycan core protein 2) (PG-M) (Glial hyaluronate-binding protein) (GHAP) 
NLLPPKRPIKEVLT	370.0	54.6	3	Q9NNY5	699-712	Vitamin D receptor-interacting protein complex component DRIP100 
IQEALKRPIKQKRK	92.2	55.5	5	Q9Y635	106-119	SWI/SNF-related, matrix-associated, actin-dependent regulator of chromatin D1 
KIGFFKRPLKKKME	148.7	85.9	2	P56199	1137-1150	Integrin alpha-1 (Laminin and collagen receptor) (VLA-1) (CD49a) 
ELPRPRRPPLQWRY	1081.0	528.8	5	Q9NSY0	103-117	Hypothetical protein 
PGPGPRRPPWEGAD	25.0	8.9	2	Q96Q04	1263-1277	Hypothetical protein KIAA1883 (Fragment) 
TELLPRRPPSSSSS	117.7	45.4	2	Q9BZL6	226-240	Protein kinase C, D2 type (EC 2.7.1.-) (nPKC-D2) (Pro
PVVPPRRPPPPKKT	7828.5	4802.4	2	Q9P2Q1	393-407	Hypothetical protein KIAA1295 (Fragment) 
PSRPPRRPPWGRGS	10086.4	5520.1	2	Q99785	97-111	Hypothetical protein (Fragment) 
PQGPPRRPPPHILD	130.7	70.5	2	Q9P2A8	24-38	Hypothetical protein KIAA1440 (Fragment) 
QAGFPRRPPPRGTR	6449.7	5095.1	21	Q9UER3	87-101	Ca2+/calmodulin-dependent kinase kinase 
TLKRPKRPPLKEFF	2717.0	1595.7	8	Q96NX2	23-37	Hypothetical protein KIAA0184 (Fragment) 
TPASPRRPPALRSQ	842.9	666.2	3	Q9BUY9	390-404	GAS2-related on chromosome 22 
GSEPPRRPPPAPHD	371.7	274.6	7	P48634	1687-1701	Large proline-rich protein BAT2 (HLA-B-associated t
PAAPPRRPPQSASS	3322.0	762.5	2	Q02080	268-282	Myocyte-specific enhancer factor 2B (Serum response f
PCTLPRRPPVPCGQ	309.0	212.6	2	Q9Y215	243-257	ISOFORM VI OF Q9Y215
APQSPRRPPHPLPP	339.1	247.0	6	P12270	2055-2069	Nucleoprotein TPR 
TILLPKRPPKTTED	281.8	201.9	2	Q9BT43	129-143	Hypothetical protein FLJ32422 
VLDFPRRPPWSYEM	53.9	8.9	2	Q96CT5	125-139	Hypothetical protein 
ESQSPKRPPEDFET	42.0	9.6	6	Q16632	163-177	TFIIIC2 subunit 
AEILPRRPPTPEAQ	57.4	0.7	2	Q9BTK6	128-142	Hypothetical protein 
VKIPPKRPPRKHIV	17480.4	6234.8	2	Q8WVK0	107-121	Similar to enigma homolog (R. norvegicus) 
QQKPPKRPPIEASV	57.3	6.6	2	Q9BZS0	76-90	Kappa B and V(D)J recombination signal sequences binding pr
PPLLPRRPPPRVPA	4489.5	3133.3	4	O15056	1170-1184	Synaptojanin 2 (EC 3.1.3.56) (Synaptic inositol-1,4
LDASPRRPPGPTTS	210.2	142.1	3	Q01970	912-926	1-phosphatidylinositol-4,5-bisphosphate phosphodieste
QYGFPRRPPPRGSQ	3005.5	2442.2	3	Q9BQH3	166-180	Hypothetical protein 
TLKRPKRPPLREFF	3953.2	3112.4	3	Q9Y2E4	59-73	Hypothetical protein KIAA0934 (Fragment) 
GNAGPRRPPGDPST	37.1	6.9	2	Q9C095	222-236	Hypothetical protein KIAA1768 (Fragment) 
QQPPPRRPPQAPEG	743.8	603.1	2	Q9UPY6	301-315	Wiskott-Aldrich syndrome protein family member 3 (WAS
SRGPPRRPPRSVKL	20576.3	2346.0	2	Q96DR3	69-83	Hypothetical protein FLJ30206 
MKPPPRRPPGNISW	1011.8	794.3	2	Q02246	907-921	Contactin 2 precursor (Axonin-1) (Axonal glycoprotein
ELPRPRRPPPEDEE	40.0	23.2	2	P22460	83-97	Voltage-gated potassium channel protein Kv1.5 (HK2) (HP
FWQSPKRPPSPIKF	348.8	235.8	4	Q9H3T7	733-747	MOP-4 
PTEGPRRPPPRPPC	3313.1	2692.4	3	Q9BVH8	774-788	Hypothetical protein (Fragment) 
QAAFPRRPPPRGTR	6178.5	4983.6	2	Q9Y5N2	203-217	Ca2+/calmodulin-dependent protein kinase kinase beta 
PPVVPRRPPAHISS	6111.2	2864.3	10	Q9NTY8	3-17	DJ1069P2.3.5 (Novel PABPC1 (Poly(A)-binding protein, cytopla
SQRRPRRPPTVFRL	1545.3	711.5	5	Q96Q00	325-339	Hypothetical protein KIAA1887 (Fragment) 
LEESPWKPPTYLFS	39.8	15.8	2	Q9P239	478-492	Hypothetical protein KIAA1489 (Fragment) 
KRVVPKKPPPSPQP	64.7	33.4	5	Q13438	518-532	Protein OS-9 precursor 
LILPPPRPPLAVTS	1056.0	1392.7	2	O60241	813-827	Brain-specific angiogenesis inhibitor 2 precursor 
PPLLPPRPPQGLEP	106.7	86.8	3	Q8TEH3	833-847	FLJ00224 protein (Fragment) 
YYLLPERPPYLDKY	57.4	24.5	3	Q9UD05	393-407	MIG-6=MITOGEN-inducible gene MIG-6 product 
GPYGPHRPPQPLPP	54.3	41.0	2	Q99687	39-53	Homeobox protein Meis3 (Meis1-related protein 2) (Fragm
TPPIPSKPPGGFGK	41.7	17.5	2	Q9H462	843-857	BA416N2.2 (Similar to murine FISH (An SH3 and PX domain-c
PSQVPPRPPPPRLP	2341.4	1097.8	2	Q9UDM5	470-484	Germinal center kinase related protein kinase (Fragment) 
CSGVPGRPPGLEEE	50.9	39.6	4	P49810	64-78	Presenilin 2 (PS-2) (STM-2) (E5-1) (AD3LP) (AD5) 
AAESPGRPPPTAAE	22.0	9.9	3	Q9UPS7	514-528	Hypothetical protein KIAA1075 (Tensin2) (Fragment) 
SQALPPRPPPPAPV	44.7	21.7	3	Q13330	692-706	Metastasis-associated protein MTA1 
NVPIPERPPPVPPP	37.6	16.7	3	Q96BJ8	361-375	Similar to hypothetical protein FLJ13824 (Fragment) 
PSPLPPKPPFPGPG	43.5	20.7	3	Q8WVQ3	114-128	Similar to RIKEN cDNA 4930555I21 gene (Fragment) 
AVAIPNRPPDAVLT	49.8	43.8	2	P51659	480-494	Estradiol 17 beta-dehydrogenase 4 (EC 1.1.1.62) (17-b
DPNFPNKPPLTFDI	45.5	9.8	6	Q9H314	810-824	Polybromo-1 
PPGPPTRPPGPWRW	1315.3	780.0	2	O15354	108-122	Probable G protein-coupled receptor GPR37 precursor (
EMEPPPKPPRSCSA	4686.9	3197.7	6	Q9H7I0	90-104	FLJ00109 protein (Fragment) 
APQPPPRPPSPRYE	1317.7	859.0	3	Q9Y566	1372-1386	SH3 and multiple ankyrin repeat domains protein 1 (
SGGRPIKPPKKDLE	48.5	48.4	2	Q15059	280-294	Bromodomain-containing protein 3 (RING3-like protein)
SIHPPGRPPAVRGP	340.2	403.0	5	P50570	773-787	Dynamin 2 (EC 3.6.1.50) 
KTKGPSRPPLDAKI	29.0	14.9	2	Q9HC16	39-53	MDS019 (Phorbolin-like protein MDS019) 
GKVVPLRPPPPPKS	498.7	284.9	2	Q9UHN6	29-43	Transmembrane protein 2 
LSDFPKKPPQPELG	64.9	30.0	2	Q96QH2	325-339	Adaptor molecule-1 
IRLSPNRPPLGGSC	186.5	121.0	4	P98161	2462-2476	Polycystin precursor (Autosomal dominant polycystic
PRRPPPRPPCRLSM	27561.5	5849.6	2	Q9BVH8	778-792	Hypothetical protein (Fragment) 
QPGSPRKPPADAKA	36.6	19.6	3	Q16772	198-212	Glutathione S-transferase A3-3 (EC 2.5.1.18) (GST cla
TSAPPSRPPPPRAT	5544.5	3270.0	3	Q9UKN4	408-422	Bridging integrator-2 
RPPRPSRPPPPTPR	7255.3	2590.6	4	O43584	87-101	Atrophin-1 interacting protein 4 (Fragment) 
KPPKPPKPPRPPKT	3549.6	3131.4	4	Q9Y6N4	506-520	PHD-finger protein 
LASRPTRPPEPRHI	1088.3	681.5	2	O94836	267-281	Hypothetical protein KIAA0731 (Fragment) 
PGDSPAKPPEGSAG	52.2	38.3	2	Q8WXD9	428-442	Cask-interacting protein 1 
PAPPPVKPPPSPVN	43.7	34.7	2	Q8TF74	224-238	Putative cr16 and wip like protein 
GEVPPPRPPPPEEK	45.2	22.5	2	P18206	866-880	Vinculin (Metavinculin) 
RKPKPERPPSSSSS	66.8	26.1	2	Q9BW08	289-303	Similar to hepatoma-derived growth factor, related protei
PAAPPKKPPRPGAP	2460.2	2456.3	3	Q05397	868-882	Focal adhesion kinase 1 (EC 2.7.1.112) (FADK 1) (pp12
RPAPPQRPPPPSGA	1987.9	1586.8	4	O43426	1118-1132	Synaptojanin 1 (EC 3.1.3.56) (Synaptic inositol-1,4
DKNIPMKPPTPLLN	58.3	33.3	3	AAM33634	99-113	Hypothetical 136.9 kDa protein 
VEGSPFRPPSHSFS	51.3	23.3	3	O95359	85-99	Transforming acidic coiled-coil-containing protein 2 (A
PGPPPGRPPGPPPG	33.4	25.2	2	Q9Y2W2	459-473	SH3 domain-binding protein SNP70 (NPW38-binding protein N
QELLPGKPPKSRVL	49.9	27.9	2	Q8TC00	766-780	Similar to chromosome 17 open reading frame 1A 
QPLGPAKPPAQQTG	52.7	15.5	2	Q9Y6V0	327-341	Piccolo protein (Aczonin) (DJ0897G10.1) (Fragments) 
TKTPPPRPPLPTQQ	707.5	817.4	5	Q9NSG0	388-402	Rho-GTPase-activating protein 8 
CAVGPNRPPTVSQP	51.4	26.8	2	Q9UFD8	131-145	Hypothetical protein (Fragment) 
PPPKPNRPPNVDLT	316.5	366.7	2	O15117	355-369	FYN-binding protein (FYN-T-binding protein) (FYB-120/1
PSQPPPRPPPDYLR	68.9	41.6	4	Q9H013	786-800	ADAM 19 precursor (EC 3.4.24.-) (A disintegrin and me
SLPSPSKPPIQQPT	55.1	30.3	2	Q9Y6V0	260-274	Piccolo protein (Aczonin) (DJ0897G10.1) (Fragments) 
GQDKPVKPPTKKSE	48.2	22.9	5	P20810	625-639	Calpain inhibitor (Calpastatin) (Sperm BS-17 componen
RLRLPPKPPPPLQP	896.3	272.5	3	Q14296	184-198	Fas-activated serine/threonine kinase (EC 2.7.1.-) (F
EPPPPQKPPPPNSK	44.4	28.0	2	Q03111	455-469	ENL protein 
PGPVPPRPPAAEPP	50.3	21.0	6	Q9H3S7	1093-1107	Protein tyrosine phosphatase HD-PTP (Protein tyrosine p
ALPSPLRPPAPPLP	298.7	341.7	5	Q9NR83	285-299	GLUT4 enhancer factor 
HPGKPERPPPQGGN	57.4	28.7	8	P10163	94-108	Salivary proline-rich protein PO precursor (Allele S) 
CLGLPSRPPSQLSG	42.4	20.9	2	Q8TBS2	64-78	Similar to hypothetical protein MGC15548 (Fragment) 
VPKPPPKPPSPPAP	71.9	41.9	3	P17405	180-194	Sphingomyelin phosphodiesterase precursor (EC 3.1.4.12
VAPRPARPPGDLGP	151.3	141.1	2	O00144	174-188	Frizzled 9 precursor (Frizzled-9) (Fz-9) (hFz9) (FzE6
PPAPPLRPPGPPTG	356.1	431.9	2	Q9Y2W2	415-429	SH3 domain-binding protein SNP70 (NPW38-binding protein N
FDGRPTKPPPNSYS	66.2	31.4	3	P17480	292-306	Nucleolar transcription factor 1 (Upstream binding fa
APQPPGRPPTPGPP	307.3	375.3	2	Q14957	973-987	Glutamate 
RPTVPARPPATHPR	8142.2	2181.2	2	Q8TDP0	171-185	Apical protein 2 
DVVPPIKPPKEIED	43.9	15.2	2	O14967	255-269	Calmegin precursor 
PTRPPSRPPSRPSR	23526.9	5434.0	2	Q99700	579-593	Ataxin-2 
PGVPPARPPPLTKV	806.6	793.3	3	Q9HCH0	869-883	Hypothetical protein KIAA1602 (Fragment) 
SGAPPTKPPTTPVG	41.3	21.5	3	P54259	267-281	Atrophin-1 (Dentatorubral-pallidoluysian atrophy prot
YGLSPLRPPSVLPP	40.0	21.9	2	O14686	2329-2343	ALR 
PPQPPQRPPPPTGL	1375.8	1253.9	2	O15056	1050-1064	Synaptojanin 2 (EC 3.1.3.56) (Synaptic inositol-1,4
SVIPPDRPPGASAG	53.4	41.9	2	O43147	533-547	Hypothetical protein KIAA0397 (Fragment) 
EQPPPGRPPLRLED	33.6	20.9	2	Q9Y334	62-76	NG37 
EASGPERPPALLQE	52.1	22.8	2	Q03431	573-587	Parathyroid hormone/parathyroid hormone-related pepti
PSLRPLKPPPPPRQ	876.0	746.9	2	Q96DL6	53-67	Hypothetical protein FLJ32794 
DMAIPSKPPAASPE	40.1	28.9	3	Q8TEH3	531-545	FLJ00224 protein (Fragment) 
VLALPGKPPFLTQL	57.3	30.3	2	P05771	392-406	Protein kinase C, beta type (EC 2.7.1.-) (PKC-beta) (
RSRVPVRPPQQYSD	132.7	56.9	2	Q92560	382-396	BRCA1 associated protein 1 (MYELOBLAST KIAA0272) (BRCA1 a
GPILPKKPPVKPPT	44.6	27.9	5	Q9ULW0	414-428	Restricted expression proliferation associated protei
NTAKPTRPPSESSS	48.6	32.7	2	Q9Y2E7	460-474	Hypothetical protein KIAA0938 
RQIPPYRPPQQGPP	169.6	130.6	3	Q15532	247-261	SSXT protein (Synovial sarcoma, translocated to X chr
APFLPPKPPPPIIV	35.1	27.7	3	Q9BYZ6	230-244	DBC2 
ISTPPSRPPQVKTA	216.5	194.1	2	Q01826	463-477	DNA-binding protein SATB1 (Special AT-rich sequence b
RPAKPHKPPGSMGL	163.3	180.4	2	O60292	677-691	Hypothetical protein KIAA0545 (Fragment) 
KPASPKKPPPGERR	43.2	23.6	4	Q9UQ36	1183-1197	RNA binding protein (Fragment) 
RQGPPQKPPGPAGP	46.6	5.9	2	P17600	586-600	Synapsin I (Brain protein 4.1) 
FGDLPRKPPLPSSA	48.3	24.8	2	Q96QH2	422-436	Adaptor molecule-1 
SPPSPDRPPHSQTS	56.4	37.6	2	Q03164	2117-2131	Zinc finger protein HRX (ALL-1) (Trithorax-like prot
VSGPPRKPPGTVAG	61.2	37.3	5	O00255	515-529	Menin 
PSAPPAKPPSTQRA	53.9	37.7	2	O60904	189-203	Sperm protein 
KEMVPAKPPKGLVG	56.3	20.7	3	Q99651	220-234	Acetolactate synthase homolog 
PKKPPVKPPTEPIG	37.6	21.2	5	Q9ULW0	418-432	Restricted expression proliferation associated protei
LTPVPSKPPVTPAT	55.4	31.6	2	Q03112	565-579	Ecotropic virus integration 1 site protein 
DDEPPARPPPPPPA	37.6	23.0	4	Q9NQC3	135-149	Reticulon 4 (Neurite outgrowth inhibitor) (Nogo prote
KANSPEKPPEAGAA	40.8	17.1	4	Q9UFC0	257-271	Hypothetical protein (Fragment) 
PPGKPERPPPQGGN	59.4	38.1	5	P10163	115-129	Salivary proline-rich protein PO precursor (Allele S)
RLTSPLRPPEGVRL	234.8	202.4	2	O75467	160-174	Zinc finger protein 324 (Zinc finger protein ZF5128) 
FTGPPQKPPRLGAQ	2709.2	1564.4	2	Q14289	851-865	Protein tyrosine kinase 2 beta (EC 2.7.1.112) (Focal 
VTDLPKKPPPPEVT	53.0	22.8	7	Q96QH2	87-101	Adaptor molecule-1 
LGRLPSRPPLPGSG	269.0	294.4	2	Q9Y570	9-23	Protein phosphatase methylesterase-1 
ALHVPAKPPRAAAA	4075.1	3226.9	2	Q8WXD9	1334-1348	Cask-interacting protein 1 
YQGGPPRPPMGMRP	87.9	55.3	4	O43670	455-469	Zinc finger protein 207 
PPARPPRPPYPPRR	15983.6	5065.4	3	AAH27972	518-532	Similar to cerebroglycan 
RPALPGRPPRWLNR	16143.6	1385.8	2	Q8TDZ8	103-117	BS 3076 (Fragment) 
VPQKPERPPLPPKP	2631.0	1779.2	2	Q96C88	96-110	Similar to hypothetical protein FLJ20967 
RGGPPCKPPAPEDE	38.6	7.8	3	P48634	419-433	Large proline-rich protein BAT2 (HLA-B-associated tra
IKPFPSRPPVLTQE	48.4	33.6	2	Q9P2K1	327-341	Hypothetical protein KIAA1345 (Fragment) 
ASQSPKKPPAKDPL	57.6	39.2	2	Q9NTY7	879-893	DJ120N9.1 (KIAA0656 protein (Similar to clathrin assembly
GGASPLRPPGAGPQ	63.9	32.8	4	Q9H013	877-891	ADAM 19 precursor (EC 3.4.24.-) (A disintegrin and me
LLPGPGRPPPPPTK	102.6	66.3	2	Q9UJJ7	274-288	C321D2.1 (Ribosomal large subunit pseudouridine synthase 
VPLPPARPPTRDNP	1734.6	2073.0	2	Q13191	775-789	Signal transduction protein CBL-B (SH3-binding protei
GVSKPRKPPMVMTP	58.3	16.2	2	Q9Y6X0	438-452	SET-binding protein (SEB) (Hypothetical protein KIAA0437)
PGPFPPRPPGPLGP	68.3	35.4	3	Q9BW18	356-370	Similar to cleavage and polyadenylation specific factor 6
GPSSPQKPPTPEET	43.4	12.3	2	P18887	443-457	DNA-repair protein XRCC1 
ESGRPIKPPRKDLP	8957.0	4261.3	2	P25440	318-332	Bromodomain-containing protein 2 (RING3 protein) 
ILGSPARPPFSFQP	33.0	19.5	2	Q96C66	716-730	Similar to RIKEN cDNA 1810073N04 gene 
VKKIPKKPPAPDPF	56.8	32.0	2	Q9UQN5	1344-1358	Rho kinase 
RGFLPYRPPRPAFF	7285.0	2321.0	2	Q96RT6	725-739	CTAGE-2 
KIPKPPKPPKPPRP	1311.8	1553.9	4	Q9Y6N4	503-517	PHD-finger protein 
CLSLPDKPPPQPQQ	57.9	27.6	2	P42695	1464-1478	Hypothetical protein KIAA0056 (Fragment) 
KIIPPKKPPTKVVP	39.0	9.7	2	Q8WZ42	11374-11388	Titin 
ITVSPNKPPAVSPG	41.6	22.2	3	Q9UFP7	465-479	Hypothetical protein 
PPALPPKPPKPMTS	88.3	30.3	3	Q92569	33-47	Phosphatidylinositol 3-kinase regulatory gamma subunit 
PSPSPARPPGTCPP	31.2	17.0	2	Q8TDP0	823-837	Apical protein 2 
QPQGPPRPPQGGRP	58.6	31.7	6	P04280	312-326	Salivary proline-rich protein precursor (Clones CP3, 
PPPLPNKPPPEDYY	42.3	29.4	2	Q8TED9	137-151	FLJ00258 protein (Fragment) 
STAGPLRPPPPGAG	61.4	52.2	2	Q9Y6T1	410-424	BC85722_1 
SSGPPPKPPVSSGS	81.4	50.1	2	Q9NR59	803-817	Ser/arg-rich pre-mRNA splicing factor SR-A1 
KAFPPPRPPPPNWE	145.8	127.7	2	Q9ULL8	1100-1114	Hypothetical protein KIAA1202 (Fragment) 
QPGSPRKPPMDEKS	59.8	31.6	4	P08263	197-211	Glutathione S-transferase A1 (EC 2.5.1.18) (GTH1) (HA
SPVLPARPPPPPLP	712.7	922.1	2	O75412	1038-1052	Latent transforming growth factor-beta binding protein 
DQIPPNKPPWFDQP	43.4	4.2	2	O00302	379-393	ERPROT 213-21 
PPPIPKKPPKGKFP	64.7	34.0	3	Q9P1A6	952-966	Disks large-associated protein 2 (DAP-2) (SAP90/PSD-9
RPVLPQRPPEERPP	252.1	143.3	3	Q9BXX0	822-836	Extracellular glycoprotein EMILIN-2 precursor 
LGLPPGKPPSSSPL	23.4	11.2	2	Q9H7S9	349-363	Hypothetical protein FLJ14299 
APEPPPRPPPALSP	962.4	1096.8	2	Q96NP9	14-28	Hypothetical protein FLJ30373 
PQPPPPKPPRPQPP	512.7	645.7	2	P35556	29-43	Fibrillin 2 precursor 
TAPLPIRPPSGTKK	467.5	465.6	2	Q9UBS0	458-472	Ribosomal protein S6 kinase beta 2 (EC 2.7.1.-) (S6K-
QVDPPERPPPPPSD	43.2	16.2	2	Q9H292	194-208	Mucolipin 1 
EIPKPIKPPTYQVL	52.6	36.7	4	O60504	440-454	Vinexin (SH3-containing adaptor molecule-1) (SCAM-1) 
DKCPPPRPPTSPYP	83.4	35.1	3	O14607	862-876	Ubiquitously transcribed Y chromosome tetratricopeptid
TGGGPGRPPDWTPH	43.3	40.3	2	Q9BZS0	2280-2294	Kappa B and V(D)J recombination signal sequences bindin
LGASPAKPPSPGAP	62.0	42.4	2	Q8WXD9	1320-1334	Cask-interacting protein 1 
PAVPPARPPTAQEV	92.0	103.1	2	Q9ULT2	697-711	Hypothetical protein KIAA1138 (Fragment) 
KYCGPYKPPGILKQ	39.4	21.6	2	P20933	176-190	N(4)-(beta-N-acetylglucosaminyl)-L-asparaginase precu
QAQLPPKPPAWAWA	38.5	30.5	2	P54098	158-172	DNA polymerase gamma subunit 1 (EC 2.7.7.7) (Mitochon
AVAPPARPPRPPYP	4177.8	1832.3	3	AAH27972	515-529	Similar to cerebroglycan 
PPPPPTKPPETEAQ	59.9	29.1	2	Q9UJJ7	281-295	C321D2.1 (Ribosomal large subunit pseudouridine synthase 
QGAGPSRPPTPGRN	1013.1	1200.7	3	O95398	328-342	Rap1 guanine-nucleotide exchange factor 
KACRPIKPPGPPIN	48.3	16.7	3	Q8WZ42	18722-18736	Titin 
CWGGPWRPPPPGFW	43.7	24.1	3	Q8TC90	86-100	Similar to RIKEN cDNA 4921510H08 gene 
PDHRPPRPPQPPPP	548.5	637.3	2	P51511	326-340	Matrix metalloproteinase-15 precursor (EC 3.4.24.-) (
AERPPSKPPPVELR	70.7	51.2	2	Q14203	913-927	Dynactin 1 (150 kDa dynein-associated polypeptide) (D
GQQLPPRPPQSSSV	66.4	51.1	2	O15027	229-243	Hypothetical protein KIAA0310 (Fragment) 
LQLGPSRPPTGEAL	38.0	14.0	2	Q9NXY3	388-402	FLJ00002 protein (Fragment) 
ETSGPERPPEKPRK	38.5	22.3	4	O75408	12-26	Huntingtin interacting protein HYPK (Fragment) 
SLVLPCRPPIGLPP	40.4	21.8	5	Q9UHI4	161-175	NgCAM-related related cell adhesion molecule (Fragment) 
FGTLPPRPPGQDTS	52.3	37.0	3	O75336	479-493	Liprin-beta1 
EARKPAKPPVSPKP	53.6	42.8	2	Q8WXD9	1216-1230	Cask-interacting protein 1 
PREGPGRPPLDGRD	47.3	28.5	3	Q9H8B2	127-141	Unknown protein 
LPEVPEKPPAGECV	39.6	25.0	2	Q9NVI4	527-541	Hypothetical protein FLJ10715 
SNPVPPRPPPPCLA	143.1	144.0	2	Q9UBP0	16-30	Spastin 
SDFSPSKPPSGPGK	52.0	37.8	3	Q9BZH6	185-199	WD-repeat protein 11 
FVLVPLRPPSPARS	1617.6	679.9	2	O75055	1510-1524	Hypothetical protein KIAA0467 (Fragment) 
LGHPPAKPPLPPGP	64.4	32.2	2	Q96QH2	497-511	Adaptor molecule-1 
SPAPPHKPPNTREN	48.2	23.1	3	P51816	884-898	Fragile X mental retardation 2 protein (Protein FMR-2
KKPVPARPPPPTNF	149.8	90.9	2	AAH28697	228-242	Similar to rab11-binding protein 
QVIGPHRPPELHDR	66.4	42.4	2	P20813	329-343	Cytochrome P450 2B6 (EC 1.14.14.1) (CYPIIB6) (P450 II
HDDPPQKPPRSITL	8228.1	5440.1	3	Q9Y5K9	654-668	E2a-Pbx1-associated protein (Fragment) 
KPQPPARPPPPVLP	1517.1	1602.5	5	Q9UKL5	750-764	ALG-2 interacting protein 1 
SGSRPRKPPPRKHT	3681.8	4269.2	2	Q9P189	81-95	PRO1855 
LGPVPHRPPFEPGS	65.2	41.5	3	P54259	848-862	Atrophin-1 (Dentatorubral-pallidoluysian atrophy prot
GGGSPEKPPSRRRP	810.6	129.2	2	O95153	1407-1421	Peripheral benzodiazepine receptor interacting protein 
MDFSPPRPPYPSYP	18.0	9.2	2	Q14934	712-726	Nuclear factor of activated T-cells, cytoplasmic 4 (T
GHTLPPKPPSPRGT	577.0	383.5	4	Q9HBQ2	154-168	Hypothetical protein 
GLGGPQKPPPHTEP	40.1	32.2	2	Q9H4M7	492-506	Phosphoinositol 3-phosphate binding protein-1 
CQPGPAKPPAHRPC	39.8	18.6	2	Q9NPM2	248-262	ADAMTS7, alternatively spliced product (Fragment) 
DRPKPPRPPTGRPS	573.9	411.5	2	P51512	320-334	Matrix metalloproteinase-16 precursor (EC 3.4.24.-) (
EGNRPKKPPPPSAP	53.4	37.5	3	Q9NYR0	332-346	C-Cbl-interacting protein 
TRSPPPRPPPPAIN	1399.7	840.3	3	Q9BQL3	97-111	DJ1175I6.1 (Ras inhibitor JC265 (Ras association (RalGDS/A
PPALPPKPPKAKPA	124.4	53.0	2	O00459	298-312	Phosphatidylinositol 3-kinase regulatory beta subunit
CTPRPARPPSPTEQ	323.8	413.4	2	Q96ML3	75-89	Hypothetical protein FLJ32203 
FDGSPEKPPEDDSD	36.5	14.2	3	O94885	388-402	Hypothetical protein KIAA0790 (Fragment) 
VNIVPKKPPLLDRP	34.8	15.7	2	Q96NB9	30-44	Hypothetical protein FLJ31128 
EDVKPFKPPLSDAE	41.5	20.0	2	Q9UJV1	144-158	MG81 protein (Fragment) 
TPTVPLKPPPPLTL	39.3	30.2	2	Q9HD71	354-368	Hypothetical nuclear factor SBBI22 
PPGLPPRPPLSSSS	432.9	372.5	2	Q13470	532-546	Tyrosine kinase 
TNFPPPRPPPPSRP	1605.8	1783.2	2	AAH28697	239-253	Similar to rab11-binding protein 
RGGPPPRPPPRQSL	17946.6	1852.4	3	Q9HCU4	2874-2888	FLAMINGO 1 
PSDLPKKPPKPEFG	16.4	11.6	2	Q96QH2	28-42	Adaptor molecule-1 
ESSRPVKPPKKDVP	52.8	16.1	2	O60885	322-336	Bromodomain-containing protein 4 (HUNK1 protein) 
QQPGPAKPPTQQVG	62.4	46.3	2	Q9Y6V0	366-380	Piccolo protein (Aczonin) (DJ0897G10.1) (Fragments) 
SQPGPAKPPAQPSG	78.5	34.8	2	Q9Y6V0	287-301	Piccolo protein (Aczonin) (DJ0897G10.1) (Fragments) 
KSQGPAKPPPPRKP	1321.5	1384.6	3	Q13444	758-772	ADAM 15 precursor (EC 3.4.24.-) (A disintegrin and me
TTRRPPRPPGSSRK	3156.3	2506.6	3	Q9C0H3	154-168	Hypothetical protein KIAA1690 (Fragment) 
RRNVPMKPPDEAKV	2287.7	1366.8	3	Q9H5Q5	226-240	Hypothetical protein FLJ23177 
VTIRPLRPPQRARL	19312.3	3762.1	5	O15211	317-331	Ral guanine nucleotide dissociation stimulator-like 2
KGSKPVRPPAPGHG	64.8	41.3	5	Q9UH43	133-147	DJ1014D13.3 (Novel protein) (Fragment) 
PPPPPERPPPIPPD	29.1	22.8	3	Q13191	554-568	Signal transduction protein CBL-B (SH3-binding protei
VVPVPERPPEPRAM	15.7	5.3	2	O94820	840-854	Hypothetical protein KIAA0712 
PREFPFKPPSIYMI	32.3	2.4	2	Q96T84	67-81	Ubiquitin conjugating enzyme 6 
PPSRPSRPPSHPSA	14882.6	9837.9	2	Q99700	586-600	Ataxin-2 
TIPKPPKPPDKPLM	59.5	64.9	2	O43539	57-71	BAF57 
YTCKIFRPPRASHC	1787.2	617.0	4	Q9Y397	160-173	CGI-89 protein 
RSQTPERPAKKIRE	283.4	75.7	2	Q9Y2N3	421-434	Nuclear envelope pore membrane protein POM 121 (Pore membrane protein of 121 kDa) (P145) 
LQGIFTRPSKLTRQ	323.7	50.0	3	O43611	94-107	PROBABLE CLIP PROTEIN (FRAGMENT) 
NTFHILRPTKAPGF	193.5	87.0	3	Q9Y2L0	734-747	KIAA1007 protein (Fragment) 
LDNALIRPGRFDMQ	239.5	91.2	4	Q9Y2Q2	234-247	FtsH homolog 
EQGGLLRPERDHVE	79.3	4.0	2	Q9ULV5	88-101	Heat shock factor protein 4 (HSF 4) (Heat shock transcription factor 4) (HSTF 4) (hHSF4) 
ESRDITRPSRPASY	538.9	172.7	5	O60298	756-769	KIAA0551 protein (Fragment) 
TENAPCRPLRRRRK	18837.4	5502.0	4	Q9ULR8	121-134	KIAA1152 protein (Fragment) 
IRGLLARPAKLQVQ	97.3	21.6	2	P07202	539-552	Thyroid peroxidase precursor (EC 1.11.1.8) (TPO) 
EREFLERPSRDHLY	334.1	69.6	6	Q12968	137-150	Nuclear factor of activated T-cells, cytoplasmic 3 (T cell transcription factor NFAT4) (NF-ATc3) (NF-AT4) (NFATx) 
SGVLLVRPSRLSSS	7994.9	2467.2	8	P11362	439-452	Basic fibroblast growth factor receptor 1 precursor (EC 2.7.1.112) (FGFR-1) (bFGF-R) (Fms-like tyrosine kinase-2) (c-fgr) 
RPHAPGRPARGKVQ	3929.0	1982.5	3	Q16439	323-336	CANDIDATE TUMOR SUPPRESSOR PROTEIN 
PLRPILRPRKYPNR	2104.6	113.3	2	P11161	316-329	Early growth response protein 2 (EGR-2) (Krox-20 protein) (AT591) 
SASEFDRPLRPIVV	130.6	46.1	2	O76074	102-115	cGMP-specific 3',5'-cyclic phosphodiesterase (EC 3.1.4.17) (CGB-PDE) (cGMP-binding cGMP-specific phosphodiesterase) 
VASGPSRPGREEHI	2521.7	1757.2	2	Q04671	237-250	P protein (Melanocyte-specific transporter protein) 
EKGQPSRPTKSKDA	82.2	15.6	2	Q9NSC3	29-42	Zinc finger protein SALL1 
NMNRFDRPDRNVRQ	3659.0	1463.9	3	Q9ULU1	327-340	KIAA1128 protein (Fragment) 
FLAKIARPKKRAET	168.4	55.7	2	P78508	165-178	ATP-sensitive inward rectifier potassium channel 10 (Potassium channel, inwardly rectifying, subfamily J, member 10) (Inward rectifier K+ channel Kir1.2) (ATP-dependent inwardly rectifying potassium channel Kir4.1) 
SGTALLRPLRPKPP	146.8	7.4	2	Q92766	106-119	RAS-responsive element binding protein 1 (RREB-1) 
KFLDPSRPYKCTVC	21.4	21.4	2	Q15911	1537-1550	Alpha-fetoprotein enhancer binding protein (AT motif-binding factor) (AT-binding transcription factor 1) 
TMCCIYRPLKPRTN	97.2	29.5	3	Q9H296	344-357	Calcium transport protein CaT1 
SQQNFHRPVKVRKK	52.5	37.2	3	Q9UI45	537-550	PHD finger protein 3 
FNQALGRPEKIHNK	92.0	73.7	2	Q9UHP3	379-392	Ubiquitin carboxyl-terminal hydrolase 25 (EC 3.1.2.15) (Ubiquitin thiolesterase 25) (Ubiquitin-specific processing protease 25) (Deubiquitinating enzyme 25) (USP on chromosome 21) 
HGSFLARPSRKNQG	2390.7	690.6	2	P29350	24-37	Protein-tyrosine phosphatase, non-receptor type 6 (EC 3.1.3.48) (Protein-tyrosine phosphatase 1C) (PTP-1C) (Hematopoietic cell protein-tyrosine phosphatase) (SH-PTP1) (Protein-tyrosine phosphatase SHP-1) 
LCYCLYRPRKYLYV	136.9	0.8	2	Q9Y6D4	264-277	Microrchidia 
RVPIPPRPVKPDYR	645.9	196.9	2	Q9UD05	286-299	MIG-6=MITOGEN-INDUCIBLE GENE MIG-6 PRODUCT 
APVPLLRPHRPSGP	1352.0	115.3	2	O15450	763-776	P160 (Fragment) 
FSFSLPRPGRRGSR	1094.0	76.1	2	O00538	575-588	F25B3.3 KINASE LIKE PROTEIN 
LEQLLLRPERPGDT	68.8	38.1	4	O43157	127-140	KIAA0407 protein 
ICTKLVRPKRKHGT	2410.0	807.4	3	P42679	203-216	Megakaryocyte-associated tyrosine-protein kinase (EC 2.7.1.112) (Tyrosine-protein kinase CTK) (Protein kinase HYL) (Hematopoietic consensus tyrosine-lacking kinase) 
CDKAFCRPDKLRLH	117.2	10.3	3	Q9NQV6	563-576	PR-domain zinc finger protein 10 
XSQHFGRPRRADHE	458.6	107.3	3	P39189	108-121	Alu subfamily SB sequence contamination warning entry 
NFGNLPRPGRGARG	945.9	187.1	2	Q9NYJ2	360-373	Intracellular hyaluronan-binding protein 
KLDTPLRPARQQPT	2174.2	334.8	4	Q14775	472-485	Ly-9 protein precursor (Fragment) 
KVHVPARPYRVLNN	4084.8	65.5	2	P46013	726-739	Antigen KI-67 
ATCRFYRPPRCSHC	5623.7	745.2	2	Q9C0B5	150-163	KIAA1748 protein (Fragment) 
EASSPARPSKHSVG	231.3	17.6	3	Q92932	121-134	Protein-tyrosine phosphatase X precursor (EC 3.1.3.48) (R-PTP-X) (Islet cell autoantigen related protein) (ICAAR) (IAR) (Phogrin) 
IIHVISRPLKAPPA	83.7	37.3	3	Q9NRY3	784-797	CD44-like precursor FELL 
LVIRLPRPPKVLRL	1963.1	22.0	2	Q9HC66	56-69	Hemochromatosis splice variant 388-2283del,intron6ins 
NSPTLERPGRKRKW	497.4	78.1	2	Q9H247	116-129	NMN adenylyltransferase (EC 2.7.7.1) 
APANLERPVRYIRK	3060.2	1335.5	4	Q9NYB9	126-139	Abl-interactor protein 2b 
EMPHLARPIKVESP	145.3	66.7	3	Q08050	469-482	Forkhead box protein M1 (Forkhead-related protein FKHL16) (Hepatocyte nuclear factor 3 forkhead homolog 11) (HNF-3/fork-head homolog-11) (HFH-11) (Winged helix factor from INS-1 cells) (M-phase phosphoprotein 2) (MPM-2 reactive phosphoprotein 2) (Transcription factor Trident) 
RHWRPWRPDKTKKQ	579.9	170.3	2	Q9NWH6	590-603	Hypothetical protein (Fragment) 
RDFIISRPTKLKSL	108.1	14.9	2	Q9Y6K5	932-945	2'-5'-oligoadenylate synthetase 3 (EC 2.7.7.-) ((2-5')oligo(A) synthetase 3) (2-5A synthetase 3) (p100 OAS) (p100OAS) 
GNANIQRPCRKSVN	3258.9	1615.8	2	Q9NRA6	251-264	Neuromedin U receptor 2 (G protein-coupled receptor TGR-1) 
HHGRIGRPPKYRKI	160.5	15.1	3	Q9Y4C9	401-414	KIAA0681 PROTEIN (DJ138B7.3.2) (FRAGMENT) 
PRKYPNRPSKTPVH	109.0	109.0	2	P11161	323-336	Early growth response protein 2 (EGR-2) (Krox-20 protein) (AT591) 
QFPKLDRPTKQMRE	115.8	16.4	3	P78524	721-734	P126 (P70) 
YAMGFNRPSKIQEN	237.2	12.0	2	Q9UMR2	108-121	ATP-dependent RNA helicase DDX19 (DEAD-box protein 19) (DEAD-box RNA helicase DEAD5) 
AATQPLRPPRGTAA	11912.9	1379.1	2	P53814	641-654	Smoothelin 
VMARLSRPERPDLV	1411.2	277.8	2	Q9HCS7	3-16	XAB2 
AVKVFHRPWRRGWH	786.7	30.1	2	O60449	754-767	DEC-205 
ADVDPQRPPRPEVK	2761.2	503.3	3	Q9ULR6	191-204	KIAA1154 protein (Fragment) 
VVSSPPRPVRHGDM	2918.1	298.2	3	Q9Y6A1	387-400	Protein O-mannosyl-transferase 1 
EIGFPGRPGRPGMN	139.0	50.5	2	P39060	984-997	Collagen alpha 1(XVIII) chain precursor 
PAPSLPRPERKSIV	151.5	6.4	2	Q99941	295-308	Cyclic-AMP-dependent transcription factor ATF-6 beta (Activating transcription factor 6 beta) (ATF6-beta) (cAMP responsive element binding protein-like 1) (cAMP response element binding protein-related protein) (Creb-rp) (G13 protein) 
SQSFIIRPQKEGER	118.2	29.6	4	Q05397	355-368	Focal adhesion kinase 1 (EC 2.7.1.112) (FADK 1) (pp125FAK) (Protein-tyrosine kinase 2) 
TPDLLPRPPRLLLL	830.2	388.9	3	Q9NRA0	137-150	Sphingosine kinase 2 (EC 2.7.1.-) (SK 2) (SPK 2) 
EKIPFERPFRRPNA	948.4	160.0	3	Q9NVW8	327-340	CDNA FLJ10462 fis, clone NT2RP1001494, weakly similar to MALE STERILITY PROTEIN 2 
LTKVFFRPGKFAEF	132.0	94.7	3	Q9UM54	753-766	Myosin VI 
RYLAICRPLRARVL	1322.3	213.8	2	O43193	136-149	Motilin receptor (G protein-coupled receptor GPR38) 
TRYMFSRPFRKHGV	2184.9	156.5	2	P46778	10-23	60S ribosomal protein L21 
FVLRPLRPCRRYST	10055.4	2460.6	2	Q14539	22-35	Motor protein (Fragment) 
AEEPLHRPKKELSA	134.1	76.3	2	P42858	83-96	Huntingtin (Huntington's disease protein) (HD protein) 
GSWCPMRPKKEAMK	168.3	63.7	2	O75928	422-435	PROTEIN INHIBITOR OF ACTIVATED STAT PROTEIN PIASX 
HSFLINRPGKVKYM	201.9	143.1	2	Q9H5T1	190-203	CDNA: FLJ23082 fis, clone LNG06451 
SFAYPNRPDRPVLK	1283.7	578.0	6	Q03519	474-487	Antigen peptide transporter 2 (APT2) (Peptide transporter TAP2) (Peptide transporter PSF2) (Peptide supply factor 2) (PSF-2) (Peptide transporter involved in antigen processing 2) 
QQQLLQRPPRDAQQ	3266.9	345.0	2	O15350	392-405	Tumor protein p73 (p53-like transcription factor) (p53-related protein) 
QPVNPPRPFKHSER	275.4	154.7	3	Q9Y381	268-281	CGI-72 protein 
FNRYLCRPRRVEMA	335.9	144.5	3	O43365	212-225	Homeobox protein Hox-A3 (Hox-1E) 
DKADLIRPKRKYEK	416.8	102.9	2	Q9H2F5	327-340	Enhancer of polycomb 
HKAHLIRPRRLTPG	1071.9	27.6	2	O60281	1125-1138	KIAA0530 protein (Fragment) 
SSPEPPRPAKRPRR	613.8	211.0	2	Q9P2A7	954-967	KIAA1441 protein (Fragment) 
QALYFCRPFRENVL	2245.2	802.3	2	Q9H9T8	51-64	CDNA FLJ12552 fis, clone NT2RM4000712, moderately similar to Homo sapiens ubiquitin hydrolyzing enzyme I (UBH1) mRNA 
PLISFPRPVKTTWL	200.7	51.0	4	Q9P2D6	185-198	KIAA1411 protein (Fragment) 
TKIMFNRPKKKNAI	80.4	63.6	3	O75521	116-129	Peroxisomal 3,2-trans-enoyl-CoA isomerase (EC 5.3.3.8) (Dodecenoyl-CoA delta-isomerase) (D3,D2-enoyl-CoA isomerase) (DBI-related protein 1) (DRS-1) (Hepatocellular carcinoma-associated antigen 88) 
TRYSPYRPYRCVHQ	1001.7	195.1	2	O60281	946-959	KIAA0530 protein (Fragment) 
GYGLLVRPSRVRRA	2560.0	266.8	3	O75134	505-518	KIAA0639 protein (Fragment) 
PRVDPYRPVRLPMQ	326.8	100.1	5	Q93074	1800-1813	Hypothetical protein KIAA0192 (Fragment) 
APPRLARPPRFYEA	701.7	428.4	2	Q9HAH7	279-292	Hypothetical 42.3 kDa protein 
IDPAILRPGRLDQL	304.0	22.7	2	P55072	629-642	Transitional endoplasmic reticulum ATPase (TER ATPase) (15S Mg(2+)-ATPase p97 subunit) (Valosin containing protein) (VCP) 
RQQTLPRPMKTLQR	79.1	5.6	2	O43161	2760-2773	BASSOON PROTEIN (KIAA0434) (FRAGMENT) 
EVFFPPRPERVEHN	483.5	183.7	2	Q16530	104-117	PMS2L13 PROTEIN (PMS3 PROTEIN) (HPMS3 PROTEIN) (FRAGMENT) 
SEDDFYRPSREQPL	142.1	26.6	2	Q9Y4G2	445-458	KIAA0356 protein (Fragment) 
GAARLGRPGRSCLP	129.0	49.3	2	P34925	3-16	Tyrosine-protein kinase RYK precursor (EC 2.7.1.112) 
SAPSPARPARTQGP	4311.8	346.3	2	Q9NPI5	198-211	AK001663 hypothetical protein 
AILTLPRPVRASLP	402.3	29.3	2	Q9NQ75	154-167	HEF like Protein 
EKGELGRPGRKGRP	103.0	26.8	7	Q9Y215	121-134	Acetylcholinesterase collagenic tail peptide precursor (AChE Q subunit) (Acetylcholinesterase-associated collagen) 
ALPPPPRPDRGPPG	846.8	115.8	2	Q02833	302-315	Protein c11orf13 (HRAS1-related cluster protein 1) 
EDFVPFRPRRSPRM	20127.2	192.4	2	Q14202	277-290	Zinc finger protein 261 (DXS6673E protein) 
SAHTPGRPPRVTKD	1946.1	471.8	2	Q9UGB8	794-807	DJ579N16.2 (SET binding factor 1) (Fragment) 
SQGPPPRPGKPEGP	105.7	25.5	6	Q9UCT9	1-14	PRG=PROLINE-RICH GLYCOPROTEIN 
GSGKPSRPSKPIVA	125.4	51.3	2	Q15598	1240-1253	Titin (Fragment) 
FNKYLCRPRRVEIA	255.0	62.7	3	O43364	164-177	Homeobox protein Hox-A2 
SSTNPFRPQKVCSF	77.5	21.6	2	P30670	54-67	Guanine nucleotide-binding protein G(I)/G(S)/G(O) gamma-5 subunit 
RSRSLHRPAKTSEL	169.6	79.5	2	O95996	1839-1852	APCL PROTEIN 
LLIIISRPARLLEC	90.2	14.8	2	O60307	271-284	KIAA0561 PROTEIN (FRAGMENT) 
FNKYLSRPKRFEVA	193.3	37.9	2	P50219	263-276	Homeobox protein HB9 
ILAKISRPKKRAKT	122.9	63.2	3	P48048	178-191	ATP-sensitive inward rectifier potassium channel 1 (Potassium channel, inwardly rectifying, subfamily J, member 1) (ATP-regulated potassium channel ROM-K) (Kir1.1) 
CVGRPTRPCRGPWR	9543.6	3313.6	2	Q9HBQ8	81-94	Hypothetical 15.5 kDa protein 
DDSVILRPSKSVKL	118.9	21.4	3	Q9Y2R2	666-679	Protein-tyrosine phosphatase, non-receptor type 22 (EC 3.1.3.48) (Hematopoietic cell protein-tyrosine phosphatase 70Z-PEP) (Lymphoid phosphatase) (LyP) 
GNLDIQRPKRKRKN	2138.3	505.4	2	Q12972	185-198	Nuclear inhibitor of protein phosphatase-1 (NIPP-1) (Protein phosphatase 1, regulatory inhibitor subunit 8) 
TPRPLARPARPNLS	3019.6	1296.5	2	Q9Y6C2	143-156	EMILIN PRECURSOR 
LNPDFSRPNRKYTW	1193.6	309.9	3	P35573	181-194	Glycogen debranching enzyme (Glycogen debrancher) 
PDPGFLRPQRAALY	986.5	516.2	2	Q9UGB8	1078-1091	DJ579N16.2 (SET binding factor 1) (Fragment) 
NEPLFVRPPKGSPQ	214.8	191.4	4	Q9H251	2718-2731	Cadherin 23 precursor (Otocadherin) 
PPQVPSRPTRAPPS	8780.2	3135.8	2	Q9UQ16	664-677	KIAA0820 protein (Fragment) 
PSPALPRPSRSSPG	777.9	33.5	2	Q9UPX1	609-622	KIAA1029 protein 
VGKAFIRPFREHHI	11656.2	149.0	2	Q9GZT0	109-122	Ubiquitin-conjyugating enzyme E2 (CDNA FLJ12966 fis, clone NT2RP2005784, highly similar to Homo sapiens ubiquitin-conjugating enzyme variant Kua (UBE2V) mRNA) 
RLFSIVRPRRLLYM	1385.6	516.5	4	Q9UL53	87-100	Dhm1-like protein 
LKGIFTRPSKLTRK	121.3	25.3	2	P30622	114-127	Restin (Cytoplasmic linker protein-170 alpha-2) (CLIP-170) (Reed-Sternberg intermediate filament associated protein) 
GLLLLPRPGRPLDL	97.6	73.8	6	P13497	12-25	Bone morphogenetic protein 1 precursor (EC 3.4.24.19) (BMP-1) (Procollagen C-proteinase) (PCP) (Mammalian tolloid protein) (mTld) 
QLQAPDRPSRELLQ	3315.2	363.1	2	Q9H6Q4	405-418	CDNA: FLJ21988 fis, clone HEP06320 
YPQDLPRPLRSREF	153.5	27.2	4	O43734	232-245	Adapter protein CIKS (Connection to IKK and SAPK/JNK) 
LAEGINRPRKGHDA	99.3	77.0	3	O95985	371-384	DNA topoisomerase III beta-1 (EC 5.99.1.2) 
DEPEPPRPRRGSLR	3587.8	1795.7	3	O43157	1891-1904	KIAA0407 protein 
LDPALLRPGRLDRK	2025.2	750.4	3	P43686	317-330	26S protease regulatory subunit 6B (TAT-binding protein-7) (TBP-7) 
RKWYPLRPKKINLD	177.4	47.7	3	Q9NRN8	254-267	DC8 
KRKKPSRPAKTRKR	108.8	64.2	6	Q9UNZ9	85-98	Methyl-CpG binding protein splice variant 1 
EVEMLPRPPKVTKE	103.0	59.1	5	P11532	250-263	Dystrophin 
SGEQLPRPTRGRMR	872.9	191.0	3	Q9H254	103-116	Spectrin beta chain, brain 3 (Spectrin, non-erythroid beta chain 3) (Beta-IV spectrin) 
RILQFPRPVKLEDL	108.1	16.4	2	Q9Y2U5	55-68	Mitogen-activated protein kinase kinase kinase 2 (EC 2.7.1.-) (MAPK/ERK kinase kinase 2) (MEK kinase 2) (MEKK 2) 
YGPNIGRPRKNVIA	133.5	33.9	3	Q9HB39	190-203	Heparanase-like protein HPA2a 
LTVTLQRPTKELHG	94.9	63.0	3	Q9Y2K7	133-146	KIAA1004 protein (Fragment) 
NETGLSRPRRTAMS	742.4	548.3	2	Q15598	1736-1749	Titin (Fragment) 
SIVEFFRPPKEVHL	164.4	26.8	2	Q96RL7	600-613	Chorein (Chorea-acanthocytosis protein) 
DDLEIVRPARRRTP	189.0	83.2	2	Q15598	3286-3299	Titin (Fragment) 
DTPPPSRPEKKKAD	78.7	33.2	2	P12111	1626-1639	Collagen alpha 3(VI) chain precursor 
ELAHLVRPQKCRPY	165.8	34.9	2	P42858	194-207	Huntingtin (Huntington's disease protein) (HD protein) 
SGMAFPRPKRPAPA	1314.9	155.1	3	Q9BQ84	245-258	Hypothetical 81.4 kDa protein (MAGE-E1a protein) (MAGE E1a protein) 
ANKILNRPKRYNSG	475.9	174.1	2	P00740	37-50	Coagulation factor IX precursor (EC 3.4.21.22) (Christmas factor) 
LSNCLTRPQKLSPV	119.5	57.5	2	O60673	804-817	DNA polymerase zeta catalytic subunit (EC 2.7.7.7) (hREV3) 
MAQSIYRPSKNLDK	153.3	11.5	2	Q13573	443-456	Nuclear protein SkiP (Ski-interacting protein) (SNW1 protein) (Nuclear receptor coactivator NCoA-62) 
DGRLLYRPNKAGET	20.0	20.0	2	Q9ULH0	399-412	KIAA1250 protein (Fragment) 
PRPSPARPKKSEES	101.3	16.6	2	O94836	564-577	KIAA0731 protein (Fragment) 
SREGPARPYRLKPG	1265.2	48.0	3	Q9ULL4	1157-1170	KIAA1206 protein (Fragment) 
SCQRPGRPARVALP	2217.3	1156.5	4	P98161	2194-2207	Polycystin precursor (Autosomal dominant polycystic kidney disease protein 1) 
DVLSPLRPSRRHFP	9009.6	2384.8	2	Q12756	1091-1104	Kinesin-like protein KIF1A (Axonal transporter of synaptic vesicles) 
PATAPARPLRLPSG	11314.0	2081.8	4	Q9UPV8	1233-1246	KIAA1043 protein (Fragment) 
ELYLLFRPFKGYEG	129.4	57.9	5	Q93062	39-52	RNA-binding protein with multiple splicing (RBP-MS) 
SVCFIGRPWRVVDG	112.5	39.8	2	Q12789	1979-1992	TFIIIC BOX B-BINDING SUBUNIT (TRANSCRIPTION FACTOR (TFIIIC) ALPHA CHAIN) (3' PARTIAL) 
SYRRLDRPTRIRFS	779.7	179.3	3	Q9H2X0	201-214	Chordin precursor 
LIRFLPRPIRQQLL	1741.9	5.8	2	Q12789	943-956	TFIIIC BOX B-BINDING SUBUNIT (TRANSCRIPTION FACTOR (TFIIIC) ALPHA CHAIN) (3' PARTIAL) 
LDSALLRPGRIDRK	1623.6	763.8	2	P47210	301-314	26S protease regulatory subunit 8 (Proteasome subunit p45) (Thyroid hormone receptor interacting protein 1) (TRIP1) 
KAICFLRPTKENVD	56.2	8.0	2	Q9Y4Z6	67-80	Vacuolar protein sorting 
PECEIERPERLTAA	124.1	12.1	2	Q9UGX2	21-34	DJ402G11.7 (novel protein similar to KIAA0901 and mouse histone deacetylase MHDA2 (isoform 1)) 
VPMPIARPARQTSR	9587.0	742.9	2	Q9Y6R4	202-215	Mitogen-activated protein kinase kinase kinase 4 (EC 2.7.1.-) (MAPK/ERK kinase kinase 4) (MEK kinase 4) (MEKK 4) (MAP three kinase 1) 
EFGLPGRPGRPGLN	282.5	109.4	2	P39059	904-917	Collagen alpha 1(XV) chain precursor 
LREDFVRPLREGIL	5301.0	1420.8	5	Q9P2E3	383-396	KIAA1404 protein (Fragment) 
AHLPPPRPQRPAET	248.4	51.7	2	Q9UFB1	214-227	Hypothetical 66.8 kDa protein (Fragment) 
ARRPLARPIKPNEI	92.1	61.7	3	O94825	179-192	KIAA0717 protein (Fragment) 
APRYLGRPKKEKTI	7.1	7.1	2	Q9C0B5	292-305	KIAA1748 protein (Fragment) 
PYPLILRPQRGVDL	350.6	64.9	2	P47712	557-570	Cytosolic phospholipase A2 (CPLA2) 
EEEELARPPREQGQ	153.8	152.6	2	Q14767	745-758	LATENT TRANSFORMING GROWTH FACTOR-BETA-BINDING PROTEIN-2 (LTBP-2) 
IKKDLSRPQKPQLV	106.8	38.4	3	P31629	870-883	Human immunodeficiency virus type I enhancer-binding protein 2 (HIV-EP2) 
QAGGPQRPGRVVSL	4282.6	119.3	2	Q13671	45-58	Ras interaction/interference protein 1 (Ras inhibitor JC99) 
QASRFQRPGRRMSE	4119.7	807.0	2	Q9BZ71	507-520	NIR1 
PAALLYRPVRQYVY	378.8	6.4	2	Q9NZB2	597-610	Protein C9orf10 
IRQILSRPERLLFI	972.7	195.3	4	Q9C000	395-408	NACHT-, LRR- and PYD-containing protein 2 (Death effector filament-forming ced-4-like apoptosis protein) (Nucleotide-binding domain and caspase recruitment domain) (Caspase recruitment domain protein 7) 
FPTVPTRPEKGYIW	562.4	125.0	2	Q99995	108-121	WUGSC:H_RG083M05.2 protein 
GRDFLQRPGRQPQA	210.9	102.1	3	O75016	262-275	LEUCOCYTE IMMUNOGLOBULIN-LIKE RECEPTOR-4 
KTHPLIRPFKTLTE	87.1	20.4	3	Q15413	2649-2662	Ryanodine receptor 3 (Brain-type ryanodine receptor) (RyR3) (RYR-3) (Brain ryanodine receptor-calcium release channel) 
PPQIPSRPVRIPPG	8894.0	2269.1	4	P50570	828-841	Dynamin 2 (EC 3.6.1.50) 
APALPARPHRGLST	5985.6	1198.0	2	Q9UFL7	72-85	Hypothetical 12.7 kDa protein 
MTSSLQRPWRVPWL	506.4	25.1	2	Q13873	1-14	Bone morphogenetic protein receptor type II precursor (EC 2.7.1.37) (BMP type II receptor) (BMPR-II) 
LPPDIERPYKAEPL	75.1	40.5	2	Q9Y4U3	288-301	Hypothetical 38.2 kDa protein (Fragment) 
PSRPPSRPSRPPSH	11939.8	1719.0	2	Q99700	584-597	Ataxin-2 
LPKGLGRPGKGHYW	207.1	63.1	2	Q12946	84-97	Forkhead box protein F1 (Forkhead-related protein FKHL5) (Forkhead-related transcription factor 1) (FREAC-1) (Forkhead-related activator-1) 
FVYNFIRPVKGKVS	190.1	85.1	2	Q9NUW7	10-23	CDNA FLJ11091 fis, clone PLACE1005313 
VPSLPIRPSRAPSR	21487.2	2930.5	3	O43426	1061-1074	Synaptojanin 1 (EC 3.1.3.56) (Synaptic inositol-1,4,5-trisphosphate 5-phosphatase 1) 
KPSRPPRPSRPPPP	8016.8	3407.0	2	O43584	85-98	Atrophin-1 interacting protein 4 (Fragment) 
KNRTFLRPPKVKME	77.8	24.9	3	O75937	248-261	SPF31 
TREALSRPARTAPL	439.6	196.4	2	Q13424	330-343	ALPHA1-SYNTROPHIN (DJ1187J4.5) 
LGLRLCRPYRLAAG	1653.0	293.1	2	O14927	499-512	N-ACETYLGLUCOSAMYL TRANSFERASE COMPONENT GPI1 
LQSDPPRPHRILQA	170.0	46.2	6	Q06481	479-492	Amyloid-like protein 2 precursor (Amyloid protein homolog) (APPH) (CDEI-box binding protein) (CDEBP) 
ESRDITRPSRPADL	192.0	101.7	5	Q9Y6Z1	10-23	AD 2 (Fragment) 
ISSQIERPIRIVAL	534.7	161.5	2	O75643	1042-1055	U5 small nuclear ribonucleoprotein 200 kDa helicase (U5 snRNP-specific 200 kDa protein) (U5-200KD) (Fragment) 
KSLRIARPPKQGLN	167.7	25.0	2	P49815	945-958	Tuberin (Tuberous sclerosis 2 protein) 
GTQELRRPAQLRLQ	47.4	9.8	4	P98161	595-608	Polycystin precursor (Autosomal dominant polycystic kidney disease protein 1) 
ALLEPRRPPHDYMP	33.0	13.7	3	Q99946	106-119	NG5 
EVMILRRPSLQRRA	235.7	1.8	2	Q9ULT8	713-726	KIAA1131 protein (Fragment) 
SSPGPKRPGNTLRK	51.9	5.6	2	O75962	1703-1716	Triple functional domain protein (PTPRF interacting protein) 
EEEPPRRPRARSCE	4.2	4.2	2	O60301	1-14	KIAA0554 protein (Fragment) 
IVYSFRRPVWPAVV	27.4	8.9	2	Q9Y5I0	277-290	Protocadherin alpha 13 precursor (PCDH-alpha13) 
LERRLKRPRTQGVV	34.4	4.5	2	Q9H9E5	251-264	CDNA FLJ12810 fis, clone NT2RP2002464, weakly similar to DNA CROSS-LINK REPAIR PROTEIN PSO2/SNM1 
TAKKIKRPKFTVPQ	42.6	12.8	3	Q9UDN0	30-43	Similar to Coch-5B2 
QKFSLRRPLQTAMI	64.3	35.8	2	Q96JF9	85-98	KIAA1868 protein (Fragment) 
VNRGPKRPKVLQRG	9.0	7.0	3	Q9UDR8	470-483	WUGSC:H_DJ0981O07.2 protein 
PAAAPRRPFSWEDV	28.0	11.8	2	O95696	687-700	Bromodomain-containing protein 1 (BR140-like protein) 
VFRVLRRPQEFVNR	72.4	17.9	3	Q9ULB8	127-140	N-acetylgalactosaminide alpha2,6-sialyltransferase 
EGEEPKRPPGICER	23.2	9.8	4	Q9NS96	504-517	Protein containing CXXC domain 2 (Fragment) 
WRYDLRRPSFTRTW	139.9	14.7	2	Q96N50	15-28	CDNA FLJ31409 fis, clone NT2NE2000174 
IEPQIRRPRSLSSP	113.1	38.1	5	O43165	457-470	KIAA0439 protein (Fragment) 
VKLLIRRPECFGPA	40.2	10.7	3	Q15413	2218-2231	Ryanodine receptor 3 (Brain-type ryanodine receptor) (RyR3) (RYR-3) (Brain ryanodine receptor-calcium release channel) 
GKLPPKRPELPPTL	30.7	10.3	2	Q9NVN2	625-638	CDNA FLJ10624 fis, clone NT2RP2005525, highly similar to Mus musculus kanadaptin mRNA 
KIVDPKRPLMPEEC	26.8	11.1	4	Q9BXK3	581-594	Hedgehog-interacting protein 
PVAVLKRPSQLSRK	46.3	24.0	3	Q9BQI8	153-166	Hypothetical 35.8 kDa protein 
PPKWIRRPVGASFS	41.1	8.8	3	O94979	386-399	KIAA0905 PROTEIN (SEC31 PROTEIN) 
YGHIFRRPKGLFIS	35.9	10.7	2	P23368	123-136	NAD-dependent malic enzyme, mitochondrial precursor (EC 1.1.1.38) (NAD-ME) 
DKIPFKRPCTYGVP	35.1	11.9	5	O95444	394-407	MUSCLE TFII-I REPEAT DOMAIN-CONTAINING PROTEIN 1 
QSTNPKRPLSSANQ	35.1	2.9	2	P35670	228-241	Copper-transporting ATPase 2 (EC 3.6.3.4) (Copper pump 2) (Wilson disease-associated protein) 
LGDSLRRPQLRLWS	14.9	8.2	2	P41440	258-271	Folate transporter 1 (Placental folate transporter) (FOLT) (Reduced folate carrier protein) (RFC) (Intestinal folate carrier) (IFC-1) 
VFTPLRRPGMLVPK	98.0	57.4	2	Q9UIW6	20-33	Hypothetical 42.4 kDa protein (Fragment) 
QKDVIRRPTFVPQW	22.8	2.2	2	Q9P0Y7	137-150	PRO1677 
EDAKLRRPMVIEII	34.7	13.2	3	Q9NZ29	33-46	Uncharacterized hypothalamus protein HT007 
LPENFRRPQTDQAV	20.2	10.6	4	Q9H8X4	102-115	CDNA FLJ13159 fis, clone NT2RP3003555, weakly similar to HYPOTHETICAL 32.6 kDa PROTEIN IN MET30-PIG2 INTERGENIC REGION 
KTFGIRRPLDPLDP	36.6	16.9	4	Q9C0J1	326-339	Beta-1,3-N-acetylglucosaminyltransferase bGn-T4 
LAHVLRRPIVVVAD	37.4	5.0	2	Q9NQ53	317-330	Zinc finger protein Cezanne 
LPETFRRPQIDPAV	23.1	15.5	4	Q9UJL8	67-80	Hypothetical 43.5 kDa protein 
NIEKIKRPRSSNAE	26.5	7.2	2	Q12920	238-251	Proteasome activator complex subunit 3 (Proteasome activator 28-gamma subunit) (PA28gamma) (PA28g) (Activator of multicatalytic protease subunit 3) (11S regulator complex gamma subunit) (REG-gamma) (Ki nuclear autoantigen) 
TVNLFKRPLPKSKP	25.3	8.2	3	Q9UNP7	5-18	Transcriptional co-activator CRSP77 (Fragment) 
PTSVPRRPGQRRPP	32.6	10.1	2	P48023	33-46	FAS antigen ligand (Apoptosis antigen ligand) (APTL) (CD178 antigen) 
KFWDLRRPYEPINS	44.3	3.5	2	Q16632	639-652	TFIIIC2 SUBUNIT 
MKTSPRRPLILKRR	150.0	62.3	4	Q08050	1-14	Forkhead box protein M1 (Forkhead-related protein FKHL16) (Hepatocyte nuclear factor 3 forkhead homolog 11) (HNF-3/fork-head homolog-11) (HFH-11) (Winged helix factor from INS-1 cells) (M-phase phosphoprotein 2) (MPM-2 reactive phosphoprotein 2) (Transcription factor Trident) 
VHLKLRRPVTVPAG	28.0	13.6	4	Q9BT99	240-253	Similar to protein interacting with guanine nucleotide exchange factor (Hypothetical 43.9 kDa protein) 
DSGQPRRPGQCPLS	20.2	18.4	2	O75111	1249-1262	KIAA0612 protein (Fragment) 
SSSAPRRPSSLQSL	37.2	6.8	2	P39880	1446-1459	CCAAT displacement protein (CDP) (Cut-like 1) 
DPNAPKRPPLAFFL	32.0	0.8	2	P23497	765-778	Nuclear autoantigen Sp-100 (Speckled 100 kDa) (Nuclear dot-associated Sp100 protein) (Lysp100b) 
TSPTFRRPKTLRLR	56.7	1.3	2	P29316	42-55	60S ribosomal protein L23a 
RADIPKRPSYVAPL	47.6	21.2	2	Q9Y2F3	1400-1413	KIAA0944 protein (Fragment) 
IRFKLKRPLEDGGR	38.3	17.9	5	O95444	196-209	MUSCLE TFII-I REPEAT DOMAIN-CONTAINING PROTEIN 1 
DESCPRRPDYLKGL	23.9	6.4	2	Q99698	2220-2233	Lysosomal trafficking regulator (Beige homolog) 
LSQPPRRPWGNLTA	60.8	37.0	2	P22105	891-904	Tenascin-X precursor (TN-X) (Hexabrachion-like) 
FVTELRRPDAVRTK	38.2	8.7	2	Q9NQ90	781-794	Hypothetical 113.6 kDa protein 
KPQTIKRPLNPLAS	9.0	6.4	3	Q9UKV6	127-140	ERO1L (Fragment) 
GKRPIKRPAYWRTE	3.7	3.7	2	Q9HAH2	675-688	Hypothetical protein (Fragment) 
SHGSPRRPGPEPGA	44.7	7.4	5	O95180	532-545	Voltage-dependent T-type calcium channel alpha-1H subunit 
PQEHPKRPVLGLEC	20.2	14.0	2	O95862	118-131	SINGLE-STRAND SELECTIVE MONOFUNCTIONAL URACIL DNA GLYCOSYLASE (CDNA FLJ10373 FIS, CLONE NT2RM2001935) 
ASLFPKRPALEPVR	41.1	20.0	2	Q9Y2X7	686-699	ARF GTPase-activating protein GIT1 (G protein-coupled receptor kinase-interactor 1) 
ASNQPKRPPAAPEN	38.1	15.1	3	P48634	118-131	Large proline-rich protein BAT2 (HLA-B-associated transcript 2) 
CGRHFRRPDPCREP	23.3	10.6	2	Q9H9Q6	68-81	CDNA FLJ12606 fis, clone NT2RM4001483, moderately similar to ZINC FINGER PROTEIN 136 
LRATLKRPEVIATC	37.9	10.3	2	Q96JV6	461-474	CDNA FLJ14946 fis, clone PLACE2000034, weakly similar to LAR PROTEIN PRECURSOR (EC 3.1.3.48) 
AFVNFRRPEDARAA	17.2	5.6	9	Q96T37	218-231	Putative RNA-binding protein 15 (RNA binding motif protein 15) (One-twenty two protein) 
TLLEPRRPRSESVT	29.7	19.9	2	Q9UPN7	147-160	KIAA1115 protein 
GTPKPKRPAILTYH	33.4	30.3	6	Q9UN36	56-69	NDRG2 protein (Syld709613 protein) 
KDEKPKRPEDESGR	30.5	9.5	2	Q9BZI7	330-343	UPF3X 
LASTPKRPSTSQTV	32.0	10.5	3	P12270	638-651	Nucleoprotein TPR 
RGDDLRRPATMKGK	30.0	14.9	7	Q96T37	35-48	Putative RNA-binding protein 15 (RNA binding motif protein 15) (One-twenty two protein) 
LAQPLRRPSSVGEL	37.1	10.0	3	O43379	748-761	R34001_1 
MNMTPRRPGPTRKH	76.1	29.5	2	P10747	192-205	T-cell-specific surface glycoprotein CD28 precursor (TP44) 
HILLFRRPLPKKPK	34.4	3.9	2	P33551	65-78	Cyclin-dependent kinases regulatory subunit 1 (CKS-1) (Sid1334) (PNAS-16 / PNAS-143) 
REASFKRPVVILGP	47.4	2.9	2	O95049	627-640	Tight junction protein ZO-3 (Zonula occludens 3 protein) (Zona occludens 3 protein) (Tight junction protein 3) 
EQRPLKRPRLGPPD	31.0	6.1	2	Q96PC8	10-23	NOPAR 
SVVGIRRPFQIPPG	33.8	3.8	3	Q9NPJ5	421-434	Skeletal muscle and kidney enriched inositol phosphatase 
LDSILRRPYVTCQP	10.6	10.6	2	Q9Y5K1	339-352	SPO11 protein homolog 
PTGQPRRPRNLAAA	66.0	33.1	2	Q00325	36-49	Phosphate carrier protein, mitochondrial precursor (PTP) 
ITKSLRRPETSYRQ	39.1	16.4	6	P24821	757-770	Tenascin precursor (TN) (Hexabrachion) (Cytotactin) (Neuronectin) (GMEM) (JI) (Miotendinous antigen) (Glioma-associated-extracellular matrix antigen) (GP 150-225) (Tenascin-C) (TN-C) 
FNFDIRRPSLEHRQ	114.6	45.0	2	O43558	420-433	FGFR signalling adaptor SNT-1 
QPQSLRRPLWLSHS	66.8	2.3	2	Q9H8J7	161-174	CDNA FLJ13544 fis, clone PLACE1006815 
ISFHPKRPMHILLH	56.1	21.4	5	Q96SZ9	375-388	CDNA FLJ14539 fis, clone NT2RM2001345, weakly similar to VEGETATIBLE INCOMPATIBILITY PROTEIN HET-E-1 
TEEELRRPEMKNFF	34.2	2.0	2	Q9Y373	238-251	CGI-63 protein 
EGLAFRRPAEYDPK	29.1	16.0	5	O95444	171-184	MUSCLE TFII-I REPEAT DOMAIN-CONTAINING PROTEIN 1 
DPSPPRRPQHNSSG	45.0	12.4	2	Q96LS7	199-212	CDNA FLJ25103 fis, clone CBR01405 
SEPHIKRPMNAFMV	32.0	5.8	4	Q9BXQ5	597-610	SOX6 
GIPSPRRPMSNLWL	76.5	37.8	6	Q14031	953-966	Collagen alpha 6(IV) chain precursor 
RPVAPRRPRDAVGQ	3656.9	3015.9	2	O43541	61-74	Mothers against decapentaplegic homolog 6 (SMAD 6) (Mothers against DPP homolog 6) (Smad6) (hSMAD6) 
VETSLRRPQDKDAK	26.8	7.7	2	P36776	780-793	Lon protease homolog, mitochondrial precursor (EC 3.4.21.-) (Lon protease-like protein) (LONP) (LONHs) 
PGHSPRRPRPLGLS	45.1	13.5	3	Q16538	521-534	PROTEIN A-2 
TYVTPRRPFEKSRL	244.8	89.6	3	P46781	11-24	40S ribosomal protein S9 
SSDWLRRPLGEDNQ	43.6	0.3	2	Q9Y6S1	96-109	R26610_1 (Fragment) 
DPNAPKRPPSGFFL	20.0	19.9	2	O15347	88-101	High mobility group protein 4 (HMG-4) (High mobility group protein 2a) (HMG-2a) 
RNPVLRRPPILEDY	29.1	12.7	4	Q96S08	361-374	Some homology with holliday junction DNA helicase RUVB like 
DANRLRRPGGSYPA	24.8	7.3	2	Q14767	49-62	LATENT TRANSFORMING GROWTH FACTOR-BETA-BINDING PROTEIN-2 (LTBP-2) 
QPLEPKRPPPPRPV	28.6	2.2	2	O43426	1101-1114	Synaptojanin 1 (EC 3.1.3.56) (Synaptic inositol-1,4,5-trisphosphate 5-phosphatase 1) 
LLNTLKRPKRPPLK	443.0	260.7	2	Q96NX2	21-34	KIAA0184 protein (Fragment) 
SFSHLKRPQQGAGN	26.3	15.3	4	O43190	163-176	Purinergic P2Y11 receptor 
SGKGLRRPHCTVEE	44.8	7.2	3	Q9P2L5	16-29	KIAA1331 protein (Fragment) 
WLTCLKRPLVVIHE	26.3	1.9	2	P54198	312-325	HIRA protein (TUP1 like enhancer of split protein 1) 
YKVNLKRPCPFWND	47.4	15.1	2	Q96HE7	77-90	ERO1 (S. cerevisiae)-like 
RHLSPRRPVSPGKD	60.1	2.2	3	P31629	1496-1509	Human immunodeficiency virus type I enhancer-binding protein 2 (HIV-EP2) 
FERPFRRPNANFTS	4013.1	1666.0	4	Q9NVW8	331-344	CDNA FLJ10462 fis, clone NT2RP1001494, weakly similar to MALE STERILITY PROTEIN 2 
PSGHIKRPMNAFMV	47.9	3.3	2	Q06945	55-68	Transcription factor SOX-4 
EDEEPKRPLPRKQS	35.6	11.6	2	Q9BZ71	330-343	NIR1 
QQPLPRRPGHDDGQ	36.8	9.4	4	Q16360	104-117	Tumor supressor (Fragment) 
NSMGIKRPAPQPAS	24.3	10.3	2	O94830	308-321	KIAA0725 protein (Fragment) 
SGGRLRRPAHVPLD	20.8	1.8	2	Q9BYS4	74-87	Potassium voltage-gated channel, shaker-related subfamily, member 7 
TNPELRRPRSEPSN	34.7	3.7	2	Q9Y6Y1	1215-1228	KIAA0833 protein (Fragment) 
ASAPPRRPRPPPPS	229.7	79.6	2	Q9UEF7	3-16	Klotho protein 
CKKGFRRPSEKNQH	33.1	14.0	6	P17010	781-794	Zinc finger X-chromosomal protein 
NYKNIKRPPGDIMF	19.0	13.7	2	Q9Y310	97-110	CGI-21 protein 
ALLDPRRPEIPTEQ	26.1	1.8	2	Q9NUC1	730-743	DJ657E11.5 (KIAA0090 PROTEIN) (Fragment) 
PEVYLKRPAHSDDW	33.0	16.9	3	O14939	368-381	Phospholipase D2 (EC 3.1.4.4) (PLD 2) (Choline phosphatase 2) (Phosphatidylcholine-hydrolyzing phospholipase D2) (PLD1C) (hPLD2) 
DPEVLKRPEYFGKF	43.9	25.2	4	Q9NZN6	122-135	Not4-Np 
EHPRLRRPMPWLLL	85.8	16.0	2	Q9Y5I4	12-25	Protocadherin alpha C2 precursor (PCDH-alpha-C2) 
ARPELRRPGVQGIP	25.7	1.1	2	Q9Y358	352-365	CGI-41 protein 
QLVILRRPERPMED	31.8	26.3	3	Q96NX7	585-598	Partitioning-defective 3-like protein splice variant a 
KSLKLRRPLYAHLA	31.7	14.9	3	Q13304	138-151	Putative G protein-coupled receptor GPR17 (R12) 
TRKGPKRPQQPNPP	46.7	16.7	3	Q16632	107-120	TFIIIC2 SUBUNIT 
GWATPRRPAGLLML	48.3	3.5	2	O60449	4-17	DEC-205 
PAHPFRRPKLSGRS	49.5	7.9	3	Q9ULT6	397-410	KIAA1133 protein (Fragment) 
MAASLKRPDSGATG	27.1	0.7	2	P20849	777-790	Collagen alpha 1(IX) chain precursor 
GSEKPKRPVSAMFI	39.3	32.7	3	P17480	403-416	Nucleolar transcription factor 1 (Upstream binding factor 1) (UBF-1) (Autoantigen NOR-90) 
KSRTLKRPTVLEPI	29.5	16.6	2	O60469	1933-1946	Down syndrome cell adhesion molecule precursor (CHD2) 
VKLKIKRPYGRKSQ	30.3	0.9	2	O60281	820-833	KIAA0530 protein (Fragment) 
LRGKFKRPPLRRVR	35.8	10.2	3	P48788	102-115	Troponin I, fast skeletal muscle (Troponin I, fast-twitch isoform) 
NSSHIKRPMNAFMV	37.1	8.6	3	Q9UN79	402-415	SOX-13 protein (Type 1 diabetes autoantigen ICA12) (Islet cell antigen 12) 
GQKQPKRPRSESSC	51.5	24.8	2	O00467	395-408	HTRIP 
PAPGLRRPLSPPAA	57.1	14.0	2	Q9UK39	24-37	Nocturnin (CCR4 protein homolog) 
EPPAPRRPASLAQR	37.1	6.3	2	Q9NP57	254-267	DJ1093G12.2 (Ras-like GTP-binding protein REM) (GTPase GES) 
MKVHIKRPEMTSSS	27.3	22.7	7	Q9GZZ2	864-877	Intestinal mucin (Fragment) 
NGYFFKRPYPFVLF	64.4	54.6	3	Q9NWE7	371-384	Hypothetical protein (Fragment) 
PLRHFKRPAYASSS	28.7	28.7	2	Q14123	658-671	Calcium/calmodulin-dependent ',5'-cyclic nucleotide phosphodiesterase 1C (EC 3.1.4.17) (Cam-PDE 1C) (hCam-3) 
SQEILRRPIVACEL	21.1	14.2	7	Q9UHW3	40-53	Protein x 0001 
FSESLKRPWEDDPP	58.5	8.3	2	Q9Y384	121-134	CGI-75 protein 
NINGIRRPLQGVAN	17.3	5.1	2	Q9Y5X7	8-21	APE2 protein 
SLRVPKRPIINTPV	53.7	27.1	2	Q9HCU4	2269-2282	FLAMINGO 1 
DNGGFKRPLAPSGR	31.7	8.9	2	Q9Y5U2	118-131	Tumor suppressing STF cDNA 4 
RGAQLRRPRHSHPT	53.3	21.8	3	Q16360	129-142	Tumor supressor (Fragment) 
LKVQLKRPKDANRP	28.8	2.7	7	Q9NR84	149-162	RNA-binding protein BRUNOL4 (Fragment) 
LCNILRRPIIVISD	26.0	13.7	2	P21580	199-212	Tumor necrosis factor, alpha-induced protein 3 (Putative DNA binding protein A20) (Zinc finger protein A20) 
VESILKRPSSAITR	27.1	17.7	2	Q9NPG6	312-325	Terra-like protein 
TPGEFRRPRLASFG	44.3	16.4	2	Q14678	130-143	KIAA0172 PROTEIN (FRAGMENT) 
QVYVLKRPHVDEFL	19.5	0.5	2	O15194	206-219	Nuclear LIM interactor-interacting factor 1 (NLI-interacting factor 1) (NIF-like protein) (YA22 protein) (HYA22) 
IKTPPKRPGGRRRG	68.6	25.8	2	Q15910	343-356	Enhancer of zeste homolog 2 (ENX-1) 
VRLLIRRPECFGPA	15.5	1.8	2	Q92736	2321-2334	Ryanodine receptor 2 (Cardiac muscle-type ryanodine receptor) (RyR2) (RYR-2) (Cardiac muscle ryanodine receptor-calcium release channel) (hRYR-2) 
RLAALKRPDDVPLS	38.0	1.3	3	Q9UFC0	277-290	Hypothetical 75.9 kDa protein (Fragment) 
GSPAPKRPPDPFPG	51.3	12.9	3	O43593	424-437	Hairless protein 
PPPLPRRPSTPRQG	1929.9	43.0	2	O75412	1048-1061	Latent transforming growth factor-beta binding protein 4S 
SWERPRRPNGDIVG	3698.5	4054.6	4	P16144	1660-1673	Integrin beta-4 precursor (GP150) (CD104) 
IFMYLRRPTEESVE	111.1	24.9	2	Q96RC0	189-202	Olfactory receptor (Fragment) 
PDPAIRRPAEKFLE	35.9	11.1	3	P55060	21-34	Importin-alpha re-exporter (Chromosome segregation 1-like protein) (Cellular apoptosis susceptibility protein) 
DTLNIRRPLVKMVY	24.3	14.8	2	Q9P0U0	373-386	PC326 protein 
CCSGPKRPQDKVAV	50.5	14.8	2	P21399	369-382	Iron-responsive element binding protein 1 (IRE-BP 1) (Iron regulatory protein 1) (IRP1) (Ferritin repressor protein) (Aconitate hydratase) (EC 4.2.1.3) (Citrate hydro-lyase) (Aconitase) 
GQKLPRRPQPGPGE	14.9	13.9	3	Q9H8D9	660-673	CDNA FLJ13725 fis, clone PLACE3000009, weakly similar to DNA-DIRECTED RNA POLYMERASE II LARGEST SUBUNIT (EC 2.7.7.6) 
THLLIKRPPFFHYR	33.8	16.2	6	Q9HAM8	259-272	NOX5 
PDETLRRPGGPQYG	24.5	8.8	2	Q14289	406-419	Protein tyrosine kinase 2 beta (EC 2.7.1.112) (Focal adhesion kinase 2) (FADK 2) (Proline-rich tyrosine kinase 2) (Cell adhesion kinase beta) (CAK beta) (Calcium-dependent tyrosine kinase) (CADTK) (Related adhesion focal tyrosine kinase) 
REDRFRRPRDEGGW	46.0	11.5	2	Q14152	1235-1248	Eukaryotic translation initiation factor 3 subunit 10 (eIF-3 theta) (eIF3 p167) (eIF3 p180) (eIF3 p185) 
CFHSPRRPYASPLL	71.0	17.5	2	P57073	407-420	Transcription factor SOX-8 
CRNVLRRPFQAQCG	31.6	1.0	2	Q12933	37-50	TNF receptor associated factor 2 (TRAF2) (Tumor necrosis factor type 2 receptor associated protein 3) 
SMFFIRRPTLDINW	58.5	26.1	3	O94848	219-232	KIAA0747 protein (Fragment) 
SAGRPKRPHARRAL	24.8	20.5	2	Q14764	501-514	Major vault protein (MVP) (Lung resistance-related protein) 
HLAFLKRPELGLTL	36.5	13.9	6	O15488	104-117	Glycogenin-2 (EC 2.4.1.186) (GN-2) (GN2) 
LLGPFRRPTTQLRA	336.5	149.3	2	P25100	499-512	Alpha-1D adrenergic receptor (Alpha 1D-adrenoceptor) (Alpha-1A adrenergic receptor) 
VSMQLRRPSDRELS	44.8	1.5	2	Q04206	268-281	Transcription factor p65 (Nuclear factor NF-kappa-B p65 subunit) 
VARSPKRPAWGSRR	47.2	4.3	2	Q9P1W0	38-51	POMT2 
EREALKRPMGPVHY	11.6	11.6	2	Q9P0R4	128-141	HSPC212 
SCNFPRRPDSGDVT	29.9	14.7	7	Q9BYH1	392-405	SEZ6L 
ALQSPKRPRSPGSN	31.5	8.0	4	P78347	665-678	General transcription factor II-I (GTFII-I) (TFII-I) (Bruton tyrosine kinase-associated protein-135) (BTK-associated protein-135) (BAP-135) (SRF-Phox1 interacting protein) (SPIN) 
CEVPLKRPRLDKNS	45.5	27.3	3	Q9BZW3	294-307	Glioma-expressed antigen 2 (Fragment) 
RRIHIKRPDDRAHL	20.8	0.9	2	Q9H3F6	298-311	MSTP028 
EGISLRRPNCFGIA	27.1	9.8	5	O95444	608-621	MUSCLE TFII-I REPEAT DOMAIN-CONTAINING PROTEIN 1 
PEDAPKRPKEAAPD	19.3	3.2	2	Q9NUE8	153-166	DJ309H15.1 (similar to HDGF (hepatoma-derived growth factor (high-mobility group protein 1-like))) 
PGAGLRRPTYTPPS	31.8	13.7	2	O15209	277-290	BING1 PROTEIN 
ARKQPRRPHFLLEP	30.4	10.1	2	O60289	975-988	KIAA0542 protein (Fragment) 
GQVILRRPLDYEKN	19.8	10.9	3	Q9NPG4	302-315	Vascular cadherin-2 (Protocadherin 12) (Vascular endothelial cadherin 2) 
IIRQIRRPKNVVLR	15.8	2.6	2	O94887	105-118	KIAA0793 PROTEIN 
TPKPPKRPRLQRPA	381.4	63.2	3	Q9NWH1	363-376	Hypothetical 61.4 kDa protein 
LANELRRPPLCYHN	34.3	0.0	2	P07996	308-321	Thrombospondin 1 precursor 
PGFSLKRPRGLSRS	40.1	4.2	2	Q99640	37-50	KINASE MYT1 
KTTPLRRPTETNPV	31.5	13.4	5	P46100	660-673	Transcriptional regulator ATRX (X-linked helicase II) (X-linked nuclear protein) (XNP) (Znf-HX) 
PAAPPKRPAVASAR	64.4	22.9	3	P27816	749-762	Microtubule-associated protein 4 (MAP 4) 
EVLELRRPMDSRLE	43.8	5.7	3	P78524	857-870	P126 (P70) 
PPKWIRRPTGVSFA	42.3	15.1	2	Q9NQW1	380-393	Secretory pathway component Sec31B-1 
SSKPIKRPVLDPFI	35.4	0.1	2	Q96AA8	422-435	Hypothetical protein KIAA0555 
RVKYIKRPGAVLEA	27.1	6.4	2	O00763	939-952	Acetyl-CoA carboxylase 2 (EC 6.4.1.2) (ACC-beta) 
FSSFLKRPKSQVSE	37.5	9.9	3	P11171	83-96	Protein 4.1 (Band 4.1) (P4.1) (EPB4.1) (4.1R) 
QSLKIRRPHDYQPL	37.5	3.0	2	P26368	222-235	Splicing factor U2AF 65 kDa subunit (U2 auxiliary factor 65 kDa subunit) (U2 SNRNP auxiliary factor large subunit) (hU2AF(65)) 
TSLSLRRPPGPASQ	33.9	12.2	4	Q15477	130-143	Helicase SKI2W (Helicase-like protein) (HLP) 
GQCAPRRPCAGDGA	23.6	2.6	2	Q9P2C5	54-67	KIAA1422 protein (Fragment) 
LVIRLRRPPLRYPR	386.8	197.0	2	Q9HAJ1	68-81	Hypothetical 52.4 kDa protein 
ASAPPRRPRPPPQS	913.5	355.1	2	Q9UEI9	3-16	Klotho protein (KL) 
SFTALRRPSLRREA	65.1	23.0	2	O76050	230-243	NEURALIZED HOMOLOG 
RDAFLKRPISNKYM	34.7	28.8	4	Q9H278	225-238	Serologically defined breast cancer antigen NY-BR-75 (Fragment) 
GTVELRRPGQSHAA	29.0	6.8	2	Q9NVM4	598-611	Protein arginine N-methyltransferase (EC 2.1.1.-) 
TYQHLRRPRGLSSL	31.3	6.4	2	O60721	37-50	Sodium/potassium/calcium exchanger 1 precursor (Na(+)/K(+)/Ca(2+)-exchange protein 1) (Retinal rod Na-Ca+K exchanger) 
PVLDLKRPFLSRES	47.0	5.6	2	P47985	41-54	Ubiquinol-cytochrome C reductase iron-sulfur subunit, mitochondrial precursor (EC 1.10.2.2) (Rieske iron-sulfur protein) (RISP) 
PLLPPKRPLSSSHE	680.5	301.4	2	Q9H6X0	119-132	CDNA: FLJ21783 fis, clone HEP00284 
RGQEFRRPCTLSEL	38.7	3.1	2	P13674	520-533	Prolyl 4-hydroxylase alpha subunit precursor (EC 1.14.11.2) 
PVLDLRRPPSDLYL	35.4	1.9	3	Q9Y618	2172-2185	Nuclear receptor co-repressor 2 (N-CoR2) (Silencing mediator of retinoic acid and thyroid hormone receptor) (SMRT) (SMRTe) (Thyroid-, retinoic-acid-receptor-associated co-repressor) (T3 receptor-associating factor) (TRAC) (CTG26) 
SGSKLKRPTPTFHS	41.6	5.9	5	Q9UPN3	5307-5320	Actin cross-linking family protein 7 (Macrophin) (Trabeculin-alpha) (620 kDa actin-binding protein) (ABP620) 
ESPPPKRPRIAYLS	39.3	15.4	3	P36508	395-408	Zinc finger protein 76 
ARLYLRRPAADGAE	43.0	14.9	2	Q14181	572-585	DNA polymerase alpha 70 kDa subunit (DNA polymerase subunit B) 
PRPRPRRPRQLTRA	72.2	37.1	6	Q9HAM8	17-30	NOX5 
ALTLPRRPFLHCST	1525.6	614.2	2	Q9H6Z2	106-119	CDNA: FLJ21657 fis, clone COL08663 
LCKTLRRPRCLLET	32.3	9.2	5	Q9C000	828-841	NACHT-, LRR- and PYD-containing protein 2 (Death effector filament-forming ced-4-like apoptosis protein) (Nucleotide-binding domain and caspase recruitment domain) (Caspase recruitment domain protein 7) 
IMFDLRRPPQNHTY	62.4	23.9	2	Q9HCC8	352-365	Osteoblast differentiation promoting factor 
SPVHLRRPQSPGAS	31.7	17.0	2	Q9Y556	324-337	Hypothetical 357.0 kDa protein 
LSGGLKRPSTRTPN	22.4	6.4	3	Q9BQL3	78-91	DJ1175I6.1 (Ras inhibitor JC265 (Ras association (RalGDS/AF-6) domain containing protein)) 
VRSRFKRPKPNLAR	37.0	20.7	2	Q9HCY0	1434-1447	Putative transcription factor-like nuclear regulator 
KLGTLRRPEGPAEP	24.6	1.4	2	Q14289	12-25	Protein tyrosine kinase 2 beta (EC 2.7.1.112) (Focal adhesion kinase 2) (FADK 2) (Proline-rich tyrosine kinase 2) (Cell adhesion kinase beta) (CAK beta) (Calcium-dependent tyrosine kinase) (CADTK) (Related adhesion focal tyrosine kinase) 
FLCIPRRPNWNQNT	163.6	82.1	2	Q9NUK8	110-123	CDNA FLJ11301 fis, clone PLACE1009908, weakly similar to HYPOTHETICAL GTP-BINDING PROTEIN IN SEH1-PRP20 INTERGENIC REGION (Fragment) 
SPQAPRRPLPQVAT	587.2	383.1	2	Q13421	406-419	Mesothelin precursor (CAK1 antigen) 
GPAPLRRPDSSDDR	46.8	8.8	3	Q9Y687	56-69	M-phase phosphoprotein homolog 
MFQALKRPDDTAFQ	38.2	19.0	2	O94901	782-795	KIAA0810 protein (Fragment) 
GHGEPRRPPCDPLA	20.6	14.4	3	Q14349	378-391	G9a 
PHHELRRPVLQRQT	30.1	8.8	3	Q9H6E1	62-75	CDNA: FLJ22357 fis, clone HRC06404 
SGDQLKRPFGAFRS	20.6	16.6	3	Q9Y6H5	853-866	Synphilin 1 (Alpha-synuclein interacting protein) 
KPVSPRRPWSPSKE	225.7	30.3	2	Q9HCL7	1184-1197	KIAA1555 protein (Fragment) 
VNLKLRRPSFRDDI	60.6	17.6	2	O00467	301-314	HTRIP 
PMAPIRRPISAESA	1011.4	490.5	2	P53675	58-71	Clathrin heavy chain 2 (CLH-22) 
EGVPFRRPSTFGIP	31.2	11.0	4	P78347	776-789	General transcription factor II-I (GTFII-I) (TFII-I) (Bruton tyrosine kinase-associated protein-135) (BTK-associated protein-135) (BAP-135) (SRF-Phox1 interacting protein) (SPIN) 
KQYMLRRPALEDYV	79.4	26.2	3	Q9NWS7	207-220	CDNA FLJ20628 fis, clone KAT03903 
MSLLLRRPPGREAY	15.9	10.0	5	P25705	324-337	ATP synthase alpha chain, mitochondrial precursor (EC 3.6.3.14) 
GSELPRRPLPPAAQ	40.1	16.3	3	P04818	4-17	Thymidylate synthase (EC 2.1.1.45) (TS) (TSase) 
EGSMLRRPRTSSQH	114.7	51.0	3	Q92538	1455-1468	Golgi-specific brefeldin A-resistance guanine nucleotide exchange factor 1 (BFA-resistant GEF 1) 
EERPLRRPRPVQRT	836.4	226.2	2	Q9H7J2	535-548	FLJ00087 protein (Fragment) 
IKFVIKRPELLTHS	28.9	7.9	4	P78347	534-547	General transcription factor II-I (GTFII-I) (TFII-I) (Bruton tyrosine kinase-associated protein-135) (BTK-associated protein-135) (BAP-135) (SRF-Phox1 interacting protein) (SPIN) 
HLWQPKRPAVPKKA	17.3	1.8	3	Q96FM3	493-506	Unknown (protein for IMAGE:3865907) (Fragment) 
GPLDLRRPMRTVPG	1067.2	123.7	2	Q96SD2	167-180	Doublesex-mab-3 (DM) domain (Fragment) 
ARNQLRRPQYRPQY	13.0	6.6	3	P16989	219-232	DNA-binding protein A (Cold shock domain protein A) (Single-strand DNA binding protein NF-GMB) 
GSSALKRPFEDGLG	27.5	10.7	6	Q9BXG4	352-365	Spermatid perinuclear RNA-binding protein 
KGRVLKRPPNSVVT	33.1	10.5	7	Q9HC49	341-354	CTCL tumor antigen se20-10 (Fragment) 
GARSPKRPRLQLPG	18.6	16.3	2	Q9BWN1	26-39	Hypothetical 64.3 kDa protein 
TQPVLKRPRHVHCH	46.6	7.2	4	Q9BZH3	389-402	False p73 target protein 
LQAELRRPPPAPAQ	26.4	6.5	3	O94766	54-67	Galactosylgalactosylxylosylprotein 3-beta-glucuronosyltransferase 3 (EC 2.4.1.135) (Beta-1,3-glucuronyltransferase 3) (Glucuronosyltransferase-I) (GlcAT-I) (UDP-GlcUA:Gal beta-1,3-Gal-R glucuronyltransferase) (GlcUAT-I) 
AKMPLRRPKMKKTP	34.8	7.7	3	O95359	373-386	Transforming acidic coiled-coil-containing protein 2 (Anti Zuai-1) (AZU-1) 
REAGFKRPVVLFGP	24.6	1.4	2	Q9UDY2	725-738	Tight junction protein ZO-2 (Zonula occludens 2 protein) (Zona occludens 2 protein) (Tight junction protein 2) 
SAGKFKRPIIAGME	42.5	17.1	3	P21453	335-348	Probable G protein-coupled receptor EDG-1 
KLKSPKRPASPSSP	32.4	0.7	2	Q9H8D2	66-79	CDNA FLJ13739 fis, clone PLACE3000197 
TWQGLRRPPSVLGH	64.0	21.5	3	Q9C094	1911-1924	KIAA1769 protein (Fragment) 
RTKRFKRPQFSPTG	33.7	4.0	2	Q96CC9	51-64	Hypothetical 79.5 kDa protein (Fragment) 
DADPLKRPTFKQIV	39.9	1.7	2	P10721	908-921	Mast/stem cell growth factor receptor precursor (EC 2.7.1.112) (SCFR) (Proto-oncogene tyrosine-protein kinase Kit) (c-kit) (CD117 antigen) 
HHPWIRRPFFPFHS	17.6	16.9	3	P02511	6-19	Alpha crystallin B chain (Alpha(B)-crystallin) (Rosenthal fiber component) 
QSISLRRPRLASQS	56.1	28.7	4	Q9UBH6	665-678	SYG1 PROTEIN 
TSFEPRRPPPLRPG	32.4	9.7	3	Q9P2S2	1586-1599	Neurexin 2-alpha precursor (Neurexin II-alpha) 
FTKTIKRPFGVKYN	22.4	12.9	3	P17752	389-402	Tryptophan 5-monooxygenase (EC 1.14.16.4) (Tryptophan 5-hydroxylase) 
VEELLRRPMDSLDS	30.5	3.8	2	P42229	764-777	Signal transducer and activator of transcription 5A 
RGIQFKRPHTVAPW	35.2	1.9	2	O43561	47-60	Linker for activation of T cells (36 kDa phospho-tyrosine adaptor protein) (pp36) (p36-38) 
EHREPKRPEIIFLP	31.2	4.8	3	O43196	121-134	MutS protein homolog 5 
GWIQPRRPRDPTPS	76.8	28.4	6	Q14137	202-215	Hypothetical protein KIAA0124 (Fragment) 
ANLQPKRPKTIKQR	23.6	8.7	5	Q9NXX2	8-21	CDNA FLJ20008 fis, clone ADKA03052 (Fragment) 
LGGSPRRPCGRKGS	34.3	7.5	8	Q92729	834-847	Protein-tyrosine phosphatase U precursor (EC 3.1.3.48) (R-PTP-U) (Protein-tyrosine phosphatase J) (PTP-J) (Pancreatic carcinoma phosphatase 2) (PCP-2) 
CPCAPRRPRRPRRP	4894.6	1017.2	2	Q96QG0	338-351	G protein-coupled receptor 
YVDVIKRPLVKNPV	26.4	12.6	9	Q9P2Q0	703-716	KIAA1296 protein (Fragment) 
GPAGPKRPVFILGE	9.6	5.4	2	O60307	800-813	KIAA0561 PROTEIN (FRAGMENT) 
GEGMFRRPSEGQSL	43.2	10.0	2	Q92622	499-512	Hypothetical protein KIAA0226 (Fragment) 
VQPQLRRPFELLIA	33.9	0.8	2	Q96QT6	202-215	PHD zinc finger transcription factor 
EVPTPKRPRGRPKG	36.0	5.5	4	P17096	49-62	High mobility group protein HMG-I/HMG-Y (HMG-I(Y)) 
ILPDFKRPACFGTY	30.9	11.9	2	O43844	486-499	IL-17 receptor 
PPAPLRRPLAVLHA	314.8	153.5	2	Q96BU4	174-187	Hypothetical 23.7 kDa protein 
NSRNPRRPPPSSVN	78.8	33.9	2	Q96T16	198-211	CDNA FLJ14504 fis, clone NT2RM1000272 
RFALFKRPKANGVK	19.2	2.6	2	Q9GZY5	40-53	Pellino related intracellular signalling molecule (Pellino 1) 
ALQPPRRPKSSNPF	139.8	23.8	2	Q9Y6N1	67-80	Cytochrome c oxidase assembly protein COX11, mitochondrial precursor 
HAPRIKRPRLQVVK	36.2	8.2	3	Q96S08	292-305	Some homology with holliday junction DNA helicase RUVB like 
PREPPRRPAFLPVG	32.1	6.3	2	Q13387	310-323	C-jun-amino-terminal kinase  interacting protein 2 (JNK-interacting protein 2) (JIP-2) (JNK MAP kinase scaffold protein 2) (Islet-brain-2) (IB-2) (Mitogen-activated protein kinase 8-interacting protein 2) 
IIQELRRPKYTIYF	32.0	4.5	2	Q9Y4Z6	82-95	Vacuolar protein sorting 
GSPEPKRPGVSEAA	26.6	4.7	3	Q9UN79	64-77	SOX-13 protein (Type 1 diabetes autoantigen ICA12) (Islet cell antigen 12) 
SEDPLKRPVVYVKG	21.3	3.5	2	Q9ULT6	127-140	KIAA1133 protein (Fragment) 
ISFIIKRPFLEPKK	42.4	23.4	4	P78347	180-193	General transcription factor II-I (GTFII-I) (TFII-I) (Bruton tyrosine kinase-associated protein-135) (BTK-associated protein-135) (BAP-135) (SRF-Phox1 interacting protein) (SPIN) 
LTLLFKRPFGTCDP	41.0	5.0	2	P09172	129-142	Dopamine beta-monooxygenase precursor (EC 1.14.17.1) (Dopamine beta-hydroxylase) (DBH) 
MKDIPKRPFSQCLS	99.5	5.9	2	Q9Y6E0	364-377	Serine/threonine protein kinase  24 (EC 2.7.1.37) (STE20-like kinase MST3) (MST-3) (Mammalian STE20-like protein kinase 3) 
SRNIFKRPLGSRIE	30.4	10.5	2	P12111	1320-1333	Collagen alpha 3(VI) chain precursor 
AFPRPKRPAPAQEA	145.3	78.9	5	Q9BQ84	248-261	Hypothetical 81.4 kDa protein (MAGE-E1a protein) (MAGE E1a protein) 
AEMTFRRPAQAFPV	26.9	2.4	3	P07949	672-685	Proto-oncogene tyrosine-protein kinase receptor ret precursor (EC 2.7.1.112) (C-ret) 
FEGSLRRPLSWKSL	43.8	5.4	2	Q9BPU7	391-404	Unknown (protein for MGC:4440) (protein for MGC:2776) (Hypothetical 53.2 kDa protein) 
SGPDLRRPPTPAPW	39.4	3.9	2	Q96IB8	451-464	Unknown (protein for IMAGE:3610013) (Fragment) 
PEIFLKRPVVEGNR	32.1	10.7	4	Q13393	385-398	Phospholipase D1 (EC 3.1.4.4) (PLD 1) (Choline phosphatase 1) (Phosphatidylcholine-hydrolyzing phospholipase D1) (hPLD1) 
QVEKLRRPEGASNE	40.3	2.4	2	O75381	360-373	Peroxisomal membrane protein PEX14 (Peroxin-14) (Peroxisomal membrane anchor protein PEX14) (PTS1 receptor docking protein) 
EGIPFRRPSTYGIP	42.6	20.9	4	P78347	404-417	General transcription factor II-I (GTFII-I) (TFII-I) (Bruton tyrosine kinase-associated protein-135) (BTK-associated protein-135) (BAP-135) (SRF-Phox1 interacting protein) (SPIN) 
DPNAPKRPPSAFFL	39.5	30.9	5	P09429	90-103	High mobility group protein 1 (HMG-1) 
DLSGLKRPSSSAST	31.5	6.5	2	Q9Y338	401-414	SH3P12 protein 
KYSAPRRPTATGDY	46.4	17.5	2	O00501	199-212	Claudin-5 (Transmembrane  protein deleted in VCFS) (TMDVCF) 
PGPAPKRPRGGGAG	38.5	4.4	2	Q06587	167-180	Polycomb complex protein RING1 (RNF1) 
MWGFLKRPVVVTAD	37.8	13.4	2	Q9Y6A1	1-14	Protein O-mannosyl-transferase 1 
KSKKFRRPDIQYPD	24.7	6.7	4	P10451	170-183	Osteopontin precursor (Bone sialoprotein 1) (Urinary stone protein) (Secreted phosphoprotein 1) (SPP-1) (Nephropontin) (Uropontin) 
EGHRPRRPRGALPP	27.1	20.8	2	Q9UGQ7	111-124	BK984G1.2 (supported by FGENES) 
LPHWLRRPVYSLYI	49.7	17.3	2	Q9UG56	133-146	Hypothetical 52.9 kDa protein (Fragment) 
LPGEPRRPAEIYHC	19.2	19.2	2	Q9P006	57-70	HSPC158 
PSQVPRRPHHTPFQ	43.1	9.1	2	Q9HBS1	152-165	Hypothetical 25.7 kDa protein 
KSLPLRRPSYTLGM	51.5	9.1	3	O43166	958-971	KIAA0440 protein (Fragment) 
SASGIKRPMASEVP	17.6	5.1	2	Q99754	28-41	68 kDa type I phosphatidylinositol-4-phosphate 5-kinase alpha (EC 2.7.1.68) 
EKDHIRRPMNAFMI	30.2	4.9	3	Q9UEG5	39-52	KIAA0306 protein (Fragment) 
PICVLRRPGANHEG	46.1	15.3	4	Q9Y2Z7	47-60	CGI-08 protein 
VPGDPRRPYPTDLE	11.9	6.7	3	Q9NPJ6	168-181	VITAMIN D RECEPTOR-INTERACTING PROTEIN COMPLEX COMPONENT DRIP36 
LFNLIKRPDDEQRQ	16.2	2.5	2	Q9P260	301-314	KIAA1468 protein (Fragment) 
GWGSPRRPTEAEAR	23.4	3.9	2	Q14767	91-104	LATENT TRANSFORMING GROWTH FACTOR-BETA-BINDING PROTEIN-2 (LTBP-2) 
DPRRPKRPRTILTT	183.0	37.8	3	O60663	192-205	LIM/homeobox protein LMX1B (LMX-1.2) (LIM-homeobox protein 1.2) 
LYLRLKRPKPERDL	42.9	6.2	2	P11230	356-369	Acetylcholine receptor protein, beta chain precursor 
RPRRPRRPGPSDPA	594.3	270.6	2	Q96QG0	344-357	G protein-coupled receptor 
SVEPPKRPTSRLIM	36.0	15.8	4	Q9UMX9	24-37	Membrane-associated transporter protein (AIM-1 protein) (Melanoma antigen AIM1) 
LQRRLKRPETPTHD	28.9	20.9	2	Q9NVU6	531-544	CDNA FLJ10499 fis, clone NT2RP2000346, weakly similar to MYELOID DIFFERENTIATION PRIMARY RESPONSE PROTEIN MYD116 
LPPLPKRPALEKTN	160.2	129.2	5	Q9NR56	294-307	Muscleblind-like protein (Triplet-expansion RNA-binding protein) 
KGTIPKRPWLSATP	35.5	13.2	2	O15043	393-406	KIAA0333 protein (Fragment) 
SPRLPRRPTVESHH	1288.2	688.5	11	O94883	131-144	KIAA0787 protein (Fragment) 
PKTYLRRPEASSPA	21.6	7.3	4	Q92932	113-126	Protein-tyrosine phosphatase X precursor (EC 3.1.3.48) (R-PTP-X) (Islet cell autoantigen related protein) (ICAAR) (IAR) (Phogrin) 
PPASPRRPRSFKSK	58.1	2.4	2	Q9HCK6	1105-1118	KIAA1566 protein (Fragment) 
EGTYPRRPGSSPKV	54.8	24.9	3	Q9UJX9	322-335	E2IG4 
FYRDLRRPFSAPDA	53.3	14.0	4	Q9HB63	378-391	Beta-netrin 
YHPNPKRPGLDREQ	43.3	15.1	4	Q8WXI7	2968-2981	Ovarian cancer related tumor marker CA125 
SVTDIRRPRLYLLQ	35.9	4.8	2	Q9NYY3	591-604	Serine/threonine-protein kinase SNK (EC 2.7.1.-) (Serum inducible kinase) 
DELEPRRPRYRVPD	35.4	9.3	2	Q14697	104-117	GLUCOSIDASE II PRECURSOR (KIAA0088 PROTEIN) 
LTVAIRRPPDLGGP	23.5	11.3	2	Q96NX2	418-431	KIAA0184 protein (Fragment) 
PVEAIKRPSPDEPM	42.3	0.3	2	Q9H3D6	83-96	Chymotrypsin-like protein 
QGPAPRRPTTDQIS	36.6	8.1	2	O43566	535-548	Regulator of G-protein signaling 14 (RGS14) 
APRRPRRPRRPGPS	2417.1	615.2	2	Q96QG0	341-354	G protein-coupled receptor 
APRAPRRPRSPPSS	92.3	17.0	2	P27815	35-48	cAMP-dependent 3',5'-cyclic phosphodiesterase 4A (EC 3.1.4.17) (DPDE2) (PDE46) 
PPPTPRRPASVNGS	170.5	87.5	4	O43584	96-109	Atrophin-1 interacting protein 4 (Fragment) 
GLSGLKRPSSSAST	32.5	14.9	7	Q9P2Q0	476-489	KIAA1296 protein (Fragment) 
LRPVPRRPSTWSRR	2417.7	771.8	2	Q9NWJ0	49-62	CDNA FLJ20819 fis, clone ADSE00511 
SPQEPKRPSQLPSP	52.9	0.9	2	O14686	4038-4051	ALR 
KRKKFKRPPQRLFD	57.4	12.8	3	O00267	328-341	SUPT5H PROTEIN 
GRNDLKRPMQAPPG	32.8	3.3	2	Q9HD26	258-271	PIST 
PKTPPRRPVPVADC	313.9	132.4	2	Q9HA84	52-65	Hypothetical 30.3 kDa protein 
DTKALRRPKCAELH	25.9	11.0	3	P07949	469-482	Proto-oncogene tyrosine-protein kinase receptor ret precursor (EC 2.7.1.112) (C-ret) 
SGLRLRRPRVSSTE	67.4	30.7	3	Q9H3P9	250-263	MCM10 homolog 
RSKSPRRPSPTARG	41.9	19.5	2	Q9BZW7	5-18	Predicted testis protein 
IQFVIKRPELLTEG	28.5	6.7	5	O95444	633-646	MUSCLE TFII-I REPEAT DOMAIN-CONTAINING PROTEIN 1 
SGNSLKRPDTTESL	24.4	3.7	3	Q96SU4	326-339	Oxysterol binding protein-related protein 9 (OSBP-related protein 9) (ORP-9) 
ARSYLRRPAVVYIG	35.3	8.6	2	O43188	617-630	U5 snRNP 100 kDa protein 
PVLCPRRPWPSLCW	100.8	4.8	2	Q9NUD3	48-61	DJ1103G7.6 (novel protein similar to mouse VMP) 
GFGVLRRPRPTPGD	38.4	10.6	3	Q9H5X0	195-208	CDNA: FLJ22884 fis, clone KAT03680 
SAKELRRPPPRSPQ	33.8	13.7	3	Q9NPN8	118-131	Similar to (NP_033194.1) src homology 2 domain-containing transforming protein D (Fragment) 
LQPRPRRPREAPDT	411.6	168.1	2	Q15653	147-160	NF-kappaB inhibitor beta (NF-kappa-BIB) (I-kappa-B-beta) (IkappaBbeta) (IKB-beta) (IKB-B) (Thyroid receptor interacting protein 9) (TR-interacting protein 9) 
AEGPPKRPGGSSPL	50.3	27.7	3	P48634	1665-1678	Large proline-rich protein BAT2 (HLA-B-associated transcript 2) 
DPRTPRRPRSARAG	59.5	32.4	3	Q9H901	24-37	CDNA FLJ13111 fis, clone NT2RP3002566 
LATQPKRPMSIPII	23.2	12.7	4	P16144	1316-1329	Integrin beta-4 precursor (GP150) (CD104) 
VLLKLRRPVVGSSE	32.8	14.1	2	Q14596	255-268	Membrane component, chromosome 17, surface marker 2 (Ovarian carcinoma antigen CA125) (1A1-3B) (Next to BRCA1 gene 1 protein) 
IFGPLKRPIVEFSL	27.1	16.7	2	Q9NW13	566-579	CDNA FLJ10377 fis, clone NT2RM2001989, weakly similar to NUCLEOLAR PROTEIN NOP4 
SPIKPKRPFVESNV	119.7	59.0	2	Q9ULS2	141-154	KIAA1148 protein (Fragment) 
PSRLPRRPNDIYVN	38.8	9.4	2	O75817	27-40	Ribonuclease P protein subunit p20 (EC 3.1.26.5) (RNaseP protein p20) (hPOP7) 
LAITLRRPGCELEA	16.0	7.3	2	Q96KY5	32-45	Similar to RIKEN cDNA 2010309H15 gene 
KQVSPRRPQATEAV	146.9	154.4	3	Q9Y3H2	190-203	DJ126A5.2.1 (novel protein) (isoform 1) 
QLWDIRRPDRCERM	2302.5	1302.3	3	Q96S15	319-332	Similar to FBan0007609 
SGGRLRRPVNVPLD	33.6	8.4	3	Q09470	98-111	Voltage-gated potassium channel protein Kv1.1 (HUKI) (HBK1) 
LSLLLKRPWDPAVG	30.0	24.0	5	Q9NWE5	158-171	Hypothetical 58.1 kDa protein 
PSFHIKRPAPRPLA	18.2	8.8	2	O60890	702-715	OLIGOPHRENIN 1 (OLIGOPHRENIN-1) 
STSFPRRPLAVEGG	53.0	1.6	2	O00124	234-247	REP-8 protein (D8S2298E) 
PKSVLKRPVTSEEL	37.6	26.5	4	Q9HA07	306-319	CDNA FLJ12428 fis, clone MAMMA1003135 
NLSLLRRPGEKTYT	29.7	2.1	3	P23246	281-294	Splicing factor, proline-and glutamine-rich (Polypyrimidine tract-binding protein-associated splicing factor) (PTB-associated splicing factor) (PSF) (DNA-binding P52/P100 complex, 100 kDa subunit) 
GTYQLRRPEDRPAG	14.3	1.3	2	Q96AB7	34-47	Hypothetical 50.6 kDa protein 
ICPEFKRPRDIAVD	30.4	18.8	2	Q9NZR2	3964-3977	Low density lipoprotein receptor related protein-deleted in tumor 
YRLPPTRPPASVSP	149.6	114.3	1	Q96LR7	16-30	Hypothetical protein FLJ25143 
PQQFPSRPPPPQPK	320.6	353.4	1	Q13443	782-796	Cellular disintegrin-related protein precursor (EC 3.4.24
APALPPKPPKPTTV	199.0	62.9	1	P27986	303-317	Phosphatidylinositol 3-kinase regulatory alpha subuni
WGALPPRPPLLLLL	42.8	42.7	1	Q9C0B8	71-85	Hypothetical protein KIAA1745 (Fragment) 
LSPRPEKPPEEPGQ	46.1	39.7	1	O14687	279-293	ALR 
LFIIPPKPPGRPQG	458.6	288.3	1	P81489	12-26	Salivary proline-rich protein II-1 (Fragment) 
GRTPPARPPQDPAE	69.0	45.5	1	BAC05028	186-200	CDNA FLJ40059 fis, clone TCOLN2000139 
VCARPEKPPGQVTR	42.3	39.9	1	P35475	539-553	Alpha-L-iduronidase precursor (EC 3.2.1.76) 
LDPLPRRPPAGRRG	1102.4	466.9	1	BAC04326	52-66	CDNA FLJ36980 fis, clone BRACE2006380 
GGASPGRPPQPEQP	38.2	20.5	1	Q00056	105-119	Homeobox protein Hox-A4 (Hox-1D) (Hox-1.4) 
PEAVPGKPPFAEPD	71.4	44.6	1	Q9BYN7	703-717	Zinc finger protein 341 
PRLRPMRPPPPPPA	1860.0	931.2	1	Q9NXX8	675-689	FLJ00007 protein (Fragment) 
SFQSPTRPPLASPT	27.7	10.1	1	Q9UGJ0	207-221	5'-AMP-activated protein kinase, gamma-2 subunit 
AGSSPGKPPRLVGG	271.9	150.0	1	P01034	24-38	Cystatin C precursor (Neuroendocrine basic polypeptide)
CGPPPLRPPLPAAA	58.3	29.5	1	P22004	21-35	Bone morphogenetic protein 6 precursor (BMP-6) 
PRPGPCRPPPVPAP	136.9	143.5	1	Q9Y2G0	18-32	Hypothetical protein KIAA0953 (Fragment) 
ATDLPKKPPPPEVT	68.1	35.1	1	Q96QH2	123-137	Adaptor molecule-1 
PPWVPWRPPSSAAV	829.1	1038.0	1	Q9UN47	31-45	Frameshifted pyruvate kinase M2 (Fragment) 
SCTPPPRPPVLEEW	29.8	24.7	1	Q9UL65	458-472	Guanine exchange factor MCG7 isoform 1 (F25B3.3 kinase li
QRQRPPRPPPRGTP	8798.2	3089.7	1	Q8WTU5	20-34	Hypothetical protein 
AETRPHRPPGARDS	217.7	152.0	1	Q9H021	747-761	Hypothetical protein (Fragment) 
GPGKPERPPPQGGD	33.9	23.8	1	P81489	112-126	Salivary proline-rich protein II-1 (Fragment) 
RHPKPLKPPWHLSM	76.6	26.9	1	P41215	45-59	Long-chain-fatty-acid--CoA ligase 1 (EC 6.2.1.3) (Long-
CAGLPGKPPAIQAC	42.4	28.6	1	O95428	427-441	Hypothetical protein 
TTPPPGRPPAPSSE	24.7	18.2	1	Q96KN1	287-301	NSE2 protein 
RPPPPAKPPPDEEE	32.4	21.3	1	Q92625	451-465	Hypothetical protein KIAA0229 (Fragment) 
CARGPLRPPVRCPA	3805.4	2388.0	1	P30084	9-23	Enoyl-CoA hydratase, mitochondrial precursor (EC 4.2.1.1
SNTPPPRPPKPSHL	2124.8	1200.7	1	Q8WWW8	303-317	GAB3 
FLLLPPRPPPARPE	42.3	28.4	1	Q96IC8	98-112	Hypothetical protein 
KAGRPSKPPSPKQN	28.0	25.7	1	Q9P2M4	294-308	Hypothetical protein KIAA1322 (Fragment) 
MHNFPLRPPPPPPP	68.7	38.6	1	Q96HR8	430-444	Hypothetical protein 
VRPPPARPPSGPGL	965.9	888.6	1	BAC04982	161-175	CDNA FLJ39911 fis, clone SPLEN2018181, highly similar
TEGIPPKPPPRLVW	2771.6	1104.3	1	Q9UBY0	781-795	Sodium/hydrogen exchanger 2 (Na(+)/H(+) exchanger 2) 
YDTFPEKPPPSPGD	33.0	8.8	1	Q9UGQ3	12-26	Solute carrier family 2, facilitated glucose transporte
PPHLPARPPGGWSR	1278.3	609.7	1	BAC04291	42-56	CDNA FLJ36797 fis, clone ADRGL2006846 
LPPKPARPPAVSPA	215.4	268.5	1	O60885	879-893	Bromodomain-containing protein 4 (HUNK1 protein) 
SPTVPIKPPCIPNG	66.5	59.7	1	Q13557	471-485	Calcium/calmodulin-dependent protein kinase type II d
TQSLPTRPPTFPPT	78.8	49.8	1	Q05707	817-831	Undulin 1 (Matrix glycoprotein) (Fragment) 
MVPGPARPPGSCWD	45.4	57.9	1	Q9BRN8	20-34	Hypothetical protein 
RAEVPTKPPLPPAR	8094.4	7014.9	1	Q9UKM7	224-238	Endoplasmic reticulum mannosyl-oligosaccharide 1,2-al
SQQPPSRPPHLPVE	45.1	16.5	1	Q9UPQ2	54-68	Hypothetical protein KIAA1100 
PTTRPTRPPPPLIP	1512.6	1995.8	1	O75376	1024-1038	Nuclear receptor co-repressor 1 (N-CoR1) (N-CoR) 
EYHRPAKPPPPPTG	43.8	43.2	1	BAC04960	97-111	CDNA FLJ39820 fis, clone SPLEN2010625 
GPAPPPRPPQLERH	1003.8	758.2	1	BAC05410	275-289	CDNA FLJ25911 fis, clone CBR04744 (Fragment) 
SRSPPKKPPKRTSS	236.1	112.3	1	O60585	365-379	Ser/Arg-related nuclear matrix protein 
PTRPPSRPPSRPQS	7116.9	3287.5	1	Q9NZM4	744-758	Glioma tumor suppressor candidate region gene 1 prote
VNEGPPKPPTELEP	19.8	16.0	1	AAH32298	448-462	Hypothetical protein 
LGKIPLKPPPLELL	72.5	50.7	1	O15504	407-421	Hypothetical protein 
PSPGPCRPPHGTQA	47.0	21.5	1	P43681	443-457	Neuronal acetylcholine receptor protein, alpha-4 chai
LPPLPHRPPQNPFV	261.2	274.4	1	P42694	1701-1715	Hypothetical protein KIAA0054 
RQPRPPRPPLGDRP	1473.0	1336.6	1	Q9Y5R2	356-370	Matrix metalloproteinase-24 precursor (EC 3.4.24.-) (
RCCFPVRPPTASTI	167.3	213.6	1	Q9NPY2	259-273	DJ779E11.1.1 (Novel flavin containing amine oxidase (Isof
RAWIPGKPPCPPRG	1946.5	2113.6	1	Q14069	9-23	(Clone E18) gene from CpG-enriched DNA (Fragment) 
LEIPPPKPPAPEMN	31.6	43.4	1	Q96F28	217-231	Hypothetical protein 
APLLPPRPPPLPPV	1401.3	1696.0	1	Q9NR05	56-70	HSVI binding protein 
AGNLPSRPPPLSSP	59.7	22.6	1	Q96LQ5	87-101	Hypothetical protein FLJ25202 
LVPVPARPPLTRGQ	2946.5	2105.7	1	Q96EY9	124-138	Hypothetical protein 
DLHPPPRPPSPTEI	64.8	40.2	1	O43154	1259-1273	Hypothetical protein KIAA0404 (Fragment) 
EMTPPPKPPRLYLP	1816.1	1510.6	1	Q9UM03	505-519	Protein kinase PKNbeta 
MAGLPFRPPWGCLS	73.0	12.5	1	Q8WUS6	527-541	Hypothetical protein (Fragment) 
EYALPQRPPQGPED	38.5	24.2	1	BAC04305	7-21	CDNA FLJ36874 fis, clone ASTRO2018169, weakly similar to
SSHSPYRPPTNYRN	51.9	16.8	1	Q8TEB6	103-117	Hypothetical protein FLJ23703 
QLRPPPKPPLPAPD	825.0	1120.8	1	Q9BZE0	329-343	Kruppel-like zinc finger protein GLIS2 
EPGLPVRPPGGGQS	374.1	501.6	1	O95954	457-471	ISOFORM D OF O95954
KAVLPLRPPWPLWG	100.2	67.1	1	AAH32349	3-17	Similar to KIAA0084 protein (Fragment) 
LPLPPPRPPLLSAR	2317.3	1277.0	1	Q9P0P4	137-151	HSPC234 
FLGGPARPPSPSPS	80.6	29.6	1	P08588	264-278	Beta-1 adrenergic receptor 
SAPPPPRPPEEPAP	85.5	71.4	1	Q96BQ9	4-18	Hypothetical protein (Fragment) 
TACPPARPPAQVGL	34.4	24.3	1	Q9NT59	32-46	Hypothetical protein (Fragment) 
RRQPPARPPGPSTD	1490.5	1005.7	1	Q9BQA8	78-92	Similar to T54 protein 
PGPSPARPPAKPPE	19.1	12.7	1	Q14184	97-111	Doc2 beta 
LARIPNKPPPEYPG	30.4	13.2	1	Q15678	740-754	Protein tyrosine phosphatase, non-receptor type 14 (E
VPQKPERPPLPPEP	215.9	209.9	1	Q9H7F7	96-110	Hypothetical protein FLJ20967 
ASSRPGRPPKRSLG	6851.6	4064.4	1	BAC03761	161-175	CDNA FLJ34523 fis, clone HLUNG2007210, moderately sim
ALSLPEKPPRGEQG	727.4	771.7	1	O94819	607-621	Hypothetical protein KIAA0711 
SPCVPAKPPLAEFE	47.9	43.2	1	Q15742	478-492	NGFI-A binding protein 2 (EGR-1 binding protein 2) (M
TTVRPAKPPVVDRS	34.9	10.4	1	O95630	222-236	AMSH (Associated molecule with the SH3 domain of STAM) 
GTGSPARPPTPAQV	85.9	62.1	1	Q9Y4Y7	208-222	Polyhomeotic 2 (Fragment) 
AAVPPPRPPIPEER	419.0	456.8	1	Q16099	865-879	Glutamate receptor, ionotropic kainate 4 precursor (G
TRPPPIRPPFSHPI	804.5	581.6	1	P10323	306-320	Acrosin precursor (EC 3.4.21.10) 
TRPPPIRPPFSHPL	567.0	324.2	1	P58840	117-131	Hypothetical acrosin-like protease (EC 3.4.21.-) (Fra
KRGRPGRPPSTNKK	60.3	34.6	1	O00539	35-49	Nuclear protein SA-1 
PPWGPFRPPYSIFQ	56.3	34.0	1	BAC05210	58-72	CDNA FLJ40668 fis, clone THYMU2020830 
ERPPPFKPPPPPIK	92.2	47.0	1	P40200	535-549	T-cell surface protein tactile precursor (CD96 antige
AAALPAKPPNLDAA	53.7	33.7	1	Q96GI7	75-89	Hypothetical protein 
KPGSPYRPPVPRAP	200.7	118.5	1	Q14687	646-660	Hypothetical protein KIAA0182 (Fragment) 
PDQGPQRPPPEGLL	24.4	18.3	1	Q16378	41-55	Proline-rich protein 4 precursor (Lacrimal proline-rich
GSSSPSRPPGLSSN	72.7	62.8	1	BAC05127	110-124	CDNA FLJ40318 fis, clone TESTI2030556 
EIMSPRKPPLFLTK	135.5	58.3	1	BAC04837	210-224	CDNA FLJ39352 fis, clone PEBLM2001312, weakly similar
LLYLPLKPPNMFPS	28.2	12.7	1	Q9H799	457-471	Hypothetical protein FLJ21126 (Fragment) 
VGTLPSKPPFRFGQ	168.9	20.8	1	O60318	21-35	80 kda MCM3-associated protein (GANP protein) 
PARPPAKPPEDEPD	56.7	30.4	1	Q14184	101-115	Doc2 beta 
QAGPPSRPPRYSSS	13631.6	2535.3	1	AAH32298	59-73	Hypothetical protein 
MEHSPQRPPRTEPT	14454.1	10739.7	1	Q96M26	524-538	Hypothetical protein FLJ32880 
SMGPPSKPPDEEHR	49.6	59.2	1	Q9NZ56	228-242	Formin 2 (Fragments) 
GLRRPEKPPYSYIA	34.9	21.1	1	Q12947	93-107	Forkhead box protein F2 (Forkhead-related protein FKHL
HHHLPERPPFIPEG	18.0	12.6	1	O60747	405-419	Putative G-binding protein (Fragment) 
QAVFPFKPPQRIEA	80.1	44.9	1	Q9Y6X3	59-73	Hypothetical protein KIAA0892 (Fragment) 
LRPVPGKPPGVDPL	66.4	43.8	1	Q04727	335-349	Transducin-like enhancer protein 4 
EGNKPQRPPPPRRP	5628.2	3140.0	1	Q04118	252-266	Salivary proline-rich glycoprotein G1 precursor 
VPPRPPRPPETART	5101.5	1621.0	1	P52849	69-83	Heparin sulfate N-deacetylase/N-sulfotransferase (EC 2.
EEKVPEKPPTPKES	25.0	15.8	1	Q9HDC5	18-32	Junctophilin type1 (Fragment) 
QSCPPQRPPAPACP	49.9	25.0	1	BAC05814	18-32	Seven transmembrane helix receptor 
KPASPKKPPPGERS	56.0	28.3	1	O60382	1692-1706	Hypothetical protein KIAA0324 (Fragment) 
LGPVPVRPPPGPEL	33.4	24.8	1	Q9Y5L9	821-835	Transcriptional activator SRCAP 
SPGPPYRPPSQRLR	546.8	428.1	1	Q8WVQ2	69-83	Hypothetical protein (Fragment) 
NRWGPGRPPFRKAQ	67.5	49.8	1	Q9Y2K9	813-827	Hypothetical protein KIAA1006 (Fragment) 
RHASPARPPAARSQ	433.6	293.7	1	Q96JG1	528-542	Hypothetical protein KIAA1866 (Fragment) 
LPLPPARPPVLHSS	1579.6	1788.7	1	O95098	58-72	G protein-coupled receptor kinase 1b (Fragment) 
DIPGPTRPPGQVLS	75.0	39.2	1	AAH30713	119-133	Hypothetical protein (Fragment) 
RPALPGRPPQVAEQ	54.8	32.7	1	BAC05290	145-159	CDNA FLJ25488 fis, clone CBR00232 
ALLVPVKPPTAWEG	2.4	3.4	1	Q8TCB4	82-96	Hypothetical protein (Fragment) 
YEEPPQKPPRFSQL	3280.3	1490.9	1	Q92625	879-893	Hypothetical protein KIAA0229 (Fragment) 
YKVSPGRPPGSIKA	48.6	44.0	1	BAC04448	133-147	CDNA FLJ37562 fis, clone BRCOC2000487 
LEIPPPKPPAPLLH	36.7	13.4	1	Q8WXI9	364-378	Transcription repressor p66 (Hypothetical protein KIAA115
IRLPPARPPTPGRS	4963.8	3098.8	1	AAM34265	504-518	GAS2-related protein isoform beta 
SKTPPQRPPPQGCL	193.2	176.9	1	Q92777	445-459	SYNAPSIN IIB OF Q92777
GIRRPEKPPYSYIA	53.1	33.7	1	Q12946	16-30	Forkhead box protein F1 (Forkhead-related protein FKHL5
QDLRPLRPPAQTPQ	266.2	344.2	1	O00456	524-538	TTF-I interacting peptide 21 (Fragment) 
SISFPTRPPLQAQI	61.2	46.0	1	Q8TDT3	61-75	Putative G-protein coupled receptor 
PPGKPERPPPQGGD	61.4	29.6	1	P81489	133-147	Salivary proline-rich protein II-1 (Fragment) 
TPAPPLRPPDSLSR	445.7	131.4	1	Q8WX45	160-174	BB57D9.1 (TED protein) 
PRRGPPRPPGLPYP	1103.4	900.5	1	AAH31882	46-60	Similar to hypothetical gene LOC118703 (Fragment) 
LLLPPPRPPHSDIT	873.4	888.7	1	Q9H6X1	45-59	Hypothetical protein FLJ21777 
MNGLPPRPPLPESL	58.1	19.6	1	Q15428	237-251	Splicing factor 3A subunit 2 (Spliceosome associated 
GIKSPSKPPGPNRI	53.5	39.5	1	Q9Y474	19-33	DNA-binding protein 
CCGRPGRPPGPAAA	72.6	23.4	1	Q99491	157-171	DAN15 protein (Fragment) 
WGLLPFRPPRPLPV	4455.5	1168.8	1	Q96DX2	170-184	Hypothetical protein 
FSSVPSKPPMSLEP	30.1	16.2	1	Q96E32	219-233	Hypothetical protein 
PPPRPPRPPSPPPE	5308.0	3202.8	1	Q9UPS6	163-177	Hypothetical protein KIAA1076 (Fragment) 
RRRSPPRPPSRPAR	21481.6	17914.5	1	Q96JH1	1030-1044	Hypothetical protein KIAA1856 (Fragment) 
ENESPLKPPGICMD	50.4	28.0	1	Q92610	35-49	Hypothetical zinc finger protein KIAA0211 
PRPLPPRPPAAQPR	2768.3	1620.1	1	P58840	142-156	Hypothetical acrosin-like protease (EC 3.4.21.-) (Fra
QPDGPARPPGMAPS	63.5	51.5	1	Q96KZ1	72-86	Hypothetical protein 
PRPLPPRPPAAQPP	1535.9	1722.1	1	P10323	331-345	Acrosin precursor (EC 3.4.21.10) 
PLRLPPRPPGPRLA	4936.2	1444.8	1	O95822	14-28	Malonyl-CoA decarboxylase, mitochondrial precursor (EC 
APPLPVRPPKTSPG	4489.3	4461.6	1	Q96FN5	451-465	Hypothetical protein 
FTDLPKKPPPPEVT	88.0	54.7	1	Q96QH2	75-89	Adaptor molecule-1 
AAPPPAKPPPPPQP	41.3	52.1	1	O15399	900-914	Glutamate 
NSSRPGRPPKRSLG	4020.2	1983.1	1	Q96NX9	174-188	Dachshund 2 
PGSLPSKPPPGPVP	48.3	52.8	1	Q8TEP0	205-219	FLJ00153 protein (Fragment) 
TRPKPLKPPCDLSM	90.5	36.9	1	P33121	45-59	Long-chain-fatty-acid--CoA ligase 2 (EC 6.2.1.3) (Long-
VTQLPARPPPALYT	39.1	22.1	1	Q9NRJ4	1023-1037	Tubby superfamily protein 
EEVVPPRPPLPRSY	109.3	50.0	1	CAD38934	123-137	Hypothetical protein (Fragment) 
GDAPPPRPPPPVRP	1250.4	1553.5	1	CAD38936	189-203	Hypothetical protein (Fragment) 
LHGRPYRPPSPPPP	218.1	214.0	1	O75593	148-162	Forkhead box protein H1 (Forkhead activin signal tran
HLSSPARPPDNLSP	95.5	53.1	1	Q9H7P8	659-673	FLJ00019 protein (Fragment) 
DTTSPSRPPGGPII	36.5	23.4	1	Q9Y2E5	978-992	Epididymis-specific alpha-mannosidase precursor (EC 3
AAQPPQKPPASYFA	45.4	26.1	1	O15399	995-1009	Glutamate 
VYTPPPRPPPPWGS	180.1	176.8	1	AAH30267	1118-1132	Similar to putative ATPase 
LAELPGRPPIFWPG	53.5	19.4	1	Q9C056	106-120	GTX 
TPLSPLKPPRMDTA	334.5	237.5	1	Q9H898	117-131	Hypothetical protein FLJ13842 
LSERPPRPPPPPPP	341.0	386.8	1	Q96Q04	431-445	Hypothetical protein KIAA1883 (Fragment) 
ASHPPPRPPKHPSV	847.6	693.6	1	BAC05194	549-563	CDNA FLJ40584 fis, clone THYMU2008149, weakly similar
PNLLPHRPPLLVFP	70.2	67.4	1	Q9Y6X6	669-683	Hypothetical protein KIAA0865 (Fragment) 
PPSGPLRPPATISP	105.4	60.7	1	Q9H4B5	83-97	Mucolipidin 
QILSPPRPPTSPCF	75.8	54.3	1	Q9BRZ8	226-240	Hypothetical protein 
GLSGPCRPPPPPQA	78.2	54.6	1	Q9UEE5	25-39	Serine/threonine kinase 17A (EC 2.7.1.-) (DAP kinase-re
PSNPPPRPPAEARK	182.4	220.4	1	P13498	150-164	Cytochrome b-245 light chain (p22 phagocyte B-cytochr
AKLFPGRPPVKKLL	93.5	72.7	1	CAD39032	203-217	Hypothetical protein (Fragment) 
RAPPPSRPPPRPSV	4338.5	2295.8	1	Q9H6X2	550-564	Antrax toxin receptor precursor (Tumor endothelial mar
WCQSPQRPPPSTTH	73.9	40.6	1	O14782	762-776	Kinesin-like protein KIF3C 
AASSPARPPGLQRS	136.4	177.7	1	Q9BQ89	173-187	BA371L19.3 (Novel protein) (Hypothetical protein) (Chromo
EEVPPHKPPTLPLD	28.7	34.4	1	Q9BXF3	1468-1482	Cat eye syndrome critical region protein 2 
SPVLPARPPPPPLS	398.7	477.9	1	O00508	1114-1128	Latent TGF-beta binding protein-4 
LTWLPPKPPTAFDG	24.0	16.9	1	Q16827	346-360	Protein-tyrosine phosphatase, receptor-type, O precursor 
EHRPPEKPPRPPRP	9829.3	2097.4	1	Q8TEL4	107-121	FLJ00179 protein (Fragment) 
HKGLPPRPPSHNRP	325.6	223.9	1	Q9P2Q2	580-594	Hypothetical protein KIAA1294 (Fragment) 
ASAPPQRPPSGPEG	21.2	11.8	1	Q96LW7	145-159	Hypothetical protein FLJ33154 
PRPPPGKPPTRPGV	225.2	198.4	1	O94932	475-489	Hypothetical protein KIAA0847 (Fragment) 
PRAVPARPPTRPRF	6472.0	2355.6	1	Q8TE87	150-164	Hypothetical protein FLJ23801 
SPPVPPRPPSSGPP	1271.4	1548.2	1	Q9UKN7	661-675	Myosin XV (Unconventional myosin-15) 
QVDPPERPPSPPSD	92.2	60.9	1	Q9H4B3	193-207	Mucolipidin 
YLQLPPRPPGTRAS	234.6	233.0	1	Q9H4M7	331-345	Phosphoinositol 3-phosphate binding protein-1 
QVVGPHRPPALDDR	60.7	37.1	1	Q14097	329-343	CYP2B protein 
SHHPPDRPPDPFST	30.4	28.5	1	Q8TA97	483-497	Nuclear factor IA 
PPALPPKPPKPTTV	77.9	40.0	1	AAH30815	33-47	Similar to Phosphoinositide 3-kinase p85 
QPQGPPRPPQGDKP	84.1	70.1	1	Q15215	74-88	Salivary proline-rich protein 1 (Fragment) 
KGPGPQKPPTEADK	59.9	46.1	1	O15021	1933-1947	Hypothetical protein KIAA0303 (Fragment) 
PSLLPPRPPPALSL	82.9	61.2	1	Q9NRR6	185-199	Phosphatidylinositol polyphosphate 5-phosphatase type IV 
LLPFPLRPPSPHCP	177.9	128.8	1	Q9HAF8	97-111	Hypothetical protein 
RMKRPFRPPPAHFQ	553.9	397.9	1	P58012	147-161	Forkhead box protein L2 
NVLVPSRPPRNPYD	4648.4	2107.8	1	BAC03435	232-246	FLJ00375 protein (Fragment) 
TKDSPGKPPMAPPS	90.4	94.4	1	BAC03441	170-184	FLJ00381 protein (Fragment) 
ALPRPLRPPLPPDP	553.3	379.6	1	O43763	237-251	Homeobox protein Hox-11L1 (Neural crest homeobox prot
PKISPQKPPRKDME	2912.6	1268.5	1	AAM49716	571-585	Hypothetical protein 
AGLRPPKPPRPASL	2383.6	1614.3	1	O75190	254-268	DnaJ homolog subfamily B member 6 (Heat shock protein
SSTLPQKPPYSFID	56.1	38.8	1	Q9H0N0	213-227	Hypothetical protein 
QDSPPPKPPRTRSC	20601.8	14365.4	1	Q05209	329-343	Protein-tyrosine phosphatase, non-receptor type 12 (E
ALTSPGRPPMGFTT	51.2	38.1	1	BAC03837	101-115	CDNA FLJ34928 fis, clone NT2RP7004641, weakly similar
AAPFPDRPPAHLVS	48.1	15.1	1	Q9P283	1-15	Hypothetical protein KIAA1445 (Fragment) 
AWARPPKPPTFGEF	21.8	25.7	1	Q9Y3X0	319-333	Hypothetical protein (DKFZP586M1019 protein) 
SVSRPERPPESAAL	85.5	66.7	1	Q9Y256	12-26	CAAX prenyl protease 2 (EC 3.4.22.-) (Prenyl protein-sp
LRKRPLKPPAKKIM	91.3	60.5	1	O14789	574-588	BRDT 
GPPPPPRPPFGRPP	1368.7	1590.7	1	O14776	57-71	Putative transcription factor CA150 
SKTPPQRPPPQGGP	127.3	135.5	1	Q92777	445-459	Synapsin II 
RLAGPPRPPGHPRE	161.6	116.0	1	Q9BQU6	64-78	BA261N11.4.2 (KIAA1510, isoform 2) 
PPPLPQRPPPRLPP	2174.0	1463.4	1	Q9H9H4	263-277	Hypothetical protein FLJ12750 
IPERPLRPPSEKRA	11086.9	5912.9	1	Q9Y2W3	72-86	DNb-5 (Fragment) 
VPPPPARPPPRSAR	14676.6	4981.3	1	Q8WY41	65-79	Nanos (Fragment) 
VSYPPSKPPTYEEQ	56.5	46.3	1	Q15134	299-313	Phosphatidylinositol 3-kinase 
QKTRPIKPPPDSQE	42.1	25.5	1	Q9H5W5	105-119	Hypothetical protein FLJ22938 
APPPPSRPPQPRPG	855.7	1162.3	1	Q9NRK3	42-56	P8 protein 
VTSKPRKPPTPPEK	157.0	24.7	1	Q96JP2	954-968	Hypothetical protein KIAA1783 (Fragment) 
HGRLPARPPFYAPA	33.8	21.9	1	Q9Y2L9	5-19	Hypothetical protein KIAA1016 (Fragment) 
RSSGPERPPHGLPL	39.9	24.6	1	Q9NPP7	72-86	LDL induced endothelial cell protein (Fragment) 
GAGSPARPPSPRLD	339.2	447.6	1	BAC04581	11-25	CDNA FLJ38273 fis, clone FCBBF3003305 
NSFSPQKPPGHCSR	43.8	24.7	1	Q9BX63	202-216	BRCA1-binding helicase-like protein BACH1 
MLLLPPRPPHPRSS	3001.1	1035.9	1	Q9NPP7	87-101	LDL induced endothelial cell protein (Fragment) 
TRGRPTRPPTRPPT	912.9	685.1	1	Q96F98	1-15	Hypothetical protein (Fragment) 
PPPPPPRPPSRPKL	13680.6	10921.7	1	Q9BQI5	457-471	Hypothetical protein 
GYTGPPRPPPYGYQ	61.8	45.2	1	Q15427	383-397	Splicing factor 3B subunit 4 (Spliceosome associated 
VLPPPPRPPQRRCR	23113.4	6391.0	1	BAC05199	62-76	CDNA FLJ40606 fis, clone THYMU2011939 
DKCPPPRPPSSPYP	58.2	34.5	1	O15550	915-929	Ubiquitously transcribed X chromosome tetratricopeptid
VYKPPLKPPKGTRQ	80.6	75.7	1	O94991	330-344	Hypothetical protein KIAA0918 (Fragment) 
PPEKPPRPPRPLHL	14442.5	3646.9	1	Q8TEL4	110-124	FLJ00179 protein (Fragment) 
VTDLPKKPPPPEAT	51.8	30.9	1	Q96QH2	111-125	Adaptor molecule-1 
PPPPPARPPARRAS	11524.0	5918.1	1	Q9H1V5	1094-1108	DJ1182A14.1 (Similar to rat Espin) (Fragment) 
CVRGPLRPPVRCPA	5069.7	2129.4	1	Q96H54	9-23	Enoyl coenzyme A hydratase, short chain, 1, mitochondrial 
LAYFPPRPPLPPSV	48.7	32.7	1	Q96SL1	246-260	Hypothetical protein FLJ14784 
PRKLPSRPPPHYPG	640.0	472.4	1	O75923	185-199	Dysferlin (Dystrophy associated fer-1-like protein) (
GGQPPPRPPPGMPH	43.1	37.1	1	Q15427	329-343	Splicing factor 3B subunit 4 (Spliceosome associated 
DVIIPAKPPVSFFS	15.7	19.6	1	Q96K45	88-102	Hypothetical protein FLJ14740 
QGGRPHRPPQGQPP	37.1	20.6	1	Q04118	294-308	Salivary proline-rich glycoprotein G1 precursor 
YLGKPSRPPHLLLE	44.1	23.0	1	Q9H5Q4	87-101	Hypothetical protein FLJ23182 
HVQSPEKPPTSPRE	49.7	27.1	1	BAC05287	132-146	CDNA FLJ25476 fis, clone CBL03186 
GSGSPVRPPVSTWG	32.2	39.9	1	Q9NUB4	27-41	DJ860F19.4 (Novel protein) (Hypothetical protein) 
AGPGPARPPVPPRP	5581.3	3707.6	1	P52849	60-74	Heparin sulfate N-deacetylase/N-sulfotransferase (EC 2.
GLGSPERPPKTSPG	122.0	73.4	1	Q9H6F5	54-68	Hypothetical protein FLJ22321 
FNDSPYKPPVTRCN	64.1	28.4	1	Q9H7L2	189-203	FLJ00060 protein (Fragment) 
LAELPQKPPPGDLP	62.4	62.7	1	Q9ULH1	746-760	Hypothetical protein KIAA1249 (Fragment) 
IIRPPVRPPDPPCR	3253.4	2068.0	1	O60890	736-750	Oligophrenin 1 
VAEPPPRPPPPPPP	75.4	61.9	1	Q9NZM4	1290-1304	Glioma tumor suppressor candidate region gene 1 pro
TRWPPSRPPPPCPF	363.3	281.4	1	Q9NP08	321-335	H6 homeodomain protein 
PPPPPLRPPPPPPP	283.1	266.2	1	Q9BR93	13-27	Hypothetical protein 
LYRFPGKPPTYVTD	39.0	19.6	1	Q9NU18	93-107	DJ298J18.3 (Novel protein similar to putative HIV-1 induce
TPAPPLRPPDSPSR	280.0	330.3	1	O75949	160-174	TED protein 
SGGRPLRPPHPVAK	717.5	576.0	1	O76081	141-155	Regulator of G-protein signaling 20 (RGS20) (Regulato
GGPSPSRPPPSLFS	93.5	61.5	1	O43823	235-249	A-kinase anchor protein 8 (A-kinase anchor protein 95
QEDSPRKPPNFPVP	97.6	78.8	1	Q8TEE1	827-841	FLJ00256 protein (Fragment) 
TTTPPTKPPSFNLH	54.0	53.5	1	Q99966	72-86	Cbp/p300-interacting transactivator 1 (Melanocyte-speci
CLLSPLRPPGQRGL	397.9	474.9	1	Q9UL14	222-236	Olfactory receptor 17-1 
PPPVPLRPPEHFIN	189.3	255.1	1	Q07890	1215-1229	Son of sevenless protein homolog 2 (SOS-2) 
IEEVPPRPPSPPKK	224.6	160.4	1	Q16348	18-32	Oligopeptide transporter, kidney isoform (Peptide trans
DLLSPRRPPDDPWA	20.5	11.6	1	BAC03422	263-277	FLJ00361 protein (Fragment) 
PPVRPARPPGPLVT	7476.6	4275.2	1	Q8WYX3	74-88	Hypothetical protein 
DFPKPKKPPPPAKA	33.0	21.3	1	Q9Y5K6	333-347	Adapter protein CMS (CD2AP homolog) 
YTVPPARPPPPLTK	211.2	200.2	1	O43308	48-62	Hypothetical protein KIAA0425 
KDPGPPRPPAGATQ	43.9	23.3	1	Q9H7K4	46-60	FLJ00068 protein (Fragment) 
GSQAPARPPKPRPR	423.3		1	Q13191	898-911	Signal transduction protein CBL-B (SH3-binding protein CBL-B) 
RQHLPERPRRCPLC	5985.3		1	Q9H6G5	120-133	CDNA: FLJ22301 fis, clone HRC04777 (CDNA FLJ14773 fis, clone NT2RP3004566, weakly similar to ZINC FINGER PROTEIN 84) 
XSQHFGRPRREDHL	600.5		1	P39188	108-121	Alu subfamily J sequence contamination warning entry 
SPKCPGRPWKSVSE	228.1		1	P01042	611-624	Kininogen precursor (Alpha-2-thiol proteinase inhibitor) 
VRYPISRPRRRCSP	883.2		1	P10915	314-327	Proteoglycan link protein precursor (Cartilage link protein) (LP) 
DTALLPRPERRCSL	111.5		1	Q9Y2E3	518-531	KIAA0931 protein (Fragment) 
IAEALSRPGREACL	931.6		1	O15069	1001-1014	KIAA0363 protein (Fragment) 
EALEIPRPLRALDQ	0.0		1	Q9HCK4	1228-1241	KIAA1568 protein (Fragment) 
VNRPLVRPQKRLSS	252.7		1	Q9BWX5	222-235	Transcription factor GATA-5 (GATA binding factor-5) 
GFPAPFRPSRKRSG	9485.2		1	O43594	101-114	Ku86 autoantigen related protein 1 (Fragment) 
TPVSLGRPERYRRH	643.5		1	Q9GZM7	384-397	TUBULOINTERSTITIAL NEPHRITIS ANTIGEN-RELATED PROTEIN PRECURSOR (P3ECSL) (GLUCOCORTICOID-INDUCIBLE PROTEIN) 
RQCQLQRPLRGFTW	1206.2		1	Q9HCU0	92-105	Tumor endothelial marker 1 precursor (Endosialin protein) 
NAALFPRPERYNPQ	699.3		1	P19099	413-426	Cytochrome P450 11B2, mitochondrial precursor (EC 1.14.15.4) (CYPXIB2) (P-450Aldo) (Aldosterone synthase) (ALDOS) (Aldosterone-synthesizing enzyme) (Steroid 18-hydroxylase) (P-450C18) 
RPEDPTRPSRFQQQ	1834.3		1	O15067	285-298	Phosphoribosylformylglycinamidine synthase (EC 6.3.5.3) (FGAM synthase) (FGAMS) (Formylglycinamide ribotide amidotransferase) (FGARAT) (Formylglycinamide ribotide synthetase) 
RYLGITRPHKMLTT	101.8		1	Q99412	18-31	Serotonin recetor (Fragment) 
RTPTPDRPPRSAWG	2031.6		1	Q9H0S3	22-35	Hypothetical 25.4 kDa protein 
XSQHFGRPRRVDHE	372.4		1	P39191	110-123	Alu subfamily SB2 sequence contamination warning entry 
GPSPPYRPEKLSSP	243.4		1	Q13495	380-393	CG1 protein (F18) 
SCKNIYRPDKFLQC	34.0		1	P28907	274-287	ADP-ribosyl cyclase 1 (EC 3.2.2.5) (Cyclic ADP-ribose hydrolase 1) (CADPR hydrolase 1) (Lymphocyte differentiation antigen CD38) (T10) (Acute lymphoblastic leukemia cells antigen CD38) 
XSQHFGRPRRVDHL	884.0		1	P39194	109-122	Alu subfamily SQ sequence contamination warning entry 
CAGPPSRPQRPFCA	4227.1		1	O43257	105-118	PUTATIVE CYCLIN G1 INTERACTING PROTEIN 
PNIKISRPLKVLLT	91.3		1	Q9NPB9	231-244	C-C chemokine receptor type 11 (C-C CKR-11) (CC-CKR-11) (CCR-11) (Chemokine receptor-like 1) (CCRL1) (CCX CKR) 
ISMKFLRPLRVLSQ	13135.8		1	Q01118	1027-1040	Sodium channel protein, cardiac and skeletal muscle alpha-subunit 
VCPGPIRPIKQISD	126.1		1	Q14184	22-35	Doc2 beta 
TSPAPHRPPKRVKA	0.0		1	Q9NRC7	337-350	Sir2-related protein type 6 
LPIAFIRPFREHHI	6756.3		1	Q9UKL1	106-119	Ubiquitin-conjugating enzyme variant Kua 
RKMEIYRPHKANAE	90.1		1	Q13547	49-62	Histone deacetylase 1 (HD1) 
TRTDPTRPIRTPVI	567.7		1	Q9ULT9	312-325	KIAA1130 protein (Fragment) 
TRDDPYRPAKPVPT	4.8		1	O14730	137-150	Homolog of the Aspergillus nidulans sudD gene product 
GKGRPDRPARRPSP	2719.3		1	Q9ULT2	465-478	KIAA1138 protein (Fragment) 
DNIPLSRPKRNLSR	1929.7		1	Q9Y4P9	18-31	HYPOTHETICAL 18.4 kDa PROTEIN (DJ1009E24.4) (DKFZ434I114) 
LTLKPIRPRKYPNR	481.5		1	Q06889	251-264	Early growth response protein 3 (EGR-3) (Zinc finger protein pilot) 
CRLTLLRPKKDGAA	199.4		1	Q9H7S7	172-185	CDNA FLJ14303 fis, clone PLACE2000132 
VGTELLRPLRGLLS	319.5		1	Q9NX26	97-110	CDNA FLJ20477 fis, clone KAT07271 
SWQILARPWRAFFK	1031.6		1	Q9H6E1	737-750	CDNA: FLJ22357 fis, clone HRC06404 
RELDLSRPSRSISL	3147.1		1	Q12879	1300-1313	Glutamate 
IHCDPLRPRRETCH	5481.8		1	P20849	240-253	Collagen alpha 1(IX) chain precursor 
PRRRPGRPRKLPRL	32.5		1	Q9H4Z2	347-360	Zinc finger protein 335 
RVIGLLRPLKDVTV	204.8		1	Q10466	5697-5710	TITIN, HEART ISOFORM N2-B (EC 2.7.1.-) (CONNECTIN) 
HPEFLSRPIKPSPP	75.1		1	P17812	526-539	CTP synthase (EC 6.3.4.2) (UTP--ammonia ligase) (CTP synthetase) 
YCTGPPRPGRLFGC	316.8		1	Q13006	89-102	I kappa BR 
DKKSPTRPKRHAKP	4126.4		1	Q99710	3-16	YY1-associated factor 2 
LVLEFLRPDRQGVT	731.6		1	Q14997	962-975	KIAA0077 protein (Fragment) 
PGEHPGRPGRGGSV	414.1		1	Q13577	1110-1123	51C protein 
LLLLLYRPPRYQIA	159.2		1	O60725	54-67	Protein-S isoprenylcysteine O-methyltransferase (EC 2.1.1.100) (Isoprenylcysteine carboxylmethyltransferase) (Prenylcysteine carboxyl methyltransferase) (pcCMT) (Prenylated protein carboxyl methyltransferase) (PPMT) 
YIFSLVRPARYQRV	2218.0		1	P41440	139-152	Folate transporter 1 (Placental folate transporter) (FOLT) (Reduced folate carrier protein) (RFC) (Intestinal folate carrier) (IFC-1) 
RLIAISRPLRYVTV	4459.8		1	P58180	122-135	Olfactory receptor 4D2 
RKFSLERPFRPSVT	796.6		1	Q9BXL7	634-647	Caspase recruitment domain protein 11 (CARD-containing MAGUK protein 3) (Carma 1) 
SKASLSRPGRRPLG	225.8		1	Q9C0H4	580-593	KIAA1689 protein (Fragment) 
GHQEFARPSRGYLA	2366.5		1	P13385	32-45	Teratocarcinoma-derived growth factor 1 (Epidermal growth factor-like cripto protein CR1) (Cripto-1 growth factor) (CRGF) 
FRRLPTRPRKGGPE	339.8		1	Q9NXF8	292-305	CDNA FLJ20279 fis, clone HEP03229 
EEAQIFRPLKFNTT	83.5		1	Q15029	572-585	116 kDa U5 small nuclear ribonucleoprotein component (U5 snRNP-specific protein, 116 kDa) (U5-116 kDa) 
GPRPPPRPARHRSH	13087.9		1	Q9P0U7	35-48	NAG-5 protein 
ETNIPQRPSRPARR	20687.1		1	Q9HBL3	239-252	HT019 
KPPALPRPIRNLEV	118.5		1	P47895	16-29	Aldehyde dehydrogenase 6 (EC 1.2.1.5) 
NGTQILRPPKVLSP	5.0		1	Q14676	96-109	KIAA0170 PROTEIN 
ENDNIERPVRRRHS	88.7		1	Q9NR92	11-24	AF15q14 protein 
LVNNFLRPLRMAAS	12096.7		1	Q13972	262-275	Guanine nucleotide releasing protein (GNRP) (Ras-specific nucleotide exchange factor CDC25) 
PCYHILRPCRNQDL	411.8		1	Q9BR43	91-104	DJ1093G12.6 (A novel protein) (Fragment) 
GLSTLQRPLKDVTD	108.0		1	Q9H4V5	197-210	DJ1187J4.2 (novel protein similar to rat RYF3) (Fragment) 
IDPAILRPGRLDKT	317.4		1	O15381	730-743	NUCLEAR VCP-LIKE PROTEIN NVLP.2 (NUCLEAR VCP-LIKE PROTEIN NVLP.1) 
EDALPTRPKKRARS	672.5		1	Q9UPW0	160-173	Putative forkhead box protein KIAA1041 
AMLSIPRPSKRFWM	257.6		1	Q92508	1232-1245	Hypothetical protein KIAA0233 
QEALPMRPAREGEL	2908.0		1	Q9Y6J9	86-99	PCAF associated factor 65 alpha 
ATAFLQRPSRAGSL	15668.9		1	Q9C0A3	966-979	KIAA1760 protein (Fragment) 
DKKSPTRPKRQAKP	3781.0		1	Q9P2W5	3-16	YY1 and E4TF1 associated factor 1 (Apoptin-associated protein APAP1) 
KAPPPTRPKRNDST	8566.0		1	Q9C0I2	1104-1117	KIAA1681 protein (Fragment) 
ACLPPPRPQRPAET	209.5		1	Q9UFB1	199-212	Hypothetical 66.8 kDa protein (Fragment) 
FKDVLLRPKRSSLK	3457.9		1	P36959	12-25	GMP reductase (EC 1.6.6.8) (Guanosine 5'-monophosphate oxidoreductase) (Guanosine monophosphate reductase) 
PTILPCRPQRSACH	17547.8		1	Q16671	539-552	Anti-mullerian hormone type II receptor precursor (EC 2.7.1.37) (AMH type II receptor) (MIS type II receptor) (MISRII) (MRII) 
HSTGINRPKRTGSL	2891.0		1	P28749	775-788	Retinoblastoma-like protein 1 (107 kDa retinoblastoma-associated protein) (PRB1) (P107) 
SRLHFGRPRRADYL	841.7		1	Q13629	53-66	Hypothetical 13.3 kDa protein 
DGRTPLRPCRNTKQ	14936.5		1	Q9H0H1	56-69	Hypothetical 19.0 kDa protein 
SPDSLSRPRRTVFT	482.0		1	Q9P217	544-557	KIAA1511 protein (Fragment) 
EDPPPTRPSRPWRD	6798.3		1	Q9UIG4	62-75	SPR1 protein 
PLPRFPRPPRALPA	1908.0		1	P56730	61-74	Neurotrypsin precursor (EC 3.4.21.-) (Motopsin) (Leydin) 
RVHRLPRPLKQRML	164.7		1	Q9UQ05	500-513	BEC2 
GDEPLPRPPRGAPH	154.7		1	Q92529	130-143	P64 ISOFORM OF N-SHC (P52 ISOFORM OF N-SHC) 
LDPALIRPGRIDRK	4591.1		1	Q03527	337-350	26S protease regulatory subunit 4 (P26S4) 
RVPIPPRPTRPHVQ	9631.3		1	Q07912	741-754	Activated p21cdc42Hs kinase 
HLHILHRPWKCGLC	216.9		1	Q9P2Y4	181-194	Zinc finger protein 219 
RMLVPGRPVKDATP	351.8		1	O94938	456-469	KIAA0856 protein (Fragment) 
EVITLERPLRCSSC	659.7		1	O15162	171-184	Phospholipid scramblase 1 (PL scramblase 1) (Erythrocyte phospholipid scramblase) (Ca2+ dependent phospholipid scramblase 1) (MmTRA1b) 
PTCSPHRPHRLPLA	247.5		1	O95327	205-218	Hypothetical 33.9 kDa protein 
WTDRPERPCKPLLT	3176.8		1	O15250	155-168	AMINOPEPTIDASE P-LIKE (EC 3.4.11.9) (XAA-PRO AMINOPEPTIDASE) (X-PRO AMINOPEPTIDASE) (PROLINE AMINOPEPTIDASE) (AMINOACYLPROLINE AMINOPEPTIDASE) (SOLUBLE AMINOPEPTIDASE P) 
XSQHFGRPRRADHL	831.8		1	P39193	109-122	Alu subfamily SP sequence contamination warning entry 
TLVWPHRPARPRPV	612.6		1	Q9BXL6	817-830	Caspase recruitment domain protein 14 (CARD-containing MAGUK protein 2) (Carma 2) 
RKMEIYRPHKATAE	16.3		1	Q92769	50-63	Histone deacetylase 2 (HD2) 
YHPPIFRPMKRITW	144.6		1	Q9GZT8	65-78	My018 protein (CDNA FLJ13316 fis, clone OVARC1001555, weakly similar to NGG1-INTERACTING FACTOR 3) (Amyotrophic lateral sclerosis 2) 
PAVPPGRPRRGSLP	2072.0		1	Q9UQ51	6-19	Rap1GAPII (Fragment) 
CLLRPWRPLRARGC	6958.2		1	Q9NV38	6-19	CDNA FLJ10948 fis, clone PLACE1000142, weakly similar to 3-HYDROXYBUTYRYL-COA DEHYDRATASE (EC 4.2.1.55) 
FRRVLLRPSRRVRS	5791.8		1	P32745	324-337	Somatostatin receptor type 3 (SS3R) (SSR-28) 
SWPLLERPWKAFLN	12.2		1	Q9H6E9	501-514	CDNA: FLJ22341 fis, clone HRC06032 
TPPAFIRPTRKLDD	172.7		1	Q9UPV7	127-140	KIAA1045 protein (Fragment) 
SFLTLTRPDRALVR	894.4		1	Q9H6A9	133-146	CDNA: FLJ22427 fis, clone HRC09013 
GEGGPQRPSRSQRR	9950.0		1	O75145	4-17	KIAA0654 protein (Fragment) 
LRPPPMRPVRPVVQ	7209.3		1	O43295	603-616	Hypothetical protein KIAA0411 (Fragment) 
RRKAPPRPPRPAAP	1454.2		1	O60486	5-18	VESPR 
DKLSPDRPIRDTRH	3534.2		1	Q9ULT9	130-143	KIAA1130 protein (Fragment) 
SQAFIYRPIRQRVY	621.1		1	Q9NU43	22-35	DJ894D12.1 (novel protein similar to KIAA0183) (Fragment) 
DSPSFCRPSKYSPG	30.7		1	O14905	71-84	WNT-15 protein (Fragment) 
NDRFPFRPSRGRPT	2598.2		1	Q9Y3I1	502-515	F-box only protein 7 
TLLSPPRPGRLPDL	443.3		1	O95206	1031-1044	Protocadherin 
ILGFPLRPNRGLYQ	8512.8		1	O95972	116-129	Bone morphogenetic protein 15 precursor (BMP-15) (Growth/differentiation factor 9B) (GDF-9B) 
IDEALLRPGRLEVK	370.5		1	P46459	379-392	Vesicular-fusion protein NSF (N-ethylmaleimide-sensitive fusion protein) (NEM-sensitive fusion protein) 
FDNTLSRPCRVPLG	1218.8		1	Q99743	208-221	Neuronal PAS domain protein 2 (Neuronal PAS2) (Member of PAS protein 4) (MOP4) 
LKVWPPRPGRWPCF	2608.0		1	Q9NQQ2	431-444	DJ530I15.2 (novel protein similar to placental protein DIFF40) (Fragment) 
AVPPPSRPQRLSSL	15628.6		1	Q9NU00	50-63	DJ1181N3.1 (similar to collagen) (Fragment) 
LHESFPRPKRVCKD	3506.4		1	P42568	55-68	AF-9 protein 
LWPPLYRPRRDAFE	1264.6		1	Q13635	1311-1324	Patched protein homolog 1 (PTC1) (PTC) 
PGQGPQRPRRPAKD	4688.5		1	Q12984	75-88	Cosmid CRI-JC2015 at D10S289 in 10sp13 
EEPKILRPPRRPRK	12669.0		1	Q9NYS8	1484-1497	Class III myosin 
KISWLCRPRRVCLC	1195.1		1	Q13577	12-25	51C protein 
EVQPPVRPGKGGSV	143.1		1	Q9BXU7	105-118	Ubiquitin carboxyl-terminal hydrolase 26 (EC 3.1.2.15) (Ubiquitin thiolesterase 26) (Ubiquitin-specific processing protease 26) (Deubiquitinating enzyme 26) 
LPLPFCRPQKIYHF	427.5		1	O95047	163-176	Olfactory receptor 2A4 
LYGLLQRPVRLALG	1271.2		1	Q9BZJ7	289-302	G protein-coupled receptor 
TFGIPLRPNRGRGG	8170.6		1	Q9UFR3	88-101	Hypothetical 17.5 kDa protein (Fragment) 
APEALPRPRREGEL	707.9		1	Q9HA29	107-120	CDNA FLJ12345 fis, clone MAMMA1002294 
DVPAFVRPARVXPT	2427.2		1	O60536	40-53	Antigen NY-CO-43 
ARVPLGRPRRRPRA	421.2		1	O60331	5-18	KIAA0589 PROTEIN (FRAGMENT) 
EVITLERPLRCNCC	383.7		1	Q9NRY7	86-99	Phospholipid scramblase 2 (PL scramblase 2) (Ca2+ dependent phospholipid scramblase 2) 
CCGCPDRPGRRGRR	3220.5		1	Q9BXQ6	174-187	Cat eye syndrome critical region candidate gene number 6 
TPRKILRPTKETSE	172.7		1	Q9BXX2	182-195	Breast cancer antigen NY-BR-1.1 (Fragment) 
GEQAPARPPRNVQA	3470.7		1	Q9UM81	410-423	PTPsigma-(brain) precursor 
NNPLIGRPNKVTTV	45.8		1	O60306	1318-1331	KIAA0560 protein (Fragment) 
RSWWPQRPGRWLSR	3184.9		1	Q9NRK9	487-500	Semaphorin 6B isoform 1 
GTLPPPRPRREGRS	5465.8		1	Q9H7L8	148-161	FLJ00053 protein (Fragment) 
GQLQPSRPTRARGT	4841.2		1	Q14163	165-178	KIAA0150 protein (Fragment) 
GASCIARPFRRDSQ	670.7		1	Q9Y6N3	202-215	CLCA homolog 
ALPLPGRPARGVFY	602.0		1	Q9P025	127-140	HSPC135 
PASAFDRPARTRGQ	2009.1		1	Q9H7P7	809-822	FLJ00020 protein (Fragment) 
RAPSPARPRRPHAC	6638.1		1	Q9H8S7	104-117	OVARC1000912 protein 
PPTPPPRPQKTHSR	8954.9		1	O43428	338-351	RalBP1-interacting protein 
PPQVPSRPNRAPPG	10996.6		1	Q05193	829-842	Dynamin-1 (EC 3.6.1.50) 
HGKGFSRPARPANR	3233.0		1	O43158	529-542	KIAA0408 
CCTFLQRPIRKPSK	4728.8		1	Q9UI27	293-306	Adrenal gland protein AD-005 
QALYFCRPFREKVL	1063.2		1	O75317	40-53	Ubiquitin carboxyl-terminal hydrolase 12 (EC 3.1.2.15) (Ubiquitin thiolesterase 12) (Ubiquitin-specific processing protease 12) (Deubiquitinating enzyme 12) (Ubiquitin hydrolyzing enzyme 1) 
ITLTPVRPDRTPRP	6734.0		1	Q9H5F9	434-447	CDNA: FLJ23471 fis, clone HSI11969 
GALHPPRPGRGLGQ	440.8		1	Q9UHX5	114-127	Hypothalamus protein HT002 
YKPPLSRPLRPGPW	1207.5		1	Q9H1B5	714-727	Xylosyltransferase II 
PRQLLTRPHKAEDF	104.4		1	Q99973	2038-2051	Telomerase-associated protein TP-1 
SAPPPQRPFRVCDH	4531.3		1	Q9UHD4	30-43	Cell death activator CIDE-B (Cell death-inducing DFFA-like effector B) 
SPRALWRPPRRRTQ	1006.4		1	O94807	430-443	Telomerase transcriptase (Fragment) 
QYRSLPRPAKSSSM	219.6		1	Q9H9S9	177-190	CDNA FLJ12569 fis, clone NT2RM4000887 (Fragment) 
RPAVLPRPEKPQLP	196.8		1	P78314	398-411	SH3 domain-binding protein 2 (3BP-2) 
RLNWLGRPSKVLSL	213.4		1	O00407	179-192	Ras like GTPase 
ALSRLARPQRLPVA	1346.9		1	P80365	68-81	Corticosteroid 11-beta-dehydrogenase, isozyme 2 (EC 1.1.1.146) (11-DH2) (11-beta-hydroxysteroid dehydrogenase 2) (11-beta-HSD2) (NAD-dependent 11-beta-hydroxysteroid dehydrogenase) 
LNRGPCRPRRQAGR	6720.0		1	Q9NQA3	32-45	Hypothetical 20.2 kDa protein (Fragment) 
DRPIIDRPIRGRGG	324.6		1	Q9Y367	154-167	CGI-55 protein 
LMIIIARPARLLEC	335.2		1	Q9BYE8	416-429	MAST205 
EQVDLIRPWRRLLE	130.7		1	Q9NU22	852-865	DJ122O8.3 (novel protein) (Fragment) 
GAASICRPTRAVPS	957.4		1	P35568	971-984	Insulin receptor substrate-1 (IRS-1) 
LAEELIRPERNTLV	19.4		1	Q14566	49-62	DNA replication licensing factor MCM6 (P105MCM) 
GLPAPLRPERLAPV	2409.8		1	O94850	125-138	KIAA0749 protein (Fragment) 
CLTRIPRPGRQRRD	817.2		1	Q12770	808-821	Sterol regulatory element binding protein cleavage-activating protein (SREBP cleavage-activating protein) (SCAP) 
VVVALSRPVRPQDL	465.0		1	Q9Y6W6	10-23	Dual specificity protein phosphatase 10 (EC 3.1.3.48) (EC 3.1.3.16) (Mitogen-activated protein kinase phosphatase 5) (MAP kinase phosphatase 5) (MKP-5) 
ARGSPARPRRLPLL	6688.7		1	Q13308	4-17	Tyrosine-protein kinase-like 7 precursor (Colon carcinoma kinase-4) (CCK-4) 
LGLELGRPVRFLYE	217.7		1	P13942	112-125	Collagen alpha 2(XI) chain precursor 
KTLRLWRPPRYPRK	3230.1		1	Q9NPT6	50-63	Hypothetical 14.9 kDa protein 
RYWAISRPFRYKRK	1073.8		1	P21918	138-151	D(1B) dopamine receptor (D(5) dopamine receptor) (D1beta dopamine receptor) 
VLAELPRPRRPPLQ	596.0		1	Q9NSY0	101-114	Hypothetical 29.9 kDa protein 
SDREPTRPPRPILQ	3890.5		1	Q9NQ53	86-99	Zinc finger protein Cezanne 
SRLTLLRPEKDGEA	213.5		1	Q9H7S7	483-496	CDNA FLJ14303 fis, clone PLACE2000132 
VGASLTRPCRKLRW	7276.1		1	Q92502	483-496	KIAA0189 PROTEIN 
ARLPPPRPQRPAET	678.1		1	Q9NQE0	226-239	BA119F19.2 (hypothetical 66.8 kDa protein) (Fragment) 
GLGELLRPYRCASC	367.0		1	Q14526	480-493	HIC1 protein 
LFPPLFRPQRPHSA	5724.6		1	Q9ULW2	164-177	Frizzled 10 precursor (Frizzled-10) (Fz-10) (hFz10) (FzE7) 
CGVRFHRPYRLLMH	1488.3		1	Q9NT61	332-345	Hypothetical 71.4 kDa protein (Fragment) 
IFDGIQRPLKDINE	81.7		1	P38607	97-110	Vacuolar ATP synthase catalytic subunit A, osteoclast isoform (EC 3.6.3.14) (V-ATPase A subunit 2) (Vacuolar proton pump alpha subunit 2) (V-ATPase 69 kDa subunit 2) (Isoform H068) 
MKRKPGRPRRSPPS	138.4		1	Q9UPS6	353-366	KIAA1076 protein (Fragment) 
VLAEIPRPLKRRGS	137.5		1	Q9Y290	36-49	RELA ASSOCIATED INHIBITOR 
ALPRPIRPHRNISA	7783.0		1	O75163	275-288	KIAA0676 protein (Fragment) 
RVLCLLRPWRPLRA	1434.0		1	Q9NV38	3-16	CDNA FLJ10948 fis, clone PLACE1000142, weakly similar to 3-HYDROXYBUTYRYL-COA DEHYDRATASE (EC 4.2.1.55) 
QGSAPLRPFRSGEG	7124.7		1	Q9H6J3	73-86	CDNA: FLJ22221 fis, clone HRC01651 
ILLSISRPYKTKPT	173.2		1	Q9Y5J0	40-53	Mitochondrial 39S ribosomal protein L47 (MRP-L47) 
LYRGLSRPIRRTTQ	789.2		1	Q9H455	29-42	DJ383J4.4 (A novel protein similar to Aspartyl-TRNA synthetase) (Fragment) 
HQEKPERPLRGGKS	9962.1		1	Q9NWA6	173-186	Hypothetical 65.4 kDa protein 
PKDYPLRPPKMKFI	81.5		1	Q99462	62-75	Ubiquitin-conjugating enzyme E2 G1 (EC 6.3.2.19) (Ubiquitin-protein ligase G1) (Ubiquitin carrier protein G1) 
ETISPLRPQRPKSQ	4085.4		1	Q14185	1731-1744	DOCK180 protein 
PRAPLHRPQKPREG	98.2		1	Q9P1Y6	1426-1439	KIAA1542 protein (Fragment) 
NSAGISRPSRVSDA	362.5		1	P54296	461-474	Myomesin 2 (M-protein) (165 kDa titin-associated protein) (165 kDa connectin-associated protein) 
VVPQPQRPDKCPLP	64.7		1	P50548	338-351	ETS-domain transcription factor ERF (Ets2 repressor factor) 
VLPKFPRPVRTQEQ	475.1		1	Q92543	889-902	Sorting nexin 19 
LVSIPERPLRPPSE	3537.0		1	Q9Y2W3	70-83	DNb-5 (Fragment) 
VEHVPGRPVRNPQC	638.0		1	P25391	53-66	Laminin alpha-1 chain precursor (Laminin A chain) 
TIPPFERPFKDHQV	0.0		1	O94847	104-117	KIAA0746 protein (Fragment) 
PSGPPARPSRSMWD	3348.8		1	Q9NXK1	363-376	CDNA FLJ20200 fis, clone COLF1206 
FLNRLVRPRRSAPK	723.5		1	O43508	84-97	TNF-RELATED WEAK INDUCER OF APOPTOSIS (TWEAK) (APO3 LIGAND) (APO3L) 
DGVSLCRPGRTADC	200.5		1	P39191	408-421	Alu subfamily SB2 sequence contamination warning entry 
YSSSLERPRKLRAV	78.3		1	O75042	916-929	KIAA0454 protein (Fragment) 
YLTVLGRPDRPRDL	386.2		1	O94856	414-427	KIAA0756 protein (Fragment) 
ARRPPPRPHRRAET	2028.7		1	Q9NQE0	211-224	BA119F19.2 (hypothetical 66.8 kDa protein) (Fragment) 
EQYIPSRPLKTQEL	32.2		1	Q9Y259	145-158	Choline/ethanolamine kinase 
PCPAPPRPARVPAH	2016.5		1	Q13078	876-889	AR1 (Fragment) 
SQIPPQRPQRDQRV	14149.3		1	Q13283	290-303	Ras-GTPase-activating protein binding protein 1 (GAP SH3-domain binding protein 1) (G3BP-1) 
NSDTPPRPDRLPLD	125.3		1	Q05209	516-529	Protein-tyrosine phosphatase, non-receptor type 12 (EC 3.1.3.48) (Protein-tyrosine phosphatase G1) (PTPG1) 
RGERLPRPDKCPCE	3.2		1	P29597	1130-1143	Non-receptor tyrosine-protein kinase TYK2 (EC 2.7.1.112) 
YHPPIFRPMKRINL	164.3		1	Q9HC18	65-78	MDS015 
CISKPERPMKFLRE	608.9		1	P31321	38-51	cAMP-dependent protein kinase type I-beta regulatory chain 
PGTGPWRPGRQRGA	656.5		1	Q9GZW5	233-246	SCAN DOMAIN-CONTAINING PROTEIN 2 (SCAND2) 
TLLGPGRPYRAIDF	184.1		1	P40126	196-209	Dopachrome tautomerase precursor (EC 5.3.3.12) (DT) (DCT) (Dopachrome delta-isomerase) (Tyrosinase-related protein 2) (TRP-2) (TRP2) 
EVDGLSRPQRPRPR	134.6		1	Q9HC10	643-656	Otoferlin (Fer-1 like protein 2) 
SGPGPARPARARPR	14909.4		1	P53539	130-143	Protein fosB (G0/G1 switch regulatory protein 3) 
ALLTPHRPGRALSF	5442.8		1	Q9NZK9	120-133	Cytomegalovirus partial fusion receptor (Fragment) 
GTRAPQRPKRESRG	11412.2		1	Q9H7I4	14-27	FLJ00104 protein (Fragment) 
GSVHPVRPMRLESF	9890.8		1	P26022	194-207	Pentaxin-related protein PTX3 precursor (Tumor necrosis factor-inducible protein TSG-14) 
HVFQFTRPPRETPT	4865.8		1	O75354	116-129	Ectonucleoside triphosphate diphosphohydrolase 6 (EC 3.6.1.6) (NTPDase6) (CD39 antigen-like 2) 
KAGSICRPAKDECD	164.2		1	Q9H2U9	455-468	ADAM 7 precursor (A disintegrin and metalloproteinase domain 7) (Sperm maturation-related glycoprotein GP-83) 
VATDLGRPARSATG	18.2		1	Q96JQ0	2039-2052	Protocadherin 16 precursor (Cadherin 19) (Cadherin fibroblast 1) 
TSVPLARPLRTSEE	161.0		1	O94942	425-438	KIAA0861 protein (Fragment) 
IGVSPGRPGKSVLF	130.7		1	Q92918	675-688	Hematopoietic progenitor kinase 
NFGDLGRPGRGGRG	895.1		1	Q9Y367	343-356	CGI-55 protein 
RLLPPQRPGKCQRV	2726.7		1	Q9UJS3	337-350	Hypothetical 59.4 kDa protein 
NCEHFHRPLRRCEA	511.7		1	O15050	583-596	KIAA0342 protein (Fragment) 
KLMEPHRPERQDEK	484.6		1	P49593	287-300	Putative protein phosphatase 2C (EC 3.1.3.16) (PP2C) 
EDKALPRPIRPHRN	483.4		1	O75163	272-285	KIAA0676 protein (Fragment) 
VHGDIFRPPRKGML	4008.7		1	Q99805	351-364	Transmembrane 9 superfamily protein member 2 precursor (p76) 
PPPPPPRPSKPTPS	1287.3		1	Q14956	325-338	Putative transmembrane protein NMB precursor (Transmembrane glycoprotein HGFIN) 
QVIHPPRPPKVLGL	116.6		1	P39194	572-585	Alu subfamily SQ sequence contamination warning entry 
PASALPRPPRLSGS	4470.7		1	Q9NQ45	25-38	Hypothetical 9.2 kDa protein (Fragment) 
GDPAPCRPLRAHFL	9153.2		1	Q9P244	448-461	KIAA1484 protein (Fragment) 
LDPALLRPGRFDRQ	805.8		1	Q9Y4W6	459-472	AFG3-like protein 2 (EC 3.4.24.-) (Paraplegin-like protein) 
PCKEILRPRRTLQK	1040.0		1	P01031	668-681	Complement C5 precursor 
SLCFIARPGKVCQL	152.2		1	P21128	321-334	Placental protein 11 precursor (EC 3.4.21.-) (PP11) 
NPALFPRPERYNPQ	317.5		1	P15538	413-426	Cytochrome P450 11B1, mitochondrial precursor (EC 1.14.15.4) (CYPXIB1) (P450C11) (P-450c11) (Steroid 11-beta-hydroxylase) 
AGPRLPRPPREGST	2229.5		1	Q9H224	58-71	N-MYC 
QDAYLSRPGRALAH	164.8		1	Q9UIW2	291-304	NOV/plexin-A1 protein (Fragment) 
IYTELCRPSKRRMQ	85.0		1	Q9UJU8	278-291	JM24 protein (Fragment) 
TRRVLLRPEKRPPV	176.7		1	P34969	436-449	5-hydroxytryptamine 7 receptor (5-HT-7) (5-HT-X) (Serotonin receptor) (5HT7) 
QLFTPNRPKKREIY	165.0		1	Q9BWY5	227-240	DJ954P9.1.2 (Novel protein, isoform 2) (Fragment) 
EWACLLRPLRGREP	308.0		1	O94987	53-66	KIAA0913 protein (Fragment) 
SCRAPPRPAKTTDP	378.0		1	Q9P2Q1	364-377	KIAA1295 protein (Fragment) 
LDGALMRPGRLDRH	1535.9		1	Q9UQ90	461-474	Paraplegin (EC 3.4.24.-) (Spastic paraplegia protein 7) 
ACLPPPRPQRPVTK	9895.7		1	Q9NQE0	197-210	BA119F19.2 (hypothetical 66.8 kDa protein) (Fragment) 
VLLPPPRPTRKRSL	8363.2		1	Q9P2L7	767-780	KIAA1329 protein (Fragment) 
TLLALQRPQRLHHH	3248.9		1	Q9NYK9	18-31	Histone deacetylase 7 
PWRGFCRPSRFFSS	3041.2		1	Q14968	167-180	Leukocyte platelet-activating factor receptor 
DDILINRPAKKHLE	7.5		1	Q9H9F8	116-129	CDNA FLJ12787 fis, clone NT2RP2001943 
SQGPPPRPGKPEGS	102.6		1	Q04118	215-228	SALIVARY PROLINE-RICH GLYCOPROTEIN G1 PRECURSOR 
GINAFARPCKMPYV	105.1		1	P40222	168-181	Interleukin-14 precursor (IL-14) (High molecular weight B-cell growth factor) (HMW-BCGF) 
MLLRLARPAKLSEL	346.0		1	Q92876	108-121	Kallikrein 6 precursor (EC 3.4.21.-) (Protease M) (Neurosin) (Zyme) (SP59) 
LEYVLFRPNRRYNQ	451.4		1	Q15018	147-160	KIAA0157 protein (Fragment) 
PERLLLRPARIRAD	1022.5		1	Q9BXY2	295-308	FGF receptor 4b 
PPLLPGRPARDRGP	6218.7		1	Q9Y6J0	1777-1790	Calcineurin-binding protein Cabin 1 (Calcineurin inhibitor) (CAIN) 
SINLLSRPERGWEG	0.0		1	Q14801	17-30	Hypothetical 8.6 kDa protein 
CRLTLLRPEKDGTA	241.6		1	Q9H7S7	328-341	CDNA FLJ14303 fis, clone PLACE2000132 
DRWDPTRPPRATDT	359.6		1	O95180	738-751	Voltage-dependent T-type calcium channel alpha-1H subunit 
ILPCLSRPARCDQA	1319.2		1	O43149	568-581	KIAA0399 protein (Fragment) 
PGSGPPRPSRRLLD	747.5		1	O15427	206-219	Monocarboxylate transporter 4 (MCT 4) (MCT 3) 
PSESLPRPRRPLPT	264.0		1	Q9P0U4	228-241	CpG binding protein (Protein containing PHD finger and CXXC domain 1) 
PSMDFNRPGKRAPW	77.6		1	Q9UFP0	807-820	Hypothetical 89.3 kDa protein (Fragment) 
GMEKIWRPNRVFSL	1119.5		1	O60795	134-147	C398G5.1 protein (Fragment) 
SSRDLCRPPKKGEL	119.0		1	O94930	369-382	KIAA0844 protein 
WIPVLQRPSRTAAV	2388.9		1	O94854	101-114	KIAA0754 protein (Fragment) 
KNLDISRPDKKSKK	326.7		1	P46977	431-444	Oligosaccharyl transferase STT3 subunit homolog (B5) (Integral membrane protein 1) (TMC) 
PEPELCRPIRHHPD	98.6		1	Q01459	44-57	Di-N-acetylchitobiase precursor (EC 3.2.1.-) 
HAQSLSRPLKQTPI	58.3		1	O60292	454-467	KIAA0545 protein (Fragment) 
LDPALMRPGRFHRQ	2877.8		1	O43931	13-26	AFG3-like protein 1 (EC 3.4.24.-) (Fragment) 
GWRSLQRPARRSGR	2548.1		1	Q99700	27-40	Ataxin-2 
EADSIPRPYRCQQC	10.4		1	O15015	40-53	Hypothetical zinc finger protein KIAA0296 
GAFQPGRPLRVVAT	1261.0		1	O60560	190-203	ICB-1 
SEGSLTRPKKAIPP	0.0		1	O14810	90-103	Complexin 1 (Synaphin 2) 
REAALERPRRTKRE	2498.1		1	Q96LA8	29-42	Protein arginine N-methyltransferase 6 (EC 2.1.1.-) 
TYTAPPRPPKKREY	189.2		1	Q9P1Z0	111-124	KIAA1538 protein (Fragment) 
LHVQLNRPNKRNAM	192.7		1	Q13011	68-81	Delta3,5-delta2,4-dienoyl-CoA isomerase, mitochondrial precursor (EC 5.3.3.-) 
KTEKPERPSRERDR	9117.5		1	Q02241	662-675	Mitotic kinesin-like protein-1 (Kinesin-like protein 5) 
PRGVLPRPCRVLVL	1846.2		1	Q9NYA1	7-20	Sphingosine kinase 1 (EC 2.7.1.-) (SK 1) (SPK 1) 
CCELIERPSKKDGF	120.5		1	Q9H0X9	173-186	Oxysterol binding protein-related protein 5 (OSBP-related protein 5) (ORP-5) 
PLMHPARPFRVSNH	8015.7		1	O60543	29-42	Cell death activator CIDE-A (Cell death-inducing DFFA-like effector A) 
CRLTLLRPEKDGAA	296.9		1	Q9H7S7	16-29	CDNA FLJ14303 fis, clone PLACE2000132 
LPVCLTRPPKLVLH	120.8		1	Q9Y2E6	378-391	KIAA0937 protein (Fragment) 
QGIEFLRPLKTTTP	31.9		1	P42357	562-575	Histidine ammonia-lyase (EC 4.3.1.3) (Histidase) 
EAQFFLRPLRCYGD	3169.5		1	P78357	768-781	Contactin associated protein 1 precursor (Caspr) (Caspr1) (Neurexin 4) (Neurexin IV) (p190) 
SSRRPVRPGRRGLG	7271.8		1	Q14160	1547-1560	KIAA0147 protein (Fragment) 
GACLFNRPTKLFEP	59.5		1	O75077	489-502	MDC3 (ADAM22 PROTEIN) 
PPTRPSRPWRDLPE	4296.9		1	Q9UIG4	65-78	SPR1 protein 
YRHGISRPLRPLCS	1501.3		1	Q9UBX1	412-425	Cathepsin F precursor (EC 3.4.22.41) (CATSF) 
PPPPIPRPAKLQAA	91.0		1	Q9HCG4	308-321	KIAA1608 protein (Fragment) 
LNKYLSRPKRFEVA	71.8		1	Q9Y648	264-277	Homeotic protein HB9 (Fragment) 
LLSQLGRPFREYEL	204.0		1	Q9C095	450-463	KIAA1768 protein (Fragment) 
EEIALERPEKEIRN	122.1		1	Q9H5F4	313-326	CDNA: FLJ23495 fis, clone LNG02228 
AHMAISRPLKASQM	136.6		1	Q9HCH8	560-573	KIAA1594 protein (Fragment) 
LRWGFSRPRKDKGL	258.6		1	Q9P2P9	1564-1577	KIAA1297 protein (Fragment) 
GKNRPLRPSRRRQL	7429.4		1	Q9H5Z2	504-517	CDNA: FLJ22757 fis, clone KAIA0803 
GHRPPGRPRRCPKA	1014.1		1	O75866	29-42	R31343_1 
GTRQLGRPKRCPRS	147.8		1	P01266	150-163	Thyroglobulin precursor 
TRKELERPIKVPVV	0.0		1	P82251	399-412	B(0,+)-type amino acid transporter 1 (B(0,+)AT) (Glycoprotein-associated amino acid transporter b0,+AT1) 
WGCLPARPRRPTPT	4729.8		1	Q13545	27-40	Signaling inositol polyphosphate 5 phosphatase SIP-145 (Fragment) 
TPPDPPRPKRRSHS	2332.2		1	Q9ULT1	709-722	KIAA1139 protein (Fragment) 
ESSGPPRPSRGPAA	2685.6		1	Q9UHD9	6-19	Ubiquitin-like product Chap1/Dsk2 
LTHVLCRPRRGCCG	2955.0		1	Q9H6B9	44-57	Epoxide hydrolase (EC 3.3.2.3) 
HCDYLNRPHKSIHR	116.1		1	P21675	1363-1376	Transcription initiation factor TFIID 250 kDa subunit (TAFII-250) (TAFII250) (TBP-associated factor 250 kDa) (P250) (Cell cycle gene 1 protein) 
ELYPICRPLKKTWE	0.0		1	Q15047	309-322	KIAA0067 protein 
DGEMFMRPGKLFDY	116.9		1	P08574	161-174	Cytochrome c1, heme protein, mitochondrial precursor 
IPREPGRPGKGNYW	59.0		1	Q12950	67-80	Forkhead box protein D4 (Forkhead-related protein FKHL9) (Forkhead-related transcription factor 5) (FREAC-5) (Fragment) 
LIRTFQRPDRVELM	6097.4		1	Q9UMF0	113-126	Intercellular adhesion molecule-5 precursor (ICAM-5) (Telencephalin) 
TPNPLERPIKMGWL	94.0		1	P42331	33-46	Hypothetical protein KIAA0053 
AALRPPRPARGSRL	17088.4		1	Q9BZJ7	202-215	G protein-coupled receptor 
RPPFLSRPARGLYS	774.5		1	Q16512	357-370	Protein kinase C-like 1 (EC 2.7.1.-) (Protein-kinase C-related kinase 1) (Protein kinase C-like PKN) (Serine-threonine protein kinase N) 
LDPALMRPGRLDRK	4698.0		1	P35998	327-340	26S protease regulatory subunit 7 (MSS1 protein) 
SLLDFIRPLKISSD	219.2		1	Q9UPM8	1026-1039	Adapter-related protein complex 4 epsilon 1 subunit (Epsilon subunit of AP-4) (AP-4 adapter complex epsilon subunit) 
IDPAILRPGRPDQL	219.5		1	Q9HAP0	257-270	Valosin-containing protein (Fragment) 
FNKYISRPRRVELA	242.3		1	P52945	167-180	Insulin promoter factor-1 (IPF-1) (Pancreas/duodenum homeobox-1) (PDX-1) (Islet/duodenum homeobox-1) (IDX-1) (Somatostatin transactivating factor-1) (STF-1) (Insulin upstream factor-1) (IUF-1) (Glucose-sensitive factor) (GSF) 
KFLDPARPYKCTVC	20.4		1	Q9C0A1	71-84	KIAA1762 protein (Fragment) 
RIIAFSRPVKYEDV	113.0		1	Q99759	56-69	Mitogen-activated protein kinase kinase kinase 3 (EC 2.7.1.-) (MAPK/ERK kinase kinase 3) (MEK kinase 3) (MEKK 3) 
PPLEPARPNRHPES	281.9		1	Q9H293	60-73	Interleukin-17E precursor (IL-17E) 
KDPGPPRPHRPEAT	1148.3		1	Q9Y6J0	1992-2005	Calcineurin-binding protein Cabin 1 (Calcineurin inhibitor) (CAIN) 
SQGPLQRPSRLVFT	1366.9		1	Q9UK00	141-154	G20 protein 
CSKEFNRPDKLKAH	132.1		1	Q9BYN7	579-592	Zinc finger protein 341 
LSADPERPGRFRLE	37.1		1	Q9H0F6	46-59	Hypothetical 39.9 kDa protein 
KLMKFSRPKKTRSG	0.0		1	Q9UIG2	1550-1563	Bromodomain PHD finger transcription factor 
KSQYFWRPKRMELS	733.4		1	Q9NYS8	813-826	Class III myosin 
GREAPGRPPRAVPK	2136.0		1	Q9ULI4	1050-1063	KIAA1236 protein (Fragment) 
KTKTLLRPERSRFD	239.2		1	O75705	229-242	Testican-3 precursor 
NIQTLDRPIKKGPV	16.4		1	Q9P2M9	345-358	KIAA1317 protein (Fragment) 
PPYGPSRPDKKQRM	193.0		1	Q9HA17	357-370	CDNA FLJ12397 fis, clone MAMMA1002769, weakly similar to Homo sapiens cell cycle progression restoration 8 protein (CPR8) mRNA 
LLEPPERPYRDREP	188.3		1	Q9HCM7	689-702	KIAA1545 protein (Fragment) 
ALKQLDRPEKGLSE	42.4		1	O14646	1427-1440	Chromodomain-helicase-DNA-binding protein 1 (CHD-1) 
VCLALVRPCKMGLC	53.1		1	O15403	466-479	Monocarboxylate transporter 7 (MCT 7) (MCT 6) 
TPSELERPCRMVSR	772.1		1	Q14068	72-85	(clone E14) gene from CpG-enriched DNA (Fragment) 
GDSKLFRPRRPRSS	969.8		1	O94820	218-231	KIAA0712 protein 
DGKFLLRPRKEQGT	424.1		1	P43403	184-197	Tyrosine-protein kinase ZAP-70 (EC 2.7.1.112) (70 kDa zeta-associated protein) (Syk-related tyrosine kinase) 
HTKNLLRPTKLNLQ	109.8		1	Q9BXU7	768-781	Ubiquitin carboxyl-terminal hydrolase 26 (EC 3.1.2.15) (Ubiquitin thiolesterase 26) (Ubiquitin-specific processing protease 26) (Deubiquitinating enzyme 26) 
ACEIIERPSKKDGF	128.6		1	Q9BZF1	153-166	Oxysterol binding protein-related protein 8 (OSBP-related protein 8) (ORP-8) 
WICQICRPRKKGRK	190.4		1	Q92794	305-318	Monocytic leukemia zinc finger protein (Zinc finger protein 220) 
ALRGLVRPHKKRKK	54.6		1	Q9NY93	500-513	Probable ATP-dependent 61 kDa nucleolar RNA helicase (DEAD-box protein 21) 
HALHPARPARDHLD	4583.9		1	Q9H7M8	395-408	FLJ00042 protein (Fragment) 
VRLPFHRPPRAGAW	2827.7		1	Q9UKN7	887-900	Myosin XV (Unconventional myosin-15) 
VGASLTRPNRRLRW	1957.6		1	Q9Y3M8	456-469	Hypothetical 111.2 kDa protein (46H23.2) (novel RhoGAP domain protein) 
MLQAPIRPPKPQSS	1051.7		1	O95600	103-116	Krueppel-like factor 8 (Zinc finger protein 741) (Basic kruppel-like factor 3) 
VCPGPIRPIRQISD	1283.5		1	Q14183	21-34	Doc2 
CEGSLTRPKKAIPA	76.6		1	Q13329	90-103	Complexin 2 (Synaphin 1) (921-L) 
AALLFLRPPRVRGH	8018.3		1	Q9NPN2	39-52	KIAA1532 hypothetical protein (Fragment) 
HYLVPVRPRRQIVY	5136.1		1	Q9Y4V7	156-169	DJ1178H5.4.4 (novel protein (isoform 4)) (Fragment) 
QAVHLPRPPRVLGL	1916.3		1	Q9H960	30-43	CDNA FLJ12988 fis, clone NT2RP3000080 
GGHGPERPKRPGSL	7738.3		1	Q9HCE9	771-784	KIAA1623 protein (Fragment) 
AQPQPLRPPRRVSS	25319.4		1	Q99743	799-812	Neuronal PAS domain protein 2 (Neuronal PAS2) (Member of PAS protein 4) (MOP4) 
MTTTPERPRRGIPG	9557.1		1	P27708	1830-1843	CAD protein 
PHADPGRPERLVFK	168.6		1	Q9Y5X7	158-171	APE2 protein 
PGNIPQRPDRLPMS	2129.8		1	Q9P2I2	89-102	KIAA1365 protein (Fragment) 
QHYTLGRPGRAPRR	564.6		1	O60275	1399-1412	KIAA0522 protein (Fragment) 
PRKYPNRPSKTPLH	79.9		1	Q06889	258-271	Early growth response protein 3 (EGR-3) (Zinc finger protein pilot) 
EQKRPLRPRRKGRK	11851.6		1	Q9P2K1	987-1000	KIAA1345 protein (Fragment) 
CELRLSRPPKAYGS	36.1		1	Q9H4S4	61-74	DJ336K20B.2 (novel protein based on FGENESH similar to ribosomal protein) (Fragment) 
ASPSLERPEKGAGK	15.0		1	Q13601	2-15	Rev interacting protein Rip-1 
DEAQLSRPKKSCDR	51.5		1	O60481	257-270	Zinc finger protein ZIC3 (Zinc finger protein of the cerebellum 3) 
RKPELERPIKVNLA	103.3		1	Q01650	421-434	Large neutral amino acids transporter small subunit 1 (L-type amino acid transporter 1) (4F2 light chain) (4F2 LC) (4F2LC) (CD98 light chain) (Integral membrane protein E16) (hLAT1) 
EKPILDRPTRISQP	57.1		1	Q9Y403	100-113	Hypothetical 15.6 kDa protein (Fragment) 
RRQPPVRPGRVHLP	4123.1		1	P31152	530-543	Mitogen-activated protein kinase 4 (EC 2.7.1.-) (Extracellular signal-regulated kinase 4) (ERK-4) (MAP kinase isoform p63) (p63-MAPK) 
IGRNIARPWKLIYY	205.1		1	Q15361	592-605	Transcription factor 
PHSAPLRPPRELHA	9314.4		1	Q9NVV2	32-45	CDNA FLJ10490 fis, clone NT2RP2000233 
ELTIIERPVRRSLK	700.0		1	Q9HCF0	45-58	KIAA1622 protein (Fragment) 
LKAPPARPVKGAYR	237.7		1	Q99760	384-397	Sam68deltaKH 
LTCGPARPWKSVAL	142.1		1	Q01113	359-372	Interleukin-9 receptor precursor (IL-9R) 
PPQVPSRPTRAPPR	6354.2		1	Q9H0P3	825-838	Hypothetical 97.1 kDa protein 
CGGRPARPDRGPEP	1742.1		1	Q92914	53-66	Fibroblast growth factor-11 (FGF-11) (Fibroblast growth factor homologous factor 3) (FHF-3) 
SFSELVRPFKSNKS	32.8		1	O00529	218-231	Replication protein 
PAGELCRPKKDMCD	104.6		1	P78325	461-474	ADAM 8 precursor (EC 3.4.24.-) (A disintegrin and metalloproteinase domain 8) (Cell surface antigen MS2) (CD156a antigen) (CD156) 
NSHLLPRPLRHLAC	1624.0		1	P47901	342-355	Vasopressin V1b receptor (V1bR) (AVPR V1b) (Vasopressin V3 receptor) (AVPR V3) (Antidiuretic hormone receptor 1b) 
TSPAPHRPPKRGPL	219.9		1	Q9UQD1	353-366	R33423_1 
GSECLSRPWRARAK	247.9		1	O94851	799-812	KIAA0750 protein 
ARRLLVRPARLRRH	1344.0		1	Q9UIC6	53-66	PRGR2 (Fragment) 
DGSFLARPSKSNPG	96.2		1	Q06124	26-39	Protein-tyrosine phosphatase, non-receptor type 11 (EC 3.1.3.48) (Protein-tyrosine phosphatase 2C) (PTP-2C) (PTP-1D) (SH-PTP3) (SH-PTP2) (SHP-2) 
HLLLFHRPLRASGA	1692.5		1	Q9HBK7	243-256	NPD007 
SPGFPARPGRGRPY	568.1		1	Q9UQ90	30-43	Paraplegin (EC 3.4.24.-) (Spastic paraplegia protein 7) 
VCRDITRPPKTVAT	119.0		1	Q14425	672-685	Gastric mucin (Fragment) 
AKTPLSRPVKRNNA	52.6		1	O43525	89-102	Voltage-gated potassium channel protein KQT-like 3 
QNRPLIRPKKRLIV	43.3		1	P15976	237-250	Erythroid transcription factor (GATA-1) (Eryf1) (GF-1) (NF-E1) 
ICHLPCRPVKPNII	97.4		1	Q9BZQ1	159-172	C1orf25 
MDGFLCRPCRPLLQ	295.1		1	Q9P0N2	51-64	HSPC247 
VQSIINRPRKSPLP	108.8		1	O75970	1239-1252	Multi PDZ domain protein MUPP1 
KDVLFIRPRKYIHC	66.7		1	Q92613	102-115	MYELOBLAST KIAA0215 
TRESIVRPSRRGGI	1319.6		1	Q14333	228-241	Facioscapulohumeral muscular dystrophy (FSHD) gene region, D4Z4 tandem repeat unit 
RHQRLHRPGRPVPG	11.8		1	Q92657	54-67	HP8 peptide 
YRRRFCRPSRARDI	469.0		1	Q03188	13-26	Centromere protein C (CENP-C) (Centromere autoantigen C) 
ASATLGRPPRIPEP	138.7		1	Q9H0P6	178-191	Hypothetical 38.9 kDa protein 
EVPDPNRPQRLGLH	197.7		1	O60275	1047-1060	KIAA0522 protein (Fragment) 
WAGTLQRPVKLLPW	109.4		1	P54317	34-47	Pancreatic lipase related protein 2 precursor (EC 3.1.1.3) 
LGQKPQRPRRPASP	16840.8		1	P07360	19-32	Complement component C8 gamma chain precursor 
ARRPLARPIKRGDI	227.4		1	O94844	155-168	KIAA0740 protein (Fragment) 
AAVAPSRPGREPQA	2515.2		1	Q9ULI4	780-793	KIAA1236 protein (Fragment) 
GWGSPGRPKKKHTG	135.4		1	O94987	842-855	KIAA0913 protein (Fragment) 
SGERLPRPDKGKMR	91.2		1	Q08043	87-100	Alpha-actinin 3 (Alpha actinin skeletal muscle isoform 3) (F-actin cross linking protein) 
LNCSFSRPDRPASV	4087.1		1	P18627	187-200	Lymphocyte activation gene-3 protein precursor (LAG-3) (FDC protein) 
IDPALLRPGRLDKC	619.3		1	O43933	989-1002	Peroxisome biogenesis factor 1 (Peroxin-1) (Peroxisome biogenesis disorder protein 1) 
LMIHPPRPPKVLGL	450.0		1	P39191	481-494	Alu subfamily SB2 sequence contamination warning entry 
RTEGFWRPLRGVNV	951.6		1	Q9NYZ2	96-109	HT015 protein 
SSVRPPRPKKEPQT	2346.2		1	Q9H875	7-20	THYRO1001793 protein 
VKRRPGRPRKCPLQ	167.4		1	Q9NR48	1846-1859	ASH1 
WSLKLCRPSKDYLL	1114.8		1	Q9UL63	619-632	MUSKELIN 
SVIKPPRPDRGWFV	1520.8		1	Q9BY07	808-821	Sodium bicarbonate cotransporter NBC4a 
DNLKLFRPKKLLPK	41.9		1	Q9BQL6	374-387	DJ1056H1.2.1 (novel protein similar to mitogen inducible protein MIG-2 (isoform 1)) 
WSEVLHRPWRNHPI	271.9		1	O43397	6-19	Tumor protein D53 (Fragment) 
RAPRPTRPDKARRL	218.7		1	P39030	37-50	60S ribosomal protein L15 
ATCHFYRPPRCSHC	8296.7		1	Q9ULC8	29-42	KIAA1292 protein (Fragment) 
PVVLPWRPARAHSC	8508.8		1	Q9Y2H3	1375-1388	KIAA0967 protein 
LWRRFGRPAKCSTP	105.0		1	Q9NS62	435-448	Transmembrane molecule with thrombospondin module precursor 
DPSGLPRPQKIPIS	148.7		1	Q9H591	280-293	DJ137F1.2 (novel member of the potassium channel subfamily K) 
SQGPPPRPGKPEGQ	119.7		1	Q04118	68-81	SALIVARY PROLINE-RICH GLYCOPROTEIN G1 PRECURSOR 
MRKYPNRPSKTPPH	222.4		1	P18146	321-334	Early growth response protein 1 (EGR-1) (Krox-24 protein) (ZIF268) (Nerve growth factor-induced protein A) (NGFI-A) (Transcription factor ETR103) (Zinc finger protein 225) (AT225) 
LLEQILRPCKFLTY	29.9		1	Q9P0V3	740-753	BOG25 
LVNGFLRPLRMAAS	4905.9		1	Q9UK56	265-278	Ras guanine nucleotide exchange factor 2 (Fragment) 
GHQEFARPSRGDLA	1572.7		1	P51864	32-45	Teratocarcinoma-derived growth factor 2 (Epidermal growth factor-like cripto protein CR3) (Cripto-3 growth factor) 
LPEELPRPRRPPPE	102.1		1	P22460	81-94	Voltage-gated potassium channel protein Kv1.5 (HK2) (HPCN1) 
ASFQPARPHRARHP	3196.5		1	O95612	13-26	Hypothetical 9.2 kDa protein (Fragment) 
RVEELSRPKRFYLE	224.8		1	Q9P2T0	193-206	THEG protein 
FVCPPNRPFRCKND	3715.5		1	Q07954	3693-3706	Low-density lipoprotein receptor-related protein 1 precursor (LRP) (Alpha-2-macroglobulin receptor) (A2MR) (Apolipoprotein E receptor) (APOER) (CD91) 
LDPALLRPGRFDKL	943.6		1	Q13608	854-867	Peroxisome assembly factor-2 (PAF-2) (Peroxisomal-type ATPase 1) (Peroxin-6) 
LRAMPCRPPRLLAT	5165.0		1	Q9UNU2	285-298	Complement protein C4B frameshift mutant (Fragment) 
DVPAFVRPARVEPT	4540.3		1	Q9C0A3	802-815	KIAA1760 protein (Fragment) 
ADAEPGRPKKRAHS	119.5		1	Q9P2P0	592-605	KIAA1306 protein (Fragment) 
LRRHPSRPMRQSRR	3454.8		1	Q9NYU0	896-909	HBV pX associated protein-8 
VTLLIYRPERNTKL	361.7		1	Q9H4N5	254-267	Clone CDABP0070 mRNA sequence 
MFEDPTRPGKQQQL	18.6		1	Q14209	197-210	Transcription factor E2F2 (E2F-2) 
ARRGPGRPRKRKHS	120.9		1	Q9P281	735-748	KIAA1447 protein (Fragment) 
DAQEIIRPRRCKYF	723.3		1	Q9HCG2	115-128	KIAA1610 protein (Fragment) 
FHKIFIRPLRYRSR	15853.3		1	Q13258	335-348	Prostaglandin D2 receptor (Prostanoid DP receptor) (PGD receptor) 
LCHPLARPRRDAEP	983.7		1	P27539	244-257	Embryonic growth/differentiation factor 1 precursor (GDF-1) 
SVIKPTRPDRGWFV	4961.8		1	Q9HBU5	808-821	Sodium bicarbonate cotransporter-like protein 
KKDCFERPRRVGAK	2591.4		1	O95391	130-143	Step II splicing factor SLU7 
RRPALHRPIKVNLL	111.3		1	Q9NWI3	259-272	CDNA FLJ20839 fis, clone ADKA02346 
GEDVLARPQRFAQL	194.1		1	Q96LA8	243-256	Protein arginine N-methyltransferase 6 (EC 2.1.1.-) 
ATDAPSRPGRLAGR	5527.5		1	Q9H6H6	405-418	CDNA: FLJ22269 fis, clone HRC03179 
PEVGPWRPKRLSGV	4726.9		1	Q9NPU4	88-101	Hypothetical 19.1 kDa protein 
LCQDLIRPIRKTGT	1835.2		1	Q9HBF6	199-212	Gag-pro-pol protein (Fragment) 
RLYSIHRPCKQCLN	37.2		1	P55001	106-119	Microfibril-associated glycoprotein precursor (MAGP) (MAGP-1) 
GGDALGRPPRGARS	2158.2		1	Q9H3Z7	68-81	DJ591C20.1 (novel protein similar to mouse NG26) 
RHLAPNRPSKSRTD	529.5		1	Q9NTH0	93-106	Hypothetical 14.8 kDa protein (Fragment) 
KDLALLRPSKRQPP	66.4		1	Q9H6A9	265-278	CDNA: FLJ22427 fis, clone HRC09013 
GCVRPARPERRLRS	12490.6		1	Q9Y5B0	72-85	RNA polymerase II CTD phosphatase 
PRSVFLRPQRNLES	3834.0		1	Q9Y2L9	614-627	KIAA1016 protein (Fragment) 
PLLHLTRPSRLEPG	1776.1		1	P52849	207-220	Heparin sulfate N-deacetylase/N-sulfotransferase (EC 2.8.2.-) (N-HSST) (N-heparin sulfate sulfotransferase) (Glucosaminyl N-deacetylase/N-sulfotransferase) 
KKPDIPRPIKINLL	159.2		1	Q9UHI5	412-425	Large neutral amino acids transporter small subunit 2 (L-type amino acid transporter 2) 
EGQQLVRPKKLPLI	87.3		1	Q9H2U9	25-38	ADAM 7 precursor (A disintegrin and metalloproteinase domain 7) (Sperm maturation-related glycoprotein GP-83) 
IKILPARPIKESEY	118.5		1	Q9P2U9	65-78	MIST (Fragment) 
IPQRPSRPARRPLG	27563.2		1	Q9HBL3	242-255	HT019 
FGLVPERPLKQELG	646.9		1	Q99526	361-374	Fork head like protein 
TNSRLARPTRLSLG	1762.4		1	P35568	851-864	Insulin receptor substrate-1 (IRS-1) 
CEGTLERPQRSRGR	930.5		1	Q9NQX6	85-98	KRAB zinc finger protein (C2H2-like zinc finger protein) 
SESRIRRPMNAFMV	0.0		1	Q9BT81	41-54	Similar to SRY-box containing gene 7 (SOX7 protein) (CDNA FLJ30994 fis, clone HLUNG1000076, highly similar to Mus musculus mSox7) 
FEEGIKRPYFHVKP	48.9		1	Q9NWR1	213-226	KAIA608 protein 
CEMLIKRPCKVKTI	62.6		1	Q8WV92	138-151	Similar to RIKEN cDNA 1500032H18 gene 
LGLSFRRPNVITLL	38.4		1	Q9ULA1	146-159	R31155_1 
TKIPFKRPRGHNFS	53.7		1	Q9HAS2	64-77	Fas-interacting serine/threonine kinase 3 
YGLTFRRPRGLFIT	23.2		1	Q16798	148-161	NADP-dependent malic enzyme, mitochondrial precursor (EC 1.1.1.40) (NADP-ME) 
DESRIRRPMNAFMV	69.5		1	P35713	81-94	Transcription factor SOX-18 
ATGTLKRPTSLSRH	32.9		1	Q92619	87-100	MYELOBLAST KIAA0223 (FRAGMENT) 
VDNTIKRPNPAPGT	7.4		1	Q9UQ13	68-81	Leucine-rich repeat protein SHOC-2 (Ras-binding protein Sur-8) 
LRRLLKRPELEEIF	35.9		1	Q96FL6	71-84	Similar to phospholipase C, delta 
AWVSPRRPDEEQRP	57.9		1	Q96MG2	305-318	CDNA FLJ32416 fis, clone SKMUS2000774, weakly similar to BALBIANI RING PROTEIN 1 (Hypothetical 36.3 kDa protein) 
RGAQLRRPRHSHLT	25.3		1	Q13399	123-136	CDKN2A protein 
GNIELKRPLIKAPS	25.9		1	Q9BW19	13-26	Kinesin-like protein 2 (Kinesin-related protein HSET) 
VLGVLRRPLEAPPE	1.1		1	Q03169	136-149	Tumor necrosis factor, alpha-induced protein 2 (B94 protein) 
SLEVIRRPETKVLI	22.1		1	Q9BYK8	558-571	DJ697K14.6 (Novel protein, KIAA1769) 
AAAVPRRPTQQGTV	38.9		1	Q96SQ5	2-15	CDNA FLJ14710 fis, clone NT2RP3000632, weakly similar to ZINC FINGER PROTEIN 84 
MLAMPRRPDPVFLN	57.7		1	Q13808	54-67	Antisense BCMA peptide 
PFRALKRPLQFLGL	28.1		1	O00156	318-331	ZYG homologue 
ARAALRRPLSGQAL	87.1		1	Q96GZ7	12-25	Unknown (protein for MGC:17332) 
STQSLKRPGTSQAG	42.0		1	O94820	555-568	KIAA0712 protein 
HRCHLRRPAAPPSP	58.0		1	Q8WWE0	14-27	Hypothetical 3.8 kDa protein (Fragment) 
PAPRLRRPGRVRPH	71.5		1	Q8WZ58	338-351	Achaete-scute associated protein 
EGTEPRRPRAGPEE	36.7		1	P18887	302-315	DNA-repair protein XRCC1 
WRKIPKRPGSVHRT	48.9		1	P11229	442-455	Muscarinic acetylcholine receptor M1 
AVKSLKRPLEATFD	23.6		1	Q9NR56	273-286	Muscleblind-like protein (Triplet-expansion RNA-binding protein) 
DPEDLKRPDPASLK	16.1		1	Q8WTY4	218-231	Hypothetical 33.4 kDa protein 
AREEFRRPRESLLN	19.8		1	Q96JI4	1223-1236	KIAA1843 protein (Fragment) 
PRPTPRRPRPRLAR	927.6		1	Q9GZW5	261-274	SCAN DOMAIN-CONTAINING PROTEIN 2 (SCAND2) 
IDPALRRPGRFDRE	313.5		1	Q96IW6	580-593	Similar to RIKEN cDNA 2610509G12 gene 
CTQGLRRPFGVAVM	8.9		1	Q92608	327-340	KIAA0209 protein (Fragment) 
HTVELRRPCSDMEG	50.5		1	O14791	6-19	Apolipoprotein L1 precursor (Apolipoprotein L-I) (Apolipoprotein L) (ApoL-I) (Apo-L) (ApoL) 
LEDSPKRPKEAENP	12.6		1	P51858	162-175	Hepatoma-derived growth factor (HDGF) (High-mobility group protein 1-like 2) (HMG-1L2) 
LQRQLKRPRPVILD	41.9		1	Q9H3P5	284-297	2'-5' oligoadenylate synthetase 3 
GAPGPRRPFQQKPL	6.3		1	Q9BYB0	718-731	KIAA1650 protein (Fragment) 
LLLHPRRPRLHPGT	87.0		1	O95141	51-64	Hypothetical 35.8 kDa protein 
ITGTLKRPSLPEEE	36.3		1	O14514	1249-1262	Brain-specific angiogenesis inhibitor 1 precursor 
AVQFLRRPKTITRV	15.3		1	O95473	15-28	Synaptogyrin 4 
EPEEPKRPVPAERG	103.9		1	Q16584	619-632	PROTEIN KINASE (SIMILAR TO MITOGEN-ACTIVATED PROTEIN KINASE KINASE KINASE 11) 
GKLKLKRPEQLQEV	32.6		1	O15082	431-444	KIAA0377 protein 
MQFSIRRPKLPSSE	117.5		1	Q96DH7	35-48	Similar to hypothetical protein FLJ12168 (Fragment) 
QIRILKRPTSNGVV	6.4		1	Q9Y403	46-59	Hypothetical 15.6 kDa protein (Fragment) 
FCDFLKRPIALLKM	22.0		1	Q9H3T9	40-53	MOP-1 
CEHNPKRPVTCEQG	33.3		1	O75598	106-119	Hypothetical SBBI03 protein 
AGSDPKRPEMPSKK	23.2		1	P23470	686-699	Protein-tyrosine phosphatase gamma precursor (EC 3.1.3.48) (R-PTP-gamma) 
LLDTIKRPALQGLC	41.8		1	Q9P2D8	4-17	KIAA1409 protein (Fragment) 
QVYVLKRPYVDEFL	6.6		1	O14595	137-150	Nuclear LIM interactor-interacting factor 2 (NLI-interacting factor 2) (Protein OS-4) 
YYQIIKRPMDLSII	78.4		1	Q9BQQ4	1075-1088	KIAA0298 protein 
VSVLPKRPRPAEFK	54.2		1	Q96QH2	350-363	Adaptor molecule-1 
LSKWLKRPGALEKQ	21.1		1	Q96S42	159-172	Nodal-related protein 
PGLAPKRPLETGPR	31.4		1	Q96BF6	185-198	Similar to RIKEN cDNA 0610020I02 gene 
MLLSPRRPTVEKRA	344.2		1	O94947	263-276	KIAA0870 protein (Fragment) 
PAASPRRPAPRTGP	21.1		1	Q96S08	21-34	Some homology with holliday junction DNA helicase RUVB like 
AAPLLRRPHGGAGP	25.6		1	O75086	179-192	MIFR-2 (DJ283E3.2.2) (MIFR2 MATRIX METALLOPROTEINASE IN THE FEMALE REPRODUCTIVE TRACT 2) 
ICQKIKRPANSGEL	45.6		1	Q9H4G7	129-142	DJ885L7.9.2 (Death associated transcription factor 1 (contains KIAA0333), isoform 2) (Fragment) 
QRCHFKRPRELEDA	64.1		1	P33897	430-443	Adrenoleukodystrophy protein (ALDP) 
EQGCLKRPVSRKVG	47.3		1	O15021	1020-1033	KIAA0303 protein (Fragment) 
LRGKFKRPTLRRVR	23.3		1	P19429	134-147	Troponin I, cardiac muscle 
LQPRPRRPREAADT	370.7		1	Q96LS1	115-128	CDNA FLJ25133 fis, clone CBR06869, highly similar to THYROID RECEPTOR INTERACTING PROTEIN 9 
VSAALRRPGPSLVL	34.0		1	Q9BSQ9	205-218	Similar to RIKEN cDNA 2610024G14 gene 
ALPLPRRPSALPPK	151.3		1	Q96MH8	48-61	CDNA FLJ32356 fis, clone PROST2007974, weakly similar to ANTER-SPECIFIC PROLINE-RICH PROTEIN APG 
TPPQPKRPRPGVSK	342.9		1	Q9BR39	363-376	DJ1108D11.1 (novel protein similar to C. elegans T22C1.7 ) (Fragment) 
GGVRLRRPSVNGEP	35.8		1	Q9H7M7	1141-1154	FLJ00043 protein (Fragment) 
TTVLIRRPDLRYQL	29.4		1	Q02410	746-759	Amyloid beta A4 precursor protein-binding family A member 1 (Neuron-specific X11 protein) (Neuronal Munc18-1-interacting protein 1) (Mint-1) (Adapter protein X11alpha) 
FGDKFKRPIGSWEC	34.0		1	P49790	786-799	Nuclear pore complex protein Nup153 (Nucleoporin Nup153) (153 kDa nucleoporin) 
PCLTPRRPSSTRAR	868.6		1	Q16623	232-245	Syntaxin 1A (Neuron-specific antigen HPC-1) 
FGAVLRRPHDPKTV	18.4		1	Q07283	41-54	Trichohyalin 
RVSWIRRPPGKALE	15.0		1	P01814	35-48	Ig heavy chain V-II region OU 
RRLALRRPEILVQP	9.3		1	Q96M62	296-309	CDNA FLJ32798 fis, clone TESTI2002498, moderately similar to Danio rerio p55-related MAGUK protein DLG3 (dlg3) mRNA 
SCGGFRRPEELGRV	41.8		1	P09529	57-70	Inhibin beta B chain precursor (Activin beta-B chain) 
FLDYLKRPGLTYLQ	14.8		1	O14802	125-138	DNA-directed RNA polymerase III largest subunit (EC 2.7.7.6) (RPC155) 
LGEVPRRPASRGVP	22.2		1	Q969P6	16-29	DNA topoisomerase I, mitochondrial precursor (EC 5.99.1.2) (TOP1mt) 
EEASFRRPHPDGDV	39.7		1	Q9UBD0	73-86	LW-1 
VSPEPRRPAPAVSP	233.2		1	Q96JM3	305-318	KIAA1802 protein (Fragment) 
TPPLPRRPRKGSSE	2903.0		1	Q9H0X6	10-23	Hypothetical 19.4 kDa protein 
SEAAPRRPEATAAP	26.1		1	Q9H677	423-436	CDNA: FLJ22531 fis, clone HRC12890 
LTVAIRRPTDDSNQ	29.3		1	Q9Y2E4	454-467	Hypothetical protein KIAA0934 (Fragment) 
VVELPRRPAPPAAV	35.8		1	Q96SN6	144-157	CDNA FLJ14735 fis, clone NT2RP3002054 
NCQAPRRPWLASHM	88.2		1	O43284	274-287	LAK-4p (Expressed in activated T/LAK lymphocytes) 
GYPAFKRPHMTAKD	31.1		1	Q96LM6	67-80	CDNA FLJ25369 fis, clone TST01830 
YPARPRRPASTAGS	4029.9		1	Q9BTV6	12-25	Hypothetical 54.1 kDa protein (Fragment) 
EGHALRRPPPRWLL	66.6		1	Q8WUK7	5-18	Similar to phosphatidylinositol 4-kinase, catalytic, alpha polypeptide 
ANLALRRPQGSTCR	12.6		1	P06681	588-601	Complement C2 precursor (EC 3.4.21.43) (C3/C5 convertase) 
SLKRPKRPLFNFAL	168.7		1	Q96RW7	70-83	Hemicentin 
SDSKPKRPQPSREI	13.6		1	Q96JP2	1105-1118	KIAA1783 protein (Fragment) 
TLQAPRRPPTPGPD	35.3		1	Q9H6K5	343-356	CDNA: FLJ22184 fis, clone HRC00983 
SIWDPRRPLNTTEG	10.9		1	P09848	409-422	Lactase-phlorizin hydrolase precursor (Lactase-glycosylceramidase) 
GPAGLRRPPDKQPS	27.8		1	Q96CI4	37-50	Hypothetical 7.8 kDa protein 
NQSVPKRPAGSVQN	23.4		1	P00533	1094-1107	Epidermal growth factor receptor precursor (EC 2.7.1.112) (Receptor protein-tyrosine kinase ErbB-1) 
KEQEPKRPHIKKPL	39.0		1	Q9UJU2	290-303	Lymphoid enhancer binding factor 1 (LEF-1) (T cell-specific transcription factor 1-alpha) (TCF1-alpha) 
SFLCLRRPWNWIAH	57.7		1	O15229	449-462	KYNURENINE 3-MONOOXYGENASE (EC 1.14.13.9) 
SSYTFKRPVTRITP	18.6		1	Q8WWY6	31-44	Methyl-CpG binding domain protein 3-like 
EDVLLRRPKCTPDM	38.7		1	Q9NUD7	336-349	DJ1103G7.2 (novel protein) 
ARARPRRPREETLT	42.3		1	P53539	138-151	Protein fosB (G0/G1 switch regulatory protein 3) 
AAMHPRRPDGFDGL	53.6		1	Q04197	18-31	TB1 protein (Fragment) 
KVFLLRRPPQAPLP	21.0		1	Q9P2E8	92-105	KIAA1399 protein (Fragment) 
PNATPRRPLQELRR	405.3		1	Q9HCF2	2-15	KIAA1620 protein (Fragment) 
EKPKLRRPCDRSNG	10.1		1	Q9H9V7	590-603	CDNA FLJ12520 fis, clone NT2RM2001823, weakly similar to CHD1 PROTEIN (Fragment) 
AVMALRRPGERQYR	38.9		1	Q9P0P1	47-60	HSPC237 
VPPGLRRPGPGTLY	41.5		1	P56945	374-387	CRK-associated substrate (p130Cas) (Breast cancer anti-estrogen resistance 1 protein) 
SPARPRRPHACRDG	13784.2		1	Q9H8S7	107-120	OVARC1000912 protein 
KRNSLKRPRDVDHR	27.9		1	Q9H8U9	166-179	CDNA FLJ13213 fis, clone NT2RP4001126, weakly similar to TRICHOHYALIN 
CQKAFKRPSDLRQH	61.1		1	Q9P2F9	337-350	KIAA1388 protein (Fragment) 
AVSAPKRPRVAPLQ	59.0		1	Q92817	837-850	Envoplakin (210 kDa paraneoplastic pemphigus antigen) (p210) (210 kDa cornified envelope precursor) 
NEPHIKRPMNAFMV	46.1		1	P35711	136-149	Transcription factor SOX-5 
MENNLRRPNLEAFN	27.1		1	P08700	68-81	Interleukin-3 precursor (IL-3) (Multipotential colony-stimulating factor) (Hematopoietic growth factor) (P-cell stimulating factor) (Mast-cell growth factor) (MCGF) 
PGGCPRRPPALAGP	46.4		1	P58401	8-21	Neurexin 2-beta precursor (Neurexin II-beta) 
NSSSFKRPDGEMNI	7.2		1	O00463	504-517	TRAF5 (TNF RECEPTOR ASSOCIATED FACTOR 5) 
RPTFLRRPINQVVL	169.2		1	Q9HCK4	226-239	KIAA1568 protein (Fragment) 
APPELRRPSHLHTS	33.1		1	Q8WU02	149-162	Hypothetical 18.8 kDa protein 
MTVAIRRPGVPGAP	55.2		1	Q96IB4	40-53	Similar to CG7020 gene product (Fragment) 
LYWLLRRPSGVVLC	179.5		1	Q96DN1	10-23	CDNA FLJ32082 fis, clone OCBBF2000231, weakly similar to PHOSPHOLIPASE A2 INHIBITOR SUBUNIT B PRECURSOR 
PSPNFKRPYQRFQW	43.9		1	Q9HBF9	133-146	Gag-pro-pol protein (Fragment) 
REVSLKRPLGNSPG	39.7		1	P17036	132-145	Zinc finger protein 38 (Zinc finger protein KOX25) (Zinc finger protein HF.12) (Zinc finger protein 3) (HZF3.1 protein) 
FRGCFRRPDNLSLA	74.9		1	Q9Y4B7	288-301	KIAA0789 protein (Fragment) 
ETSMLKRPVLLHLH	79.9		1	Q9UHE8	34-47	Six transmembrane epithelial antigen of prostate 
IFSTLKRPQVETKT	39.7		1	Q96NM3	19-32	CDNA FLJ30574 fis, clone BRAWH2006493 
ETSMLKRPVLLHLQ	16.4		1	Q9Y6U5	44-57	WUGSC:H_RG087E15.1 protein (Fragment) 
LEQAFRRPNVNLTS	43.1		1	Q8WVX9	331-344	Similar to RIKEN cDNA 3732409C05 gene 
FGRRPRRPVDGRVG	35.7		1	Q8WUZ5	5-18	Hypothetical 14.2 kDa protein (Fragment) 
VEGILKRPPDEQRL	32.4		1	Q15370	31-44	RNA POLYMERASE II TRANSCRIPTION FACTOR SIII P18 SUBUNIT (ELONGIN B) (SIMILAR TO TRANSCRIPTION ELONGATION FACTOR B (SIII), POLYPEPTIDE 2) (18KD, ELONGIN B) 
SRKNLKRPIAHLPC	60.1		1	Q13112	270-283	Chromatin assembly factor 1 subunit B (CAF-1 subunit B) (Chromatin assembly factor I p60 subunit) (CAF-I 60 kDa subunit) (CAF-Ip60) (M-phase phosphoprotein 7) 
YQRLPRRPGEPREV	116.0		1	Q9UHC9	721-734	Niemann-Pick C3 protein 
MLANPRRPIAQWHT	107.9		1	P21579	394-407	Synaptotagmin I (SytI) (p65) 
DIKPLKRPRDEDDA	37.9		1	P11387	132-145	DNA topoisomerase I (EC 5.99.1.2) 
IGYDFRRPLAQLRE	41.5		1	O60288	996-1009	KIAA0540 protein (Fragment) 
PAQLPRRPAQRPGE	29.4		1	O00456	575-588	TTF-I interacting peptide 21 (Fragment) 
IYVCLKRPSWMVDN	56.9		1	P42702	4-17	Leukemia inhibitory factor receptor precursor (LIF-R) 
VFLSFRRPFWREEH	12.9		1	Q96RQ9	355-368	Fig-1 protein precursor 
WRRCLRRPDCRGRF	95.6		1	Q9H1V5	704-717	DJ1182A14.1 (similar to rat Espin) (Fragment) 
PTGSLRRPLGPHAP	15.7		1	Q9H3T3	825-838	Semaphorin 6B precursor (Semaphorin Z) (Sema Z) 
VKMQLRRPSDQEVS	81.1		1	Q04864	259-272	C-Rel proto-oncogene protein (C-Rel protein) 
PFFAPKRPFFPPRY	214.6		1	O75048	890-903	KIAA0460 protein (Fragment) 
PPQSPRRPELPDLA	51.7		1	Q00973	42-55	Beta-1,4 N-acetylgalactosaminyltransferase (EC 2.4.1.92) ((N-acetylneuraminyl)-galactosylglucosylceramide) (GM2/GD2 synthase) (GalNAc-T) 
AKREPRRPCWSPRL	47.1		1	Q96BH5	55-68	Hypothetical 10.8 kDa protein (Fragment) 
SPDKFKRPTPPPSP	15.7		1	Q16204	419-432	H4(D10S170) protein 
QGPAPRRPWERGDG	35.7		1	P16066	284-297	Atrial natriuretic peptide receptor A precursor (ANP-A) (ANPRA) (GC-A) (Guanylate cyclase) (EC 4.6.1.2) (NPR-A) (Atrial natriuretic peptide A-type receptor) 
HTAEFRRPMATGDT	45.7		1	Q9H6N9	66-79	CDNA: FLJ22031 fis, clone HEP08734 
SYTRIKRPQDQLRF	38.5		1	P55055	405-418	Oxysterols receptor LXR-beta (Liver X receptor beta) (Nuclear orphan receptor LXR-beta) (Ubiquitously-expressed nuclear receptor) (Nuclear receptor NER) 
GRPRPRRPAQYPAR	73.1		1	Q9BTV6	2-15	Hypothetical 54.1 kDa protein (Fragment) 
GKSHPKRPNSQSQH	45.5		1	Q9H6W1	84-97	CDNA: FLJ21816 fis, clone HEP01116 
AARTLRRPKALDCG	7.6		1	Q96RY6	273-286	Hypothetical 31.2 kDa protein 
LEFPPRRPFARRRM	240.8		1	O00513	852-865	Sub1.5 protein 
VLTALRRPARSSWH	1864.8		1	Q8WW71	300-313	Similar to homogentisate 1,2-dioxygenase (homogentisate oxidase) 
MSTPLRRPSACETV	18.3		1	Q9P2M8	940-953	KIAA1318 protein (Fragment) 
APPQIRRPNREVRP	3238.3		1	Q9BW62	109-122	Similar to katanin p60 (ATPase-containing) subunit A 1 
AGPRPRRPGSLPGW	202.6		1	Q14333	377-390	Facioscapulohumeral muscular dystrophy (FSHD) gene region, D4Z4 tandem repeat unit 
RSGNLKRPKIGKRF	13.4		1	Q9Y6X4	343-356	KIAA0888 protein (Fragment) 
ISFHPKRPVHILLH	27.3		1	Q96T13	405-418	CDNA FLJ14513 fis, clone NT2RM1000702, weakly similar to PUTATIVE SERINE/THREONINE-PROTEIN KINASE PKWA (EC 2.7.1.-) 
PSDHIKRPMNAFMV	16.2		1	O95416	4-17	SOX-14 protein 
LAARLRRPSPPEPW	77.5		1	Q9P1Y6	933-946	KIAA1542 protein (Fragment) 
AVWSPRRPTATRDP	36.2		1	Q8WU34	71-84	Similar to RIKEN cDNA 2610109H07 gene 
SLHGPRRPQPGASG	33.5		1	O95428	745-758	Hypothetical 133.5 kDa protein 
QKQDLRRPKIHGAV	56.3		1	Q9UII6	5-18	Dual specificity protein phosphatase 13 (EC 3.1.3.48) (EC 3.1.3.16) (Testis- and skeletal-muscle-specific DSP) 
FVTELRRPVAVRAK	39.9		1	Q9NW72	376-389	Hypothetical 68.9 kDa protein 
EESLPKRPLGKHSK	32.4		1	Q8WYQ9	81-94	BDG-29 
EERALRRPGHLYLL	38.2		1	Q8WZ07	124-137	Hypothetical 33.7 kDa protein 
TDNKFRRPWTRVSA	40.3		1	Q96M73	46-59	CDNA FLJ32779 fis, clone TESTI2002090 
AKINLKRPPTAGSQ	0.0		1	Q9HA08	198-211	CDNA FLJ12427 fis, clone MAMMA1003127, highly similar to MYOSIN I ALPHA 
LTSFLRRPFQSPTS	70.3		1	Q04637	602-615	Eukaryotic translation initiation factor 4 gamma (eIF-4-gamma) (eIF-4G) (eIF4G) (P220) 
PEYRPKRPANQFVP	24.8		1	P13862	172-185	Casein kinase II beta chain (CK II) (Phosvitin) (G5a) 
SSNTIRRPRNYSVG	31.8		1	O60825	472-485	6-phosphofructo-2-kinase/fructose-2,6-biphosphatase 2 (6PF-2-K/Fru-2,6-P2ASE heart-type isozyme) (PFK-2/FBPase-2) 
SPPELKRPRLDENK	51.0		1	Q13112	538-551	Chromatin assembly factor 1 subunit B (CAF-1 subunit B) (Chromatin assembly factor I p60 subunit) (CAF-I 60 kDa subunit) (CAF-Ip60) (M-phase phosphoprotein 7) 
DGDPLKRPLLGIVQ	18.7		1	O75060	326-339	KIAA0472 protein (Fragment) 
TNFAFRRPCFESLK	45.2		1	P43652	501-514	Afamin precursor (Alpha-albumin) (Alpha-Alb) 
RCWVLRRPMLAAAG	19.0		1	P36776	15-28	Lon protease homolog, mitochondrial precursor (EC 3.4.21.-) (Lon protease-like protein) (LONP) (LONHs) 
PGRAPRRPLLEGGG	44.4		1	Q9H6A9	285-298	CDNA: FLJ22427 fis, clone HRC09013 
TRVQPRRPTKGTHR	38.0		1	Q96EK0	35-48	Unknown (protein for MGC:20513) 
TPRGPRRPSGPAEL	31.6		1	Q9BUY9	649-662	GAS2-related on chromosome 22 
RRLQPRRPGYPPRP	58.2		1	Q96EZ6	93-106	Unknown (protein for IMAGE:4335840) (Fragment) 
SGLAPKRPGPAGEL	22.9		1	Q16849	127-140	Protein-tyrosine phosphatase-like N precursor (R-PTP-N) (PTP IA-2) (Islet cell antigen 512) (ICA 512) (Islet cell autoantigen 3) 
ASGHIKRPMNAFMV	49.0		1	P35716	45-58	Transcription factor SOX-11 
SLALPRRPQNRDSI	96.2		1	Q9HCG4	261-274	KIAA1608 protein (Fragment) 
SSVALKRPPPAPPV	24.3		1	P78325	741-754	ADAM 8 precursor (EC 3.4.24.-) (A disintegrin and metalloproteinase domain 8) (Cell surface antigen MS2) (CD156a antigen) (CD156) 
GYDRLRRPGCRCKH	30.6		1	Q9C004	264-277	Sprouty homolog 4 (Spry-4) 
PCSRPRRPAVYTSV	39.7		1	Q9UKQ9	224-237	Kallikrein 9 precursor (EC 3.4.21.-) (Kallikrein-like protein 3) (KLK-L3) 
CGKAFRRPSDLFRH	28.3		1	Q9NPV1	31-44	Hypothetical 12.2 kDa protein (Fragment) 
EHRPLKRPRPRLGP	22.0		1	Q9UHV6	43-56	Thyroid hormone receptor-associated protein complex component TRAP230 
ELEQLRRPPGTAER	15.8		1	Q9NZQ6	1526-1539	Collagen type V alpha 3 chain 
GVISLKRPFINLTA	16.4		1	Q9NYQ8	617-630	Protocadherin Fat 2 
KQASLKRPPTAGAQ	5.2		1	Q9UBC5	553-566	Brush border myosin I (BBM-I) (BBMI) (Myosin I heavy chain) (MIHC) 
EGAAPRRPGFWGSL	29.7		1	Q92988	19-32	Homeobox protein DLX-4 (DLX-7) (DLX-8) (Fragment) 
PIQNIKRPYPGEVS	48.7		1	Q9H7J0	315-328	FLJ00092 protein (Fragment) 
CDGNPRRPSPVLRH	60.5		1	P51172	134-147	Amiloride-sensitive sodium channel delta-subunit (Epithelial Na+ channel delta subunit) (Delta ENaC) (Nonvoltage-gated sodium channel 1 delta subunit) (SCNED) (Delta NaCH) 
PSRFIRRPSTTICP	42.0		1	O75916	510-523	Regulator of G-protein signaling 9 (RGS9) 
RQLRLRRPDDGSRE	39.7		1	Q9NR61	553-566	Delta-like protein 4 precursor (Drosophila Delta homolog 4) 
RLPELKRPSGDQVQ	37.2		1	Q07075	143-156	Glutamyl aminopeptidase (EC 3.4.11.7) (EAP) (Aminopeptidase A) (APA) (Differentiation antigen gp160) 
LLGKPKRPRSAYNV	45.3		1	Q00059	151-164	Transcription factor 1, mitochondrial precursor (MTTF1) 
TTVLIKRPDLKYQL	30.1		1	Q99767	658-671	Amyloid beta A4 precursor protein-binding family A member 2 (Neuron-specific X11L protein) (Neuronal Munc18-1-interacting protein 2) (Mint-2) (Adapter protein X11beta) 
SITQLRRPSQLLYP	9.2		1	Q96AN7	126-139	Hypothetical 23.6 kDa protein 
HILLFRRPLPKDQQ	12.1		1	P33552	65-78	Cyclin-dependent kinases regulatory subunit 2 (CKS-2) 
SLMTPRRPLSTSEK	70.0		1	Q9H5L8	147-160	CDNA: FLJ23315 fis, clone HEP12021 
LTLNIRRPSPFDAG	8.1		1	Q14324	1104-1117	Myosin-binding protein C, fast-type (Fast MyBP-C) (C-protein, skeletal muscle fast-isoform) 
QVNHLKRPVSGVGD	42.5		1	Q92610	1091-1104	Hypothetical zinc finger protein KIAA0211 
SLASPRRPLLCDFA	78.6		1	Q96RJ6	21-34	Nephew of atonal 3 
RYLILKRPGFQEHD	23.9		1	Q9NP17	122-135	Env-like protein (Fragment) 
RHPRPRRPGGPALR	92.1		1	Q9H7T3	112-125	CDNA FLJ14280 fis, clone PLACE1005584, weakly similar to TRANS-ACTING TRANSCRIPTIONAL PROTEIN ICP0 
LFQPPRRPGLGTVG	1501.8		1	Q9HCK5	75-88	KIAA1567 protein (Fragment) 
RPNPLRRPLNRKRA	155.5		1	Q96CZ1	23-36	Hypothetical 26.2 kDa protein 
GKPNPRRPKDKMSA	13.6		1	O95985	843-856	DNA topoisomerase III beta-1 (EC 5.99.1.2) 
VNVVFRRPLRPADP	768.2		1	Q96FY0	68-81	Similar to RIKEN cDNA B230118G17 gene 
SALRPKRPETPKQT	588.4		1	Q9UIG2	1726-1739	Bromodomain PHD finger transcription factor 
GESRIRRPMNAFMV	46.4		1	Q9H6I2	64-77	CDNA: FLJ22252 fis, clone HRC02734 (SRY-related HMG-box transcription factor SOX17) 
QQFRLRRPSGITWP	61.5		1	Q96RY6	139-152	Hypothetical 31.2 kDa protein 
KPQRPRRPASPIST	2582.5		1	P07360	22-35	Complement component C8 gamma chain precursor 
PPSAPRRPPVYYKF	71.5		1	O95696	129-142	Bromodomain-containing protein 1 (BR140-like protein) 
DPNAPKRPLSGFFL	40.7		1	Q9UJ13	78-91	High mobility group protein 4-like (HMG-4L) 
AEEQLRRPRIVHVG	24.5		1	Q9UBR1	62-75	Beta-ureidopropionase (EC 3.5.1.6) (Beta-alanine synthase) (N-carbamoyl-beta-alanine amidohydrolase) (BUP-1) 
GVPVPKRPAEGGGG	17.4		1	Q9NY27	58-71	Protein phosphatase 4 regulatory subunit 2 
TEDTPRRPPEPKPI	16.8		1	Q9UKN7	2430-2443	Myosin XV (Unconventional myosin-15) 
QAATPRRPAAISRP	177.5		1	Q96E55	116-129	Unknown (protein for IMAGE:3881385) (Fragment) 
LSFHPKRPWILTSL	23.4		1	P53621	15-28	Coatomer alpha subunit (Alpha-coat protein) (Alpha-COP) (HEPCOP) (HEP-COP) 
PMRLPRRPLRAFES	5214.8		1	O14545	178-191	FLN29 (FLN29 GENE PRODUCT) 
FLGHIKRPWGICVG	34.2		1	Q12908	58-71	Ileal sodium/bile acid cotransporter (Ileal Na(+)/bile acid cotransporter) (Na+ dependent ileal bile acid transporter) (Ileal sodium-dependent bile acid transporter) (ISBT) (Sodium/taurocholate cotransporting polypeptide, ileal) 
ATPLPRRPQPRDLG	131.7		1	O15350	435-448	Tumor protein p73 (p53-like transcription factor) (p53-related protein) 
AAVTLKRPPPYQWD	42.1		1	Q9NRJ4	1113-1126	Tubby superfamily protein 
EDSIPKRPVSSIPL	33.5		1	Q8WTV4	223-236	Hypothetical 30.1 kDa protein 
VPRDLRRPASLIGQ	25.8		1	O60503	967-980	Adenylate cyclase, type IX (EC 4.6.1.1) (ATP pyrophosphate-lyase) (Adenylyl cyclase) 
PQTELRRPGQLIDE	27.5		1	Q9H1Y1	836-849	BA446H13.1.1 (novel protein similar to KIAA1059 (ortholog of mouse VPS10 domain receptor protein SORCS) (isoform 1)) (Fragment) 
MLDMFKRPTDPPEY	34.5		1	Q13423	581-594	NAD(P) transhydrogenase, mitochondrial precursor (EC 1.6.1.2) (Pyridine nucleotide transhydrogenase) (Nicotinamide nucleotide transhydrogenase) 
PDVWLRRPSTHTSG	60.1		1	Q9C0C1	1172-1185	KIAA1742 protein (Fragment) 
VEPPPRRPMSQKSE	246.6		1	Q96MR0	151-164	CDNA FLJ32020 fis, clone NTONG1000123 
DPNAPKRPMSAYML	41.4		1	Q08945	543-556	Structure-specific recognition protein 1 (SSRP1) (Recombination signal sequence recognition protein) (T160) (Chromatin-specific transcription elongation factor 80 KDA subunit) (FACT 80 KDA subunit) 
RLIAPRRPWTLSHV	1133.1		1	Q96M18	45-58	CDNA FLJ32896 fis, clone TESTI2005155 
TSWMPRRPSCPLKE	36.5		1	Q9H2L5	83-96	AD037 
CALCLRRPHCGWCA	27.1		1	O75097	1019-1032	MEGF8 (Fragment) 
SCKIFRRPSLPCIS	12.2		1	Q13370	310-323	cGMP-inhibited 3',5'-cyclic phosphodiesterase B (EC 3.1.4.17) (Cyclic GMP inhibited phosphodiesterase B) (CGI-PDE B) (CGIPDE1) (CGIP1) 
LLCWIKRPSQRALR	28.6		1	Q9P145	28-41	PRO2832 
GYDSLRRPGCRCKR	31.2		1	O43610	251-264	Sprouty homolog 3 (Spry-3) 
LAHILRRPIIVYGV	45.6		1	Q9UGI0	529-542	TRABID protein 
QRKNLRRPPCIKGW	25.3		1	Q9NYL5	22-35	Cytochrome P450 39A1 (EC 1.14.13.-) (Oxysterol 7-alpha-hydroxylase) (hCYP39A1) 
RAITFRRPSRVHYY	707.6		1	Q96RS3	192-205	CPX candidate region 1 protein 
PCAKPRRPQDKSQG	38.3		1	Q9P2D1	825-838	KIAA1416 protein (Fragment) 
PQPPPRRPWASRVL	79.9		1	O94850	45-58	KIAA0749 protein (Fragment) 
HPLVPKRPDACFMA	125.1		1	P54368	201-214	Ornithine decarboxylase antizyme (ODC-Az) 
VCRLPKRPEPCPPL	30.0		1	Q15515	17-30	Small proline-rich protein 
PAALLRRPGLGRLV	4.9		1	P30049	3-16	ATP synthase delta chain, mitochondrial precursor (EC 3.6.3.14) 
RHLILKRPGFQEHE	67.7		1	Q96JB4	119-132	Envelope protein (Fragment) 
SGGRLRRPVNVSLD	56.9		1	P22460	181-194	Voltage-gated potassium channel protein Kv1.5 (HK2) (HPCN1) 
GEPSPKRPRGRPKG	23.6		1	P52926	41-54	High mobility group protein HMGI-C 
AAPEPKRPHIAQVP	7.5		1	Q9Y6X8	414-427	KIAA0854 protein 
IRSALKRPVEQPLG	26.3		1	P48165	231-244	Gap junction alpha-8 protein (Connexin 50) (Cx50) (Lens fiber protein MP70) 
SVSGPKRPQDRVAV	38.9		1	P48200	444-457	Iron-responsive element binding protein 2 (IRE-BP 2) (Iron regulatory protein 2) (IRP2) 
ALPHFRRPFFEEAA	43.2		1	Q9HCI5	739-752	KIAA1587 protein (Fragment) 
PRANPRRPPRAIVP	372.6		1	Q8WYW1	101-114	Hypothetical 13.4 kDa protein 
RAASLRRPRRAASR	80.1		1	Q8WYB4	11-24	Histone acetyltransferase MYST1 
GEQTFKRPAEDTLY	15.2		1	Q96LK2	45-58	CDNA FLJ25422 fis, clone TST03753 
RRGCPRRPRLSSCS	41.2		1	P46092	337-350	C-C chemokine receptor type 10 (C-C CKR-10) (CC-CKR-10) (CCR-10) (G-protein coupled receptor 2) 
GAGQPRRPEAEPGQ	10.5		1	Q96AA2	6283-6296	Obscurin 
SGAEIKRPGASVKV	34.4		1	O95978	26-39	VH1 protein precursor (Fragment) 
TQISLKRPRHRSVG	6.5		1	Q9P2Z0	180-193	Hypothetical unknown protein product 
EQFKIKRPAAWVDL	4.3		1	O43301	404-417	Hypothetical protein KIAA0417 (Fragment) 
LSSPLRRPWDQAQH	100.3		1	Q9P2W0	105-118	PEG8/IGF2AS protein 
EIAKLKRPTALKKV	16.3		1	Q93073	574-587	Hypothetical protein KIAA0256 (Fragment) 
YKVNLKRPCPFWAE	30.9		1	Q9NR62	73-86	Endoplasmic reticulum oxidoreductin 1-Lbeta 
LVIRLRRPPLRCPR	90.6		1	Q9H8Y6	68-81	CDNA FLJ13142 fis, clone NT2RP3003212, moderately similar to Rattus norvegicus lamina associated polypeptide 1C (LAP1C) mRNA 
NLFGPKRPKALKLL	112.7		1	O75560	490-503	Melastatin 1 
SVNHIKRPHSVPSS	16.7		1	O75179	569-582	KIAA0697 protein (Fragment) 
FQEFLKRPDHKQDF	32.9		1	Q9C093	551-564	KIAA1770 protein (Fragment) 
WLGSLRRPSLVHGY	878.9		1	Q96G29	26-39	Farnesyl diphosphate synthase (farnesyl pyrophosphate synthetase, dimethylallyltranstransferase, geranyltranstransferase) 
ALCHFRRPDVSVQG	19.7		1	Q06265	140-153	Polymyositis/scleroderma autoantigen 1 (Autoantigen PM/Scl 1) (Polymyositis/scleroderma autoantigen 75 kDa) (PM/Scl-75) (P75 polymyositis-scleroderma overlap syndrome associated autoantigen) 
EHPEPKRPSVDSLV	50.2		1	Q9C0I2	974-987	KIAA1681 protein (Fragment) 
LIQELRRPKYSIYF	46.5		1	Q15715	82-95	Vacuolar protein sorting homolog h-vps45 
CPPIPRRPAEPPWP	33.0		1	Q9HBU2	317-330	Lim-homeobox transcription factor LHX3 
GSVELRRPPAHQVM	55.2		1	Q15142	511-524	Polycystic kidney disease-associated protein 
PPRKIKRPKRKMYR	17.3		1	Q96PV3	296-309	KIAA1935 protein (Fragment) 
AWQQLRRPEASETL	29.3		1	Q9BTX9	18-31	Hypothetical 17.4 kDa protein (Fragment) 
YERTLRRPVPLPHS	37.0		1	O94824	705-718	KIAA0716 protein 
TYSLLRRPFRQVLA	691.1		1	Q96P69	293-306	G protein-coupled receptor 
YQEYLKRPPESPPI	34.1		1	Q9BTL3	26-39	Similar to RIKEN cDNA 2410047I02 gene 
QQNLPKRPTSLPLN	47.8		1	Q13873	748-761	Bone morphogenetic protein receptor type II precursor (EC 2.7.1.37) (BMP type II receptor) (BMPR-II) 
VKPGLRRPPASPAL	32.8		1	Q05215	182-195	Early growth response protein 4 (EGR-4) (AT133) 
NKVPIKRPSTGLLM	6.6		1	Q92187	271-284	Alpha-2,8-polysialyltransferase (EC 2.4.99.-) (ST8SIAIV) (CMP-N-acetylneuraminate-poly-alpha-2,8-sialyl transferase) 
MCRVFKRPFSEPSA	88.8		1	Q9NW15	466-479	CDNA FLJ10375 fis, clone NT2RM2001950 
WVTMPRRPPPSGGL	31.0		1	Q9P2P9	924-937	KIAA1297 protein (Fragment) 
CGATLKRPMEFEAA	31.6		1	Q9H9L7	3-16	CDNA FLJ12666 fis, clone NT2RM4002256 
SAVVLKRPEILTDE	42.7		1	Q06055	26-39	ATP synthase lipid-binding protein, mitochondrial precursor (EC 3.6.3.14) (ATP synthase proteolipid P2) (ATPase protein 9) (ATPase subunit C) 
YENKPRRPYILKRD	51.5		1	P30990	153-166	Neurotensin/neuromedin N precursor 
RLHRLRRPHSSSDA	12.5		1	Q9NT23	226-239	Hypothetical 90.3 kDa protein (Fragment) 
FNFDFRRPGPEPPR	26.2		1	O43559	400-413	FGFR signalling adaptor SNT-2 (Unknown) (protein for MGC:17167) 
FLTRLRRPIGKMTI	14.2		1	P28288	243-256	ATP-binding cassette, sub-family D, member 3 (70 kDa peroxisomal membrane protein) (PMP70) 
GESRLKRPSVLISA	31.9		1	Q13319	50-63	Cyclin-dependent kinase 5 activator 2 precursor (CDK5 activator 2) (Cyclin-dependent kinase 5 regulatory subunit 2) (P39) (P39I) 
PGTPPRRPASPSAL	223.2		1	O75833	33-46	UTF1 
AVAVPRRPRAGAER	105.6		1	O94839	5-18	KIAA0734 protein (Fragment) 
KLEDPRRPDTSFLW	45.6		1	O75923	2014-2027	Dysferlin (Dystrophy associated fer-1-like protein) (Fer-1 like protein 1) 
FSHLLRRPPPEAPR	171.6		1	O76081	86-99	Regulator of G-protein signaling 20 (RGS20) (Regulator of Gz-selective protein signaling 1) (Gz-selective GTPase-activating protein) (G(z)GAP) 
LPARPRRPTPTMVP	10689.8		1	Q13545	30-43	Signaling inositol polyphosphate 5 phosphatase SIP-145 (Fragment) 
ISRRLRRPPHVGRA	56.5		1	O00155	224-237	Probable G protein-coupled receptor GPR25 
LDMALRRPPRLRLC	4184.6		1	Q8WWL8	44-57	Junction adhesion molecule 3 
TSGSFRRPESPRPR	57.4		1	O15054	552-565	KIAA0346 protein (Fragment) 
DPQAPRRPPSSFLL	107.9		1	Q8WW32	89-102	Hypothetical 22.4 kDa protein 
LTIELRRPENEFWV	60.0		1	Q9NVH6	359-372	CDNA FLJ10727 fis, clone NT2RP3001221, weakly similar to GAMMA-BUTYROBETAINE,2-OXOGLUTARATE DIOXYGENASE (EC 1.14.11.1) (Epsilon-trimethyllysine 2-oxoglutarate dioxygenase) (EC 1.14.11.8) 
YPNKIKRPCLEDVT	24.9		1	Q13495	6-19	CG1 protein (F18) 
SQNEPKRPMSGEYG	17.0		1	Q9Y6X4	283-296	KIAA0888 protein (Fragment) 
SGGKIRRPANVPID	0.0		1	Q16322	147-160	CYCLIC GMP GATED POTASSIUM CHANNEL 
VGIQLRRPLFQKVT	36.6		1	P21709	133-146	Ephrin type-A receptor 1 precursor (EC 2.7.1.112) (Tyrosine-protein kinase receptor EPH) 
CKAYPKRPLLGLVL	12.5		1	Q9GZR7	380-393	ATP-dependent RNA helicase DDX24 (DEAD-box protein 24) 
ETMYLRRPEGIERQ	20.5		1	Q9H5V9	75-88	CDNA: FLJ22965 fis, clone KAT10418 
RPSFLRRPVNQVVL	43.9		1	Q96MS0	257-270	CDNA FLJ31982 fis, clone NT2RP7008550, highly similar to Mus musculus rig-1 protein mRNA 
SGGRIRRPVNVPID	29.0		1	P22001	113-126	Voltage-gated potassium channel protein Kv1.3 (HPCN3) (HGK5) (HUKIII) (HLK3) 
SLPRPRRPLPTQQQ	509.3		1	Q9P0U4	231-244	CpG binding protein (Protein containing PHD finger and CXXC domain 1) 
DLPGPRRPAAAAAM	33.3		1	Q9NQ62	12-25	Transport-secretion protein 2.1 (TTS-2.1) (Fragment) 
IQVAFRRPETPSSG	55.7		1	Q9H8D9	51-64	CDNA FLJ13725 fis, clone PLACE3000009, weakly similar to DNA-DIRECTED RNA POLYMERASE II LARGEST SUBUNIT (EC 2.7.7.6) 
LLYTLRRPYFRKME	41.1		1	P36888	164-177	FL cytokine receptor precursor (EC 2.7.1.112) (Tyrosine-protein kinase receptor FLT3) (Stem cell tyrosine kinase 1) (STK-1) (CD135 antigen) 
GHRDPRRPRPAQLP	12.9		1	O00456	566-579	TTF-I interacting peptide 21 (Fragment) 
ASPRLRRPKSPKLP	110.4		1	Q96DR7	104-117	Putative SH3 domain-containing guanine exchange factor SGEF 
EALKLRRPPDASGA	35.9		1	P24530	73-86	Endothelin B receptor precursor (ET-B) (Endothelin receptor Non-selective type) 
RVLHLRRPGGPPHV	21.6		1	Q96DQ6	175-188	CDNA FLJ30626 fis, clone CTONG2001911, weakly similar to UBIQUITIN CARBOXYL-TERMINAL HYDROLASE 4 (EC 3.1.2.15) 
LETSLKRPKRPLFN	1414.4		1	Q96RW7	67-80	Hemicentin 
EGAVPRRPEDALLL	72.5		1	Q96ML3	90-103	CDNA FLJ32203 fis, clone PLACE6003038, weakly similar to ZINC FINGER PROTEIN 84 
PLPAPRRPKVNSIL	4677.5		1	Q9H3X8	431-444	DJ927M24.2 (KIAA1219) (Fragment) 
LCGLIKRPGDLPEV	21.9		1	Q9UFP1	189-202	Hypothetical 49.5 kDa protein (Fragment) 
SPSVPKRPKLPAPT	1775.3		1	P18887	266-279	DNA-repair protein XRCC1 
THCIIKRPDNQHVI	38.6		1	Q02817	4993-5006	Mucin 2 precursor (Intestinal mucin 2) 
AKDLLRRPFDLMLV	31.3		1	Q9BZW5	208-221	Transmembrane 6 superfamily member 1 
MLANPRRPIAQWHS	33.7		1	O00445	360-373	Synaptotagmin V (SytV) 
PQSSLRRPDPGRLP	39.9		1	O95613	3094-3107	Kendrin 
KLFRPRRPRSSSDA	46.6		1	O94820	221-234	KIAA0712 protein 
KKPPLRRPHSVIGG	15.8		1	Q00537	66-79	Serine/threonine-protein kinase  PCTAIRE-2 (EC 2.7.1.-) 
NNRVLRRPSERGRA	149.9		1	Q9Y3S6	986-999	KIAA0013 protein 
SGGIPKRPSSPVIS	46.1		1	Q96T17	281-294	CDNA FLJ14503 fis, clone NT2RM1000252, weakly similar to H.sapiens E-MAP-115 mRNA 
LTSGLRRPFGVAVM	35.6		1	Q14185	317-330	DOCK180 protein 
GPPSPRRPLVPAGP	20.9		1	O00268	106-119	Transcription initiation factor TFIID 135 kDa subunit (TAFII-135) (TAFII135) (TAFII-130) (TAFII130) 
DRFPLKRPRYEDSD	129.2		1	O94913	808-821	Pre-mRNA cleavage complex II protein Pcf11 (Fragment) 
DVTDPKRPLSFGVT	1.7		1	Q9P2C6	232-245	KIAA1421 protein (Fragment) 
LVSRLRRPVSEVSG	111.5		1	Q96Q82	70-83	TIGA1 
MLLRPRRPPPLAPP	2652.3		1	O75833	1-14	UTF1 
NCFIPKRPIPTIKD	49.2		1	Q96TH1	910-923	Dihydropyrimidine dehydrogenase 
KSPIPRRPTQSFVK	24.8		1	Q9ULL0	591-604	KIAA1210 protein (Fragment) 
GQRRLRRPLILGLG	42.9		1	O75761	132-145	Ranbp3 protein 
QPALLKRPQLELYV	28.2		1	Q9Y477	106-119	DJ159A15.1 (Fragment) 
KRIKLRRPRVCKQR	12.4		1	Q96FU1	26-39	Unknown (protein for MGC:15874) 
PSNPIRRPISADSA	35.4		1	Q00610	58-71	Clathrin heavy chain 1 (CLH-17) 
ISELIKRPNVSPKV	30.6		1	Q9NX58	81-94	Hypothetical 43.6 kDa protein 
EWIVFRRPVPISYH	95.2		1	P23470	266-279	Protein-tyrosine phosphatase gamma precursor (EC 3.1.3.48) (R-PTP-gamma) 
SSGILKRPQTLAIP	71.5		1	Q9Y2W3	232-245	DNb-5 (Fragment) 
DEVWFKRPDGSKSK	30.0		1	Q9BRI4	246-259	Similar to RIKEN cDNA 0710008O11 gene 
ERDFLKRPLESYVK	42.3		1	Q10472	159-172	Polypeptide N-acetylgalactosaminyltransferase (EC 2.4.1.41) (Protein-UDP acetylgalactosaminyltransferase) (UDP-GalNAc:polypeptide, N-acetylgalactosaminyltransferase) (GalNAc-T1) 
LHLVIRRPLETHPG	49.4		1	Q9H6Y5	142-155	CDNA: FLJ21687 fis, clone COL09385 
AEERPRRPSQEQSA	17.3		1	Q9Y4D0	963-976	KIAA0674 protein (Fragment) 
IFVAPKRPCPLPRA	4167.7		1	Q9NZP6	64-77	Hypothetical 121.1 kDa protein 
WALFFRRPKASLPR	194.3		1	Q9ULK5	218-231	KIAA1215 protein (Fragment) 
EEAALKRPEIISTV	18.0		1	Q9NU22	363-376	DJ122O8.3 (novel protein) (Fragment) 
DMQSFRRPSAASID	16.7		1	Q96QH2	513-526	Adaptor molecule-1 
PNLIPRRPSPYEKT	131.1		1	O95450	1177-1190	ADAMTS-2 precursor (EC 3.4.24.14) (A disintegrin and metalloproteinase with thrombospondin motifs 2) (ADAM-TS 2) (ADAM-TS2) (Procollagen I/II amino-propeptide processing enzyme) (Procollagen I N-proteinase) (PC I-NP) (Procollagen N-endopeptidase) (pNPI) (Procollagen I/II amino-propeptide processing enzyme) 
LLMVPRRPGYGAMG	182.9		1	Q9H9G7	14-27	CDNA FLJ12765 fis, clone NT2RP2001511, moderately similar to Homo sapiens putative RNA-binding protein Q99 mRNA 
DEGSLRRPGRLTST	81.1		1	Q96ML9	142-155	CDNA FLJ32176 fis, clone PLACE6001281, weakly similar to Probable acyl-CoA synthetase (EC 6.2.1.-) 
LGKVIRRPPLTEKL	4.7		1	Q9NRD6	13-26	MIP-T3 
RRARPRRPREAPAP	35.2		1	Q96Q34	14-27	ALS2CR13 protein (Fragment) 
PTKSIKRPSPAEKS	7.4		1	Q9HC35	168-181	Echinoderm microtubule-associated protein-like 4 (EMAP-4) (Restrictedly overexpressed proliferation-associated protein) (Ropp 120) 
GRAWLRRPHPRDVG	2.1		1	Q9H4N7	178-191	Clone CDABP0048 mRNA sequence 
AASGIKRPMASEVL	48.8		1	Q99755	29-42	68 kDa type I phosphatidylinositol-4-phosphate 5-kinase alpha (EC 2.7.1.68) 
TLLFPKRPFSWIRH	122.6		1	Q969I6	440-453	Amino acid transporter hNAT3 (Amino acid transporter system A3) (System A amino acid transporter 3) 
LLFCLRRPSSTVTM	54.9		1	Q96SW7	100-113	CDNA FLJ14590 fis, clone NT2RM4001880, weakly similar to PUTATIVE DNA HELICASE II HOMOLOG (EC 3.6.1.-) 
DPNTFKRPQTPPKI	27.3		1	Q9Y4E3	337-350	KIAA0583 protein (Fragment) 
PMEGIRRPDQALLP	36.0		1	O00253	27-40	Agouti related protein precursor 
RPPPPRRPQGPPPP	35.7		1	Q04118	259-272	SALIVARY PROLINE-RICH GLYCOPROTEIN G1 PRECURSOR 
PMVPPRRPWTLVNW	2874.1		1	Q9NRZ5	298-311	1-acyl-sn-glycerol-3-phosphate acyltransferase delta (EC 2.3.1.51) (1-AGP acyltransferase 4) (1-AGPAT 4) (Lysophosphatidic acid acyltransferase-delta) (LPAAT-delta) (1-acylglycerol-3-phosphate O-acyltransferase 4) 
RLRHLRRPRVARLL	15.2		1	Q9H1C0	128-141	Putative G protein-coupled receptor 92 
ATPLPRRPQPRQFF	150.8		1	O15350	435-448	Tumor protein p73 (p53-like transcription factor) (p53-related protein) 
VFQAPRRPGIGTVG	154.9		1	Q9UL18	20-33	Eukaryotic translation initiation factor 2C 1 (eIF2C 1) (eIF-2C 1) (Putative RNA-binding protein Q99) 
GPERPKRPGSLLAP	2435.9		1	Q9HCE9	774-787	KIAA1623 protein (Fragment) 
RWKEPKRPRPLKLS	56.9		1	Q92536	412-425	KIAA0245 protein 
NQKQLKRPAQGKRQ	0.0		1	Q9H6S7	54-67	CDNA: FLJ21924 fis, clone HEP04086 
AARGLRRPEDSSRK	18.0		1	Q9H5N7	170-183	CDNA: FLJ23239 fis, clone COL01248 (Hypothetical 21.7 kDa protein) 
DFYEPRRPEDDDPT	0.0		1	Q96IE0	67-80	Unknown (protein for MGC:15677) 
AVGPPKRPQPAALE	31.9		1	Q9ULK5	32-45	KIAA1215 protein (Fragment) 
ETGALRRPQLLPLL	39.4		1	O60896	2-15	Receptor activity-modifying protein 3 precursor (CRLR activity-modifying-protein 3) (Calcitonin-receptor-like receptor-activity-modifying-protein 3) 
PAVILRRPNQSQPL	16.5		1	Q92542	409-422	Nicastrin precursor 
APELLKRPKEYTVR	28.0		1	O14897	560-573	TNF-alpha stimulated ABC protein (TNFalpha-inducible ATP-binding protein) 
ASSSPKRPSVERSN	12.2		1	O75764	109-122	Transcription elongation factor TFIIS.h (Fragment) 
PRKAPRRPGPGMCG	46.8		1	Q92611	83-96	Putative alpha-mannosidase KIAA0212 (EC 3.2.1.-) 
EASIFRRPYYVSHF	59.0		1	O15360	570-583	Fanconi anemia group A protein (FACA protein) 
FAPEFRRPKNIHLR	41.6		1	Q9UPW7	1021-1034	KIAA1033 protein (Fragment) 
NEDYPRRPLTRARS	393.1		1	Q9HC40	116-129	Hypothetical 50.6 kDa protein 
GGPRPRRPLLLPNL	40.5		1	Q9UQ05	736-749	BEC2 
LLLGIRRPEFLSRP	51.2		1	Q9NWT5	57-70	CDNA FLJ20618 fis, clone KAT05049 
ALRWLRRPEDRAFS	48.0		1	Q13472	9-22	DNA topoisomerase III alpha (EC 5.99.1.2) 
CNKGFRRPSEKNQH	43.2		1	Q9Y4J6	675-688	Zinc finger transcription factor 
PSIIFRRPEEAALS	34.1		1	Q9BZD6	162-175	Transmembrane gamma-carboxyglutamic acid protein 4 precursor 
IKILLRRPNEKKSK	37.1		1	P32246	223-236	C-C chemokine receptor type 1 (C-C CKR-1) (CC-CKR-1) (CCR-1) (CCR1) (Macrophage inflammatory protein-1 alpha receptor) (MIP-1alpha-R) (RANTES-R) (HM145) (LD78 receptor) 
HPDLLRRPGARSTS	29.9		1	Q9BXK1	213-226	Transcription factor BTEB4 (Basic transcription element binding-protein 4) (BTE-binding protein 4) (Novel Sp1-like zinc finger transcription factor 2) (Transcription factor NSLP2) 
SLRKLKRPPPPPRR	78.1		1	Q9P206	440-453	KIAA1522 protein (Fragment) 
SFLRLRRPWNWIAH	120.2		1	Q9H1Y5	130-143	DJ317G22.1 (kynurenine 3-monooxygenase (kynurenine 3-hydroxylase)) (Fragment) 
FVNEIRRPNGENYA	23.8		1	Q9UBW7	1125-1138	Zinc finger protein 198 (Fused in myeloproliferative disorders protein) (Rearranged in atypical myeloproliferative disorder protein) 
SPEAPRRPKQRPAP	62.1		1	O00294	24-37	Tubby related protein 1 (Tubby-like protein 1) 
TELLPKRPQHLPGH	34.4		1	P54098	556-569	DNA polymerase gamma subunit 1 (EC 2.7.7.7) (Mitochondrial DNA polymerase catalytic subunit) (PolG-alpha) 
SAPGPRRPAPALLA	411.5		1	Q96DL6	316-329	CDNA FLJ32794 fis, clone TESTI2002423, weakly similar to PISTIL-SPECIFIC EXTENSIN-LIKE PROTEIN PRECURSOR 
RLKTLRRPRVRDRL	35.2		1	Q9NRC6	2111-2124	Spectrin beta chain, brain 4 (Spectrin, non-erythroid beta chain 4) (Beta-V spectrin) (BSPECV) 
LLMVPRRPGYGTMG	815.8		1	Q96JZ0	14-27	CDNA FLJ14890 fis, clone PLACE1004149, weakly similar to Rattus norvegicus GERp95 mRNA 
ILDTLRRPKPVVDP	26.6		1	Q9NQU5	43-56	P21-activated protein kinase 6 (Pak5 protein) 
HGRAPRRPSGPGPP	35.4		1	P21917	231-244	D(4) dopamine receptor (D(2C) dopamine receptor) 
KGAPFRRPLYTNVP	36.3		1	Q9NQ11	1067-1080	Probable cation-transporting ATPase 1 (EC 3.6.1.-) 
RRSPPRRPAWTLGI	88.8		1	Q9HDB5	8-21	Neurexin 3-beta precursor (Neurexin III-beta) 
LQFRIRRPRPPARG	84.3		1	Q96QS4	5-18	LOH2CR12 (Fragment) 
ISHRLRRPGAPPST	9.8		1	Q9H669	126-139	CDNA: FLJ22558 fis, clone HSI01557 
VMQSLRRPSCCGCS	45.5		1	O60269	443-456	Hypothetical protein KIAA0514 
SGGRLKRPVNVPFD	11.4		1	P22459	237-250	Voltage-gated potassium channel protein Kv1.4 (HK1) (HPCN2) (HBK4) (HUKII) 
VLQHLRRPVALQLD	43.5		1	Q9HC29	785-798	Caspase recruitment domain protein 15 (Nod2 protein) (Inflammatory bowel disease protein 1) 
PHKRPRRPHQIADL	75.3		1	Q96FN8	185-198	Unknown (protein for MGC:16799) 
LELALKRPRPPVLS	29.6		1	Q9ULJ3	268-281	Zinc finger protein 295 
TAVPPKRPYGTQRT	37.8		1	Q9H6A9	359-372	CDNA: FLJ22427 fis, clone HRC09013 
YHLPLRRPSPGFSW	134.7		1	O95428	295-308	Hypothetical 133.5 kDa protein 
KPRQIKRPLEDAIE	57.1		1	Q9UNI5	8-21	Zinc finger protein FOG-2 
RPSTLRRPAYRDNQ	44.5		1	Q9Y520	1361-1374	Hypothetical 295.8 kDa protein 
ATFCLRRPWTEAGA	20.7		1	P20800	107-120	Endothelin-2 precursor (ET-2) 
LPKHLRRPEPSKPQ	15.9		1	Q96M07	127-140	CDNA FLJ32921 fis, clone TESTI2006872 
PKERLRRPETSGIS	38.7		1	O75698	245-258	Protein HUG-1 (HOX11 upstream gene 1 protein) 
PKRGPRRPKYSPPR	12.1		1	Q14669	1006-1019	Thyroid receptor interacting protein 12 (TRIP12) 
NKVHIKRPTTGLLM	32.2		1	Q92186	286-299	Alpha-2,8-sialyltransferase (EC 2.4.99.-) (ST8SIAII) (Sialyltransferase X) (STX) 
GPLGLRRPPCASSD	11.4		1	Q01167	591-604	Interleukin enhancer-binding factor 1 (Cellular transcription factor ILF-1) 
GYQAFRRPCYSWGV	35.0		1	O14842	113-126	Putative G protein-coupled receptor GPR40 
FIKIPRRPDQPGKG	116.7		1	Q99853	71-84	Forkhead box protein B1 (Transcription factor FKH-5) 
LDPALRRPSQKVYR	37.6		1	O15047	30-43	KIAA0339 protein (Fragment) 
ILSPPRRPRHSQPA	343.8		1	Q8WYU9	180-193	Hypothetical 21.3 kDa protein 
YSLLFRRPPPSPSP	203.6		1	Q9NZY4	11-24	HSPC051 
PGTSPRRPSVVPCR	35.3		1	Q96D64	48-61	Hypothetical 23.8 kDa protein 
VSHLIRRPISVNPN	36.8		1	Q9NXY9	858-871	Putative ankyrin-repeat containing protein 
GAKGPRRPGEEAEL	0.0		1	O15417	267-280	CAGL79 (Fragment) 
GGRTPRRPGLQSGG	28.0		1	O94836	58-71	KIAA0731 protein (Fragment) 
LKEILKRPVDPIRA	5.8		1	O43630	494-507	Putative ATP-dependent mitochondrial RNA helicase 
SGTPIRRPMGQMKP	3.3		1	P16930	169-182	Fumarylacetoacetase (EC 3.7.1.2) (Fumarylacetoacetate hydrolase) (Beta-diketonase) (FAA) 
DIPEPRRPVVEQAL	37.2		1	O15031	1306-1319	KIAA0315 protein (Fragment) 
APPVLKRPILQSLL	39.2		1	Q14700	527-540	KIAA0090 protein (Fragment) 
GSALPRRPLLCIPA	36.4		1	Q01974	4-17	Tyrosine-protein kinase  transmembrane receptor ROR2 precursor (EC 2.7.1.112) (Neurotrophic tyrosine kinase, receptor-related 2) 
AQQLLKRPRGPSPL	55.3		1	Q9Y2K2	611-624	KIAA0999 protein (Fragment) 
DSPLPRRPAFSGTS	11.5		1	Q9HBB0	94-107	Thy-1 co-transcribed protein 
VTCRFKRPVNVPRD	32.8		1	Q9P0K9	253-266	Brain protein (Fragment) 
LGLLFRRPEALQVG	12.2		1	Q13290	172-185	Delta3, delta2-enoyl-CoA isomerase precursor (Fragment) 
PEVQLRRPNWSKLV	35.6		1	O60610	754-767	Diaphanous protein homolog 1 (Diaphanous-related formin 1) (DRF1) 
PNYDLRRPHQYLHP	24.6		1	O94991	899-912	Hypothetical protein KIAA0918 (Fragment) 
PWQRPKRPGHGHGW	43.0		1	Q03252	424-437	Lamin B2 (Fragments) 
TPLSLKRPPPYDAV	19.2		1	Q9P242	471-484	KIAA1486 protein (Fragment) 
RAVDLRRPLLHELL	114.2		1	Q9NXT9	123-136	CDNA FLJ20059 fis, clone COL01349 
QGASIRRPSSGNAS	33.6		1	Q13267	138-151	Dystonin isoform 2 (Fragment) 
RRCRLRRPAVRPTD	41.8		1	Q9BV18	42-55	Hypothetical 6.7 kDa protein (Fragment) 
PAARPRRPPTTLPP	108.7		1	Q9HCM5	24-37	KIAA1547 protein (Fragment) 
AGSSPRRPQGGSDA	20.7		1	Q96IQ9	293-306	Similar to RIKEN cDNA 0610030H11 gene 
CEEHPRRPDHGRRG	17.2		1	Q9NUN8	9-22	CDNA FLJ11235 fis, clone PLACE1008488 
DTYRPKRPTTLNLF	75.1		1	Q9UQF2	154-167	C-jun-amino-terminal kinase  interacting protein 1 (JNK-interacting protein 1) (JIP-1) (JNK MAP kinase scaffold protein 1) (Islet-brain-1) (IB-1) (Mitogen-activated protein kinase 8-interacting protein 1) 
LFFELRRPPQHGVL	12.7		1	Q9H6N9	50-63	CDNA: FLJ22031 fis, clone HEP08734 
WTEDPRRPLPWALS	38.4		1	P42898	339-352	Methylenetetrahydrofolate reductase (EC 1.5.1.20) 
RTLGLRRPVHSSCI	20.6		1	Q9P1Y6	400-413	KIAA1542 protein (Fragment) 
ASPTPKRPSENMLI	43.4		1	O75592	2352-2365	Protein associated with Myc 
FMCSPRRPRSRGRQ	1133.7		1	Q9HAP2	6-19	MondoA 
SCFIPKRPIPTIKD	17.6		1	Q12882	910-923	Dihydropyrimidine dehydrogenase 
ETLTFKRPEGMHRE	29.5		1	Q9NPF5	43-56	DNA methyltransferase 1-associated protein 1 (DNMT1-associated protein 1) (DNMAP1) 
IYSTLKRPQVETKI	19.8		1	Q14699	89-102	Hypothetical protein KIAA0084 (HA2022) (Fragment) 
RASSPKRPGPWSEP	48.7		1	P08922	650-663	Proto-oncogene tyrosine-protein kinase ROS precursor (EC 2.7.1.112) 
VAWHPKRPLLAFAC	32.8		1	Q96J01	313-326	Similar to RIKEN cDNA 2410044K02 gene 
RPPNLKRPEDYEAV	12.0		1	O75992	403-416	DJ434O14.5 (novel PUTATIVE protein similar to YIL091C yeast hypoyhetical 84 kDa protein from SGA1-KTR7 intergenic region) 
TEGRLRRPQQQQER	30.0		1	Q96PE2	193-206	Tumor endothelial marker 4 
PAPRIKRPRLQVVK	70.5		1	Q9BR83	136-149	Hypothetical 111.4 kDa protein (Fragment) 
PFHSLKRPRPPFAR	65.6		1	O75048	874-887	KIAA0460 protein (Fragment) 
KPEGLRRPPSKTSM	32.3		1	Q15047	1069-1082	KIAA0067 protein 
GLLSLRRPAPRRLE	13.3		1	Q9HCE9	329-342	KIAA1623 protein (Fragment) 
DPNPPKRPLIFDTN	20.6		1	O14802	1370-1383	DNA-directed RNA polymerase III largest subunit (EC 2.7.7.6) (RPC155) 
IVKQIRRPKHVVVK	13.0		1	Q9Y4F1	101-114	CDEP 
LPFYFKRPPINVAI	16.4		1	P78346	133-146	Ribonuclease P protein subunit p30 (EC 3.1.26.5) (RNaseP protein p30) (RNase P subunit 2) 
RTPAPRRPLQRRRP	789.3		1	Q9GZW5	220-233	SCAN DOMAIN-CONTAINING PROTEIN 2 (SCAND2) 
GLEVPRRPGARTGP	29.7		1	Q9P1Z1	1-14	KIAA1537 protein (Fragment) 
