# Supplementary material for: Protein Interaction Networks by Proteome Peptide Scanning
Source: PLoS Biol. 2004 Jan 20;2(1):e14. doi: 10.1371/journal.pbio.0020014 (PMC314469; doi:10.1371/journal.pbio.0020014)
Supplement: Dataset S10 — (184 KB TXT). [file pbio.0020014.sd010.txt]

The results of the SPOT analysis experiments for the endophilin SH3 are reported in a tab delimited text file. Where the columns contain.
The peptide sequence
The normalized value in BLU units (see methods)  
The standard deviation, when the peptide was synthesized more then once.
The number of times the peptide was synthesized in the membrane.
The name of the corresponding protein
The position of the peptide in the protein.
A brief description of the protein function, whenever known.


RRDPPRRPPRNGYG	5044.8	2842.7	5	Q8WW30	14-28	Similar to hypothetical protein FLJ13941 
RLGPPKRPPRKLGP	10525.5	3307.9	3	O15235	37-51	28S ribosomal protein S12, mitochondrial precursor (MPR
ESPLPRRPPRAARS	8145.1	648.7	10	P81408	388-402	COTE1 protein 
REKKPPRPPKKKYQ	6481.2	1408.0	2	Q9NR48	1976-1990	ASH1 
QVIRPPRPPKVLGL	14568.3	63.1	2	P39193	571-585	Alu subfamily SP sequence contamination warning entry
QLCSPIRPPKYYTY	2940.7	931.1	2	O43163	368-382	Hypothetical protein KIAA0436 (Fragment) 
AIAPPPRPPKPSQA	5759.9	2211.2	3	Q9UQC2	347-361	Gab2 (Hypothetical protein KIAA0571) 
DPPGPPRPPKEPGP	468.1	314.3	5	Q9NR59	1285-1299	Ser/arg-rich pre-mRNA splicing factor SR-A1 
QVFLPPRPPKVLGL	2709.4	1447.6	2	Q9Y3F0	251-265	CGI-05 protein 
HIPPPPRPPKRILE	4141.3	2747.7	2	P18031	304-318	Protein-tyrosine phosphatase, non-receptor type 1 (EC
WSRSPPRPPRERFE	18398.9	10469.9	50	Q9UP58	185-199	PITSLRE protein kinase alpha SV5 isoform 
PALSPTRPPKKPLD	1718.9	586.5	3	O60593	320-334	Arg/Abl-interacting protein ArgBP2b (Fragment) 
LPRSPPRPPRLWSF	23998.2	2624.7	2	Q9UKB5	52-66	Hypothetical protein 
PPPPPPRPPKQQPP	1159.4	410.0	2	Q9UL51	22-36	Hyperpolarization-activated, cyclic nucleotide-gated channe
RPPVPPRPPRPPET	8559.9	2710.2	2	P52849	66-80	Heparin sulfate N-deacetylase/N-sulfotransferase (EC 2.
ASSRPGRPPKRTQS	5690.1	3857.1	3	Q9UI36	281-295	Dachshund (BA360I23.1.1) (Isoform 1) 
IQAPPPRPPKNQGL	2287.7	822.1	2	Q9BYB6	252-266	ICB-1gamma 
PRQPPSRPPRRPPW	8296.8	1458.5	2	Q99785	93-107	Hypothetical protein (Fragment) 
FYYRPPRPPKGACK	4598.7	365.6	8	P46527	86-100	Cyclin-dependent kinase inhibitor 1B (Cyclin-dependent
PPAPPTRPPRRCDS	12061.2	4756.2	2	P35443	278-292	Thrombospondin 4 precursor 
RRQRPTRPPRQDKP	3115.6	1683.6	3	Q9Y520	1420-1434	Hypothetical protein 
LVIRPPRPPKVLRL	19467.1	113.6	2	Q9H3C0	95-109	PRO0898 
EGPSPARPPRRRTS	5336.2	4196.1	4	Q9Y5L9	2452-2466	Transcriptional activator SRCAP 
GGFLPARPPRAQRH	14838.6	862.9	2	Q9ULP6	14-28	Hypothetical protein KIAA1174 (Fragment) 
RCVRPSRPPRGFQP	13326.5	3066.7	2	O43184	749-763	ADAM 12 precursor (EC 3.4.24.-) (A disintegrin and me
LVIRPPRPPKVLGL	20763.8	5495.5	6	P39189	565-579	Alu subfamily SB sequence contamination warning entry
RSRSPGRPPKSARR	3691.6	2349.8	2	Q14739	82-96	Lamin B receptor (Integral nuclear envelope inner membra
PGRRPGRPPKFIRL	15650.3	9843.8	6	Q9NQV6	314-328	PR-domain zinc finger protein 10 
GGFKPSRPPRPSRP	22721.4	4060.3	7	O43584	81-95	Atrophin-1 interacting protein 4 (Fragment) 
ELHVPIRPPRPSCP	3975.3	2800.9	4	O00485	108-122	Putative collagen homolog protein-a 
PDIPPPRPPKPHPA	6242.4	424.2	2	Q13480	337-351	Gab1 
QAVLPPRPPKVLEF	1567.2	1115.9	2	Q9NWT4	356-370	Hypothetical protein FLJ20619 
GSQVPERPPKPFPR	13563.8	8758.1	2	P22681	815-829	Signal transduction protein CBL (Proto-oncogene c-CBL)
PGGKPERPPKPGPP	4462.3	107.7	3	P51511	339-353	Matrix metalloproteinase-15 precursor (EC 3.4.24.-) (
KPPKPPRPPKTLKL	25329.6	943.3	6	Q9Y6N4	509-523	PHD-finger protein 
PPLPPPRPPRPPSP	7995.6	1554.4	2	Q9UPS6	160-174	Hypothetical protein KIAA1076 (Fragment) 
VRRIPTRPPRAPRL	14407.4	3321.1	2	Q9NWD7	62-76	Hypothetical protein 
QVILPPRPPKVLGL	4997.3	1313.2	2	P39188	470-484	Alu subfamily J sequence contamination warning entry 
MKKGPTRPPRPSTP	17327.3	2955.5	3	Q9Y4E6	583-597	WD-repeat protein 7 (Fragment) 
PSARPARPPRVRGP	21531.8	953.4	2	O60342	30-44	Hypothetical protein KIAA0602 (Fragment) 
PPKRPGRPPKNRES	13853.5	7368.7	3	P55201	903-917	Peregrin (Bromodomain and PHD finger-containing prote
ILRPPRRPRKPKTL	1306.8	293.1	2	Q9NYS8	1488-1501	Class III myosin 
LVVDPRRPFRKLNA	179.3	111.6	2	Q9H4M9	114-127	EH-domain containing protein 1 (Testilin) (hPAST1) 
AQARLKRPLKSLDG	108.7	71.7	2	Q9NXU2	68-81	CDNA FLJ20054 fis, clone COL00849 
DGKDPRRPKRPRTI	85.0	41.9	6	O60663	189-202	LIM/homeobox protein LMX1B (LMX-1.2) (LIM-homeobox protein 1.2) 
SSPLLKRPVRTQAV	195.3	11.9	4	Q9Y5M0	381-394	Colon cancer-associated protein Mic1 
KVTAPRRPQRYSSG	5615.8	1155.0	4	Q9ULI4	1214-1227	KIAA1236 protein (Fragment) 
GNDDPRRPSRSPPS	305.6	41.0	2	O15085	1403-1416	KIAA0380 protein 
PTQELRRPSKSMDK	35.0	28.6	2	Q9C098	170-183	KIAA1765 protein (Fragment) 
NMSDPRRPNKVLRY	1058.4	665.2	3	Q9Y284	5-18	Protein CGI-140 (Protein PTD008) 
WPAGPRRPHRCSAS	4253.8	247.4	2	Q9NP08	303-316	H6 homeodomain protein 
EAGSPRRPRRQRSD	377.0	168.1	2	Q15015	1069-1082	KIAA0155 protein 
TKALLKRPLREIQM	170.0	6.7	11	Q9UBI4	175-188	STOMATIN RELATED PROTEIN 
ANPPPKRPVRASCR	8738.1	3539.1	2	Q9HCK1	771-784	KIAA1571 protein (Fragment) 
QPLGPRRPMRPVGH	2866.8	416.0	2	Q07092	192-205	Collagen alpha 1(XVI) chain precursor 
RPPGPRRPERGPRG	4966.9	326.0	4	P08913	304-317	Alpha-2A adrenergic receptor (Alpha-2A adrenoceptor) (Alpha-2AAR subtype C10) 
VMASLRRPKRIIIR	177.1	68.6	5	P78527	3728-3741	DNA-dependent protein kinase catalytic subunit (EC 2.7.1.37) (DNA-PKcs) (DNPK1) 
PFGQLKRPRRNGLG	67.8	19.8	5	Q9NUE2	170-183	DJ50O24.1 (novel protein similar to C. elegans K07B1.7 (Tr:O01886)) (Fragment) 
ASSGLRRPEKPPYS	105.7	50.8	2	Q12947	91-104	Forkhead box protein F2 (Forkhead-related protein FKHL6) (Forkhead-related transcription factor 2) (FREAC-2) (Forkhead-related activator-2) 
NGVEPKRPSRPINI	35.6	19.2	2	O75925	239-252	Protein inhibitor of activated STAT protein 1 (Gu binding protein) (GBP) (RNA helicase II binding protein) (DEAD/H box-binding protein 1) 
ASGGPRRPERHLPP	12573.2	1328.3	2	Q9Y6R0	7-20	Numb-like protein (Numb-R) 
QYNFLRRPQRMPVS	763.9	123.9	7	Q9BZC7	2011-2024	ATP-binding cassette, sub-family A, member 2 (ATP-binding cassette transporter 2) (ATP-binding cassette 2) 
PGQGLRRPARPGPA	1313.2	724.5	2	P78365	80-93	Polyhomeotic 2 homolog 
VGDVLRRPSKDEPL	114.7	27.9	2	Q14571	2500-2513	Inositol 1,4,5-trisphosphate receptor type 2 (Type 2 inositol 1,4,5-trisphosphate receptor) (Type 2 InsP3 receptor) (IP3 receptor isoform 2) (InsP3R2) 
GAWPLKRPGRISSQ	213.1	78.8	2	Q9NXX3	159-172	CDNA FLJ20006 fis, clone ADKA02694 
PTVTPRRPGRPDHR	420.5	123.2	3	P51511	317-330	Matrix metalloproteinase-15 precursor (EC 3.4.24.-) (MMP-15) (Membrane-type matrix metalloproteinase 2) (MT-MMP 2) (MTMMP2) (Membrane-type-2 matrix metalloproteinase) (MT2-MMP) (MT2MMP) (SMCP-2) 
FSHILKRPDRVLLI	291.9	188.2	4	P33076	484-497	MHC class II transactivator CIITA 
RDLIFKRPSRQFQY	190.3	29.5	2	Q92797	568-581	Symplekin 
AKRHPRRPPRSPGM	140.8	83.6	2	Q99973	387-400	Telomerase-associated protein TP-1 
RAQRIRRPFRPILN	80.9	59.7	2	Q9NR60	64-77	Scavenger receptor class B type III SR-BIII (Fragment) 
GLWLPRRPARSVGS	1853.4	56.7	3	Q9H427	273-286	DJ781B1.1 (Two pore potassium channel KT3.3 (LOC64181)) (Tandem acid-sensitive potassium channel TASK5) 
QVMVIKRPGRKRKA	239.9	28.1	2	P51608	244-257	Methyl-CpG-binding protein 2 (MeCP-2 protein) (MeCP2) 
LVNTLKRPKRPPLR	48.0	16.8	2	Q9Y2E4	57-70	Hypothetical protein KIAA0934 (Fragment) 
QNQSIRRPSRQLAP	664.9	302.9	4	O75116	1371-1384	KIAA0619 protein 
DEARLRRPPRPSSD	172.5	73.4	4	Q9Y2H9	828-841	KIAA0973 protein (Fragment) 
LDPALRRPGRFDRE	158.7	40.7	5	Q9HA41	350-363	CDNA FLJ12286 fis, clone MAMMA1001768, weakly similar to CELL DIVISION CYCLE PROTEIN 48 HOMOLOG MJ1156 
PGVEPKRPCRPINL	227.4	0.9	5	Q9UN16	222-235	Protein inhibitor of activated STAT 
NVSSFRRPRRSSDK	105.4	84.4	2	Q9P2Y5	686-699	UV radiation resistance-associated gene protein (p63) 
EDRLPRRPARSGGP	9086.5	3360.5	2	Q9UGK6	43-56	Putative secreted ligand 
TAGPPKRPGRPPKN	93.8	11.7	2	P55201	901-914	Peregrin (Bromodomain and PHD finger-containing protein 1) (BR140 protein) 
PQPGFRRPARPETQ	97.0	27.3	2	Q16624	63-76	LONG OVERLAPPING ORF 
KITPPRRPHRCSSG	2733.9	139.4	2	Q9NWB4	151-164	Hypothetical 43.8 kDa protein 
DCSKLRRPLKRNRI	166.8	69.0	2	Q9NVG6	7-20	CDNA FLJ10747 fis, clone NT2RP3001799 
PRTLPRRPYKVLLA	864.9	22.2	2	O75064	398-411	KIAA0476 protein 
LQKQPRRPRRWVTV	219.7	84.0	4	O95125	124-137	Zinc finger protein 202 
IIPSPKRPVKLLSG	1062.8	460.6	4	P04114	925-938	Apolipoprotein B-100 precursor (Apo B-100) 
ISWGLRRPIRLQMQ	729.5	125.8	2	P50749	58-71	Ras association domain family 2 
MSSAPRRPAKGADS	222.3	46.3	4	Q99654	1-14	AE2 anion exchanger 
PGPSLRRPSRELDA	226.1	14.2	2	Q9NTN9	19-32	Semaphorin 4G precursor 
PRAWPRRPRRDYSI	221.3	60.6	2	O43385	549-562	R29144_1 
SSEEPRRPLRSDMV	109.7	11.6	7	Q9H6D1	6-19	CDNA: FLJ22376 fis, clone HRC07327 
ANIRLKRPLKMEDP	228.3	60.2	2	P23378	97-110	Glycine dehydrogenase 
TTKVIRRPRRGRMG	149.8	32.7	2	O75334	571-584	Liprin-alpha2 
NKIEFKRPGKAANK	128.1	39.0	7	Q9ULP1	1037-1050	KIAA1179 protein (Fragment) 
FFKGIRRPWKGVLM	159.2	68.3	5	O75449	234-247	P60 katanin 
SLKIFRRPRKLFMQ	74.5	4.8	3	Q99776	220-233	Hypothetical 30.8 kDa protein 
RSEAPRRPSRKGLR	9709.8	845.8	2	Q14839	1380-1393	Chromodomain helicase-DNA-binding protein 4 (CHD-4) (Mi-2 autoantigen 218 kDa protein) (Mi2-beta) 
DEEKPKRPTRRRRK	959.2	81.8	6	O94885	688-701	KIAA0790 protein (Fragment) 
MYRDPRRPARGXLA	1256.4	467.5	2	O43581	1-14	Synaptotagmin VII (SytVII) 
SPGVLRRPRRRPAA	190.1	35.2	2	Q9Y469	13-26	KIAA0278 protein (Fragment) 
TSAVLRRPQKGRLA	137.7	14.5	4	Q13135	548-561	LAR-interacting protein 1a 
QCDCIRRPLRPGQY	378.1	92.8	7	O75878	30-43	Cytochrome oxidase assembly factor 
IQEALKRPMKQKRK	109.3	45.2	3	Q92926	129-142	SWI/SNF complex 60 kDa subunit 
TEVDIKRPSRGQTS	77.7	26.9	13	Q96T37	401-414	Putative RNA-binding protein 15 (RNA binding motif protein 15) (One-twenty two protein) 
YQHHPKRPSRQIHK	432.2	91.9	4	Q9HCL0	744-757	KIAA1562 protein (Fragment) 
GPQRPRRPAKDAQP	10742.6	1275.3	2	Q12984	78-91	Cosmid CRI-JC2015 at D10S289 in 10sp13 
CDTSPRRPLRPTPN	1300.8	517.5	2	Q16456	13-26	ERCC1 protein (Fragment) 
KKYLPKRPAKDDPE	195.3	5.1	3	Q15642	51-64	Cdc42-interacting protein 4 (Thyroid receptor interacting protein 10) (TRIP-10) 
IAWGLRRPIRLQMQ	845.8	319.3	2	Q9H2L5	59-72	AD037 
TRSVLKRPERSQEE	54.1	11.9	3	P30304	268-281	M-phase inducer phosphatase 1 (EC 3.1.3.48) (Dual specificity phosphatase Cdc25A) 
ISCVPRRPARALHP	5005.4	12.9	6	Q9HBK4	869-882	Chondroitin sulfate proteoglycan BEHAB/brevican 
SLPLPKRPRRGAAP	9624.2	2852.5	6	O14746	231-244	Telomerase reverse transcriptase (EC 2.7.7.-) (Telomerase catalytic subunit) (HEST2) 
ATDSPRRPSRCTGG	472.3	51.9	2	Q9H6U6	6-19	CDNA: FLJ21857 fis, clone HEP02294 
NGAEPKRPSRPINI	105.1	31.2	2	Q9Y6X2	222-235	Protein inhibitor of activated STAT protein 3 
HGRGLKRPGKKGSN	71.6	21.6	3	Q99848	277-290	Nucleolar protein p40 
GRSALRRPWRKCGC	160.1	65.2	2	Q9BR44	22-35	DJ1085F17.3 (A novel protein) (Fragment) 
NFQPPKRPFKRMNY	524.7	217.9	2	O43776	380-393	Asparaginyl-tRNA synthetase, cytoplasmic (EC 6.1.1.22) (Asparagine--tRNA ligase) (AsnRS) 
GIPPPKRPLKVSQK	687.4	14.3	9	Q9P2B8	1668-1681	KIAA1429 protein (Fragment) 
LPQWPRRPGRRWPA	7882.4	4846.3	4	Q9Y6F2	30-43	Carbohydrate sulfotransferase 2 
TNAGIRRPEKPPYS	113.0	51.9	2	Q12946	14-27	Forkhead box protein F1 (Forkhead-related protein FKHL5) (Forkhead-related transcription factor 1) (FREAC-1) (Forkhead-related activator-1) 
ILGPPRRPSRHDNS	5799.0	993.4	2	Q9NZN5	600-613	Guanine nucleotide exchange factor 
GTVYPKRPEKPVPP	961.9	641.8	2	Q9Y5K6	406-419	ADAPTER PROTEIN CMS (CD2AP HOMOLOG) 
LRQPLRRPFRPNGL	489.2	137.0	2	Q16753	167-180	Debrisoquine 4-hydroxylase mutant allele (CYP2D6-MA1) 
GALPPRRPERPVGP	13839.0	3547.9	4	Q9NYR0	415-428	C-Cbl-interacting protein 
QVKDIRRPERRHSD	123.0	33.7	6	Q9UI45	1886-1899	PHD finger protein 3 
LALFLKRPKRSLFF	838.1	357.5	3	P41440	199-212	Folate transporter 1 (Placental folate transporter) (FOLT) (Reduced folate carrier protein) (RFC) (Intestinal folate carrier) (IFC-1) 
LWRQPRRPIRIQQR	1004.1	61.6	6	Q08493	32-45	cAMP-dependent 3',5'-cyclic phosphodiesterase 4C (EC 3.1.4.17) (DPDE1) (PDE21) 
LLPALRRPSRACCA	3498.6	166.6	2	O95327	190-203	Hypothetical 33.9 kDa protein 
YRQQPKRPQKHIQK	182.8	18.1	6	Q9NPG4	759-772	Vascular cadherin-2 (Protocadherin 12) (Vascular endothelial cadherin 2) 
DAYCFKRPDRCKMN	45.4	20.3	2	P13611	342-355	Versican core protein precursor (Large fibroblast proteoglycan) (Chondroitin sulfate proteoglycan core protein 2) (PG-M) (Glial hyaluronate-binding protein) (GHAP) 
NLLPPKRPIKEVLT	1556.8	299.6	3	Q9NNY5	699-712	Vitamin D receptor-interacting protein complex component DRIP100 
IQEALKRPIKQKRK	89.8	32.3	5	Q9Y635	106-119	SWI/SNF-related, matrix-associated, actin-dependent regulator of chromatin D1 
KIGFFKRPLKKKME	200.0	94.0	2	P56199	1137-1150	Integrin alpha-1 (Laminin and collagen receptor) (VLA-1) (CD49a) 
ELPRPRRPPLQWRY	5933.6	72.4	5	Q9NSY0	103-117	Hypothetical protein 
PGPGPRRPPWEGAD	523.2	285.9	2	Q96Q04	1263-1277	Hypothetical protein KIAA1883 (Fragment) 
TELLPRRPPSSSSS	339.3	198.8	2	Q9BZL6	226-240	Protein kinase C, D2 type (EC 2.7.1.-) (nPKC-D2) (Pro
PVVPPRRPPPPKKT	15971.0	8842.1	2	Q9P2Q1	393-407	Hypothetical protein KIAA1295 (Fragment) 
PSRPPRRPPWGRGS	12280.7	5115.7	2	Q99785	97-111	Hypothetical protein (Fragment) 
PQGPPRRPPPHILD	4224.6	1816.6	2	Q9P2A8	24-38	Hypothetical protein KIAA1440 (Fragment) 
QAGFPRRPPPRGTR	7341.7	4911.0	21	Q9UER3	87-101	Ca2+/calmodulin-dependent kinase kinase 
TLKRPKRPPLKEFF	14987.9	442.3	8	Q96NX2	23-37	Hypothetical protein KIAA0184 (Fragment) 
TPASPRRPPALRSQ	6644.0	5379.1	3	Q9BUY9	390-404	GAS2-related on chromosome 22 
GSEPPRRPPPAPHD	2348.5	1821.7	7	P48634	1687-1701	Large proline-rich protein BAT2 (HLA-B-associated t
PAAPPRRPPQSASS	1446.8	30.9	2	Q02080	268-282	Myocyte-specific enhancer factor 2B (Serum response f
PCTLPRRPPVPCGQ	2137.9	1598.5	2	Q9Y215	243-257	ISOFORM VI OF Q9Y215
APQSPRRPPHPLPP	2808.8	903.0	6	P12270	2055-2069	Nucleoprotein TPR 
TILLPKRPPKTTED	915.7	747.6	2	Q9BT43	129-143	Hypothetical protein FLJ32422 
VLDFPRRPPWSYEM	396.8	265.3	2	Q96CT5	125-139	Hypothetical protein 
ESQSPKRPPEDFET	49.5	13.9	6	Q16632	163-177	TFIIIC2 subunit 
AEILPRRPPTPEAQ	32.7	26.7	2	Q9BTK6	128-142	Hypothetical protein 
VKIPPKRPPRKHIV	14866.3	3434.4	2	Q8WVK0	107-121	Similar to enigma homolog (R. norvegicus) 
QQKPPKRPPIEASV	822.3	165.9	2	Q9BZS0	76-90	Kappa B and V(D)J recombination signal sequences binding pr
PPLLPRRPPPRVPA	7192.4	59.9	4	O15056	1170-1184	Synaptojanin 2 (EC 3.1.3.56) (Synaptic inositol-1,4
LDASPRRPPGPTTS	1089.4	889.5	3	Q01970	912-926	1-phosphatidylinositol-4,5-bisphosphate phosphodieste
QYGFPRRPPPRGSQ	2118.5	1508.1	3	Q9BQH3	166-180	Hypothetical protein 
TLKRPKRPPLREFF	24906.4	3702.7	3	Q9Y2E4	59-73	Hypothetical protein KIAA0934 (Fragment) 
GNAGPRRPPGDPST	75.8	14.2	2	Q9C095	222-236	Hypothetical protein KIAA1768 (Fragment) 
QQPPPRRPPQAPEG	429.7	253.3	2	Q9UPY6	301-315	Wiskott-Aldrich syndrome protein family member 3 (WAS
SRGPPRRPPRSVKL	10176.7	7059.7	2	Q96DR3	69-83	Hypothetical protein FLJ30206 
MKPPPRRPPGNISW	1912.9	1319.1	2	Q02246	907-921	Contactin 2 precursor (Axonin-1) (Axonal glycoprotein
ELPRPRRPPPEDEE	36.9	7.5	2	P22460	83-97	Voltage-gated potassium channel protein Kv1.5 (HK2) (HP
FWQSPKRPPSPIKF	12359.5	2820.0	4	Q9H3T7	733-747	MOP-4 
PTEGPRRPPPRPPC	3051.0	1232.9	3	Q9BVH8	774-788	Hypothetical protein (Fragment) 
QAAFPRRPPPRGTR	6432.2	2512.4	2	Q9Y5N2	203-217	Ca2+/calmodulin-dependent protein kinase kinase beta 
PPVVPRRPPAHISS	17774.1	1139.9	10	Q9NTY8	3-17	DJ1069P2.3.5 (Novel PABPC1 (Poly(A)-binding protein, cytopla
SQRRPRRPPTVFRL	10949.2	5956.7	5	Q96Q00	325-339	Hypothetical protein KIAA1887 (Fragment) 
LEESPWKPPTYLFS	53.3	34.4	2	Q9P239	478-492	Hypothetical protein KIAA1489 (Fragment) 
KRVVPKKPPPSPQP	278.4	156.5	5	Q13438	518-532	Protein OS-9 precursor 
LILPPPRPPLAVTS	3499.9	314.5	2	O60241	813-827	Brain-specific angiogenesis inhibitor 2 precursor 
PPLLPPRPPQGLEP	334.8	202.3	3	Q8TEH3	833-847	FLJ00224 protein (Fragment) 
YYLLPERPPYLDKY	108.2	8.3	3	Q9UD05	393-407	MIG-6=MITOGEN-inducible gene MIG-6 product 
GPYGPHRPPQPLPP	212.3	88.2	2	Q99687	39-53	Homeobox protein Meis3 (Meis1-related protein 2) (Fragm
TPPIPSKPPGGFGK	995.0	851.6	2	Q9H462	843-857	BA416N2.2 (Similar to murine FISH (An SH3 and PX domain-c
PSQVPPRPPPPRLP	12314.8	1917.3	2	Q9UDM5	470-484	Germinal center kinase related protein kinase (Fragment) 
CSGVPGRPPGLEEE	57.8	36.0	4	P49810	64-78	Presenilin 2 (PS-2) (STM-2) (E5-1) (AD3LP) (AD5) 
AAESPGRPPPTAAE	51.1	27.4	3	Q9UPS7	514-528	Hypothetical protein KIAA1075 (Tensin2) (Fragment) 
SQALPPRPPPPAPV	2541.9	234.7	3	Q13330	692-706	Metastasis-associated protein MTA1 
NVPIPERPPPVPPP	84.0	40.0	3	Q96BJ8	361-375	Similar to hypothetical protein FLJ13824 (Fragment) 
PSPLPPKPPFPGPG	843.4	988.3	3	Q8WVQ3	114-128	Similar to RIKEN cDNA 4930555I21 gene (Fragment) 
AVAIPNRPPDAVLT	79.1	50.8	2	P51659	480-494	Estradiol 17 beta-dehydrogenase 4 (EC 1.1.1.62) (17-b
DPNFPNKPPLTFDI	47.9	23.3	6	Q9H314	810-824	Polybromo-1 
PPGPPTRPPGPWRW	9249.8	1172.5	2	O15354	108-122	Probable G protein-coupled receptor GPR37 precursor (
EMEPPPKPPRSCSA	298.3	155.8	6	Q9H7I0	90-104	FLJ00109 protein (Fragment) 
APQPPPRPPSPRYE	14527.5	1389.2	3	Q9Y566	1372-1386	SH3 and multiple ankyrin repeat domains protein 1 (
SGGRPIKPPKKDLE	66.0	39.5	2	Q15059	280-294	Bromodomain-containing protein 3 (RING3-like protein)
SIHPPGRPPAVRGP	2731.1	1957.8	5	P50570	773-787	Dynamin 2 (EC 3.6.1.50) 
KTKGPSRPPLDAKI	2245.9	1860.2	2	Q9HC16	39-53	MDS019 (Phorbolin-like protein MDS019) 
GKVVPLRPPPPPKS	9093.8	4714.4	2	Q9UHN6	29-43	Transmembrane protein 2 
LSDFPKKPPQPELG	95.7	46.6	2	Q96QH2	325-339	Adaptor molecule-1 
IRLSPNRPPLGGSC	1101.0	1073.6	4	P98161	2462-2476	Polycystin precursor (Autosomal dominant polycystic
PRRPPPRPPCRLSM	32038.8	5266.4	2	Q9BVH8	778-792	Hypothetical protein (Fragment) 
QPGSPRKPPADAKA	46.1	26.2	3	Q16772	198-212	Glutathione S-transferase A3-3 (EC 2.5.1.18) (GST cla
TSAPPSRPPPPRAT	14068.7	3941.1	3	Q9UKN4	408-422	Bridging integrator-2 
RPPRPSRPPPPTPR	13649.2	3715.7	4	O43584	87-101	Atrophin-1 interacting protein 4 (Fragment) 
KPPKPPKPPRPPKT	16934.7	2749.0	4	Q9Y6N4	506-520	PHD-finger protein 
LASRPTRPPEPRHI	22928.9	8668.1	2	O94836	267-281	Hypothetical protein KIAA0731 (Fragment) 
PGDSPAKPPEGSAG	72.5	44.9	2	Q8WXD9	428-442	Cask-interacting protein 1 
PAPPPVKPPPSPVN	181.8	42.6	2	Q8TF74	224-238	Putative cr16 and wip like protein 
GEVPPPRPPPPEEK	1135.8	593.4	2	P18206	866-880	Vinculin (Metavinculin) 
RKPKPERPPSSSSS	7630.9	1451.0	2	Q9BW08	289-303	Similar to hepatoma-derived growth factor, related protei
PAAPPKKPPRPGAP	791.5	321.7	3	Q05397	868-882	Focal adhesion kinase 1 (EC 2.7.1.112) (FADK 1) (pp12
RPAPPQRPPPPSGA	12173.6	4571.7	4	O43426	1118-1132	Synaptojanin 1 (EC 3.1.3.56) (Synaptic inositol-1,4
DKNIPMKPPTPLLN	239.8	206.7	3	AAM33634	99-113	Hypothetical 136.9 kDa protein 
VEGSPFRPPSHSFS	79.6	23.7	3	O95359	85-99	Transforming acidic coiled-coil-containing protein 2 (A
PGPPPGRPPGPPPG	923.5	205.3	2	Q9Y2W2	459-473	SH3 domain-binding protein SNP70 (NPW38-binding protein N
QELLPGKPPKSRVL	155.5	76.3	2	Q8TC00	766-780	Similar to chromosome 17 open reading frame 1A 
QPLGPAKPPAQQTG	63.4	26.1	2	Q9Y6V0	327-341	Piccolo protein (Aczonin) (DJ0897G10.1) (Fragments) 
TKTPPPRPPLPTQQ	13455.5	2117.9	5	Q9NSG0	388-402	Rho-GTPase-activating protein 8 
CAVGPNRPPTVSQP	968.7	203.8	2	Q9UFD8	131-145	Hypothetical protein (Fragment) 
PPPKPNRPPNVDLT	2890.2	946.8	2	O15117	355-369	FYN-binding protein (FYN-T-binding protein) (FYB-120/1
PSQPPPRPPPDYLR	1785.6	506.5	4	Q9H013	786-800	ADAM 19 precursor (EC 3.4.24.-) (A disintegrin and me
SLPSPSKPPIQQPT	94.9	56.4	2	Q9Y6V0	260-274	Piccolo protein (Aczonin) (DJ0897G10.1) (Fragments) 
GQDKPVKPPTKKSE	232.2	184.3	5	P20810	625-639	Calpain inhibitor (Calpastatin) (Sperm BS-17 componen
RLRLPPKPPPPLQP	6033.6	1683.5	3	Q14296	184-198	Fas-activated serine/threonine kinase (EC 2.7.1.-) (F
EPPPPQKPPPPNSK	2241.4	1543.4	2	Q03111	455-469	ENL protein 
PGPVPPRPPAAEPP	330.7	193.1	6	Q9H3S7	1093-1107	Protein tyrosine phosphatase HD-PTP (Protein tyrosine p
ALPSPLRPPAPPLP	1953.0	238.6	5	Q9NR83	285-299	GLUT4 enhancer factor 
HPGKPERPPPQGGN	793.9	477.0	8	P10163	94-108	Salivary proline-rich protein PO precursor (Allele S) 
CLGLPSRPPSQLSG	101.3	59.4	2	Q8TBS2	64-78	Similar to hypothetical protein MGC15548 (Fragment) 
VPKPPPKPPSPPAP	351.9	100.6	3	P17405	180-194	Sphingomyelin phosphodiesterase precursor (EC 3.1.4.12
VAPRPARPPGDLGP	629.9	432.4	2	O00144	174-188	Frizzled 9 precursor (Frizzled-9) (Fz-9) (hFz9) (FzE6
PPAPPLRPPGPPTG	3739.0	1870.0	2	Q9Y2W2	415-429	SH3 domain-binding protein SNP70 (NPW38-binding protein N
FDGRPTKPPPNSYS	351.1	250.5	3	P17480	292-306	Nucleolar transcription factor 1 (Upstream binding fa
APQPPGRPPTPGPP	819.8	240.3	2	Q14957	973-987	Glutamate 
RPTVPARPPATHPR	14849.0	5712.8	2	Q8TDP0	171-185	Apical protein 2 
DVVPPIKPPKEIED	54.5	21.7	2	O14967	255-269	Calmegin precursor 
PTRPPSRPPSRPSR	19944.7	1491.4	2	Q99700	579-593	Ataxin-2 
PGVPPARPPPLTKV	10038.6	3995.9	3	Q9HCH0	869-883	Hypothetical protein KIAA1602 (Fragment) 
SGAPPTKPPTTPVG	65.4	28.8	3	P54259	267-281	Atrophin-1 (Dentatorubral-pallidoluysian atrophy prot
YGLSPLRPPSVLPP	118.3	79.1	2	O14686	2329-2343	ALR 
PPQPPQRPPPPTGL	9826.6	1908.4	2	O15056	1050-1064	Synaptojanin 2 (EC 3.1.3.56) (Synaptic inositol-1,4
SVIPPDRPPGASAG	72.8	50.9	2	O43147	533-547	Hypothetical protein KIAA0397 (Fragment) 
EQPPPGRPPLRLED	92.4	82.1	2	Q9Y334	62-76	NG37 
EASGPERPPALLQE	62.6	32.5	2	Q03431	573-587	Parathyroid hormone/parathyroid hormone-related pepti
PSLRPLKPPPPPRQ	4593.5	320.8	2	Q96DL6	53-67	Hypothetical protein FLJ32794 
DMAIPSKPPAASPE	80.0	37.1	3	Q8TEH3	531-545	FLJ00224 protein (Fragment) 
VLALPGKPPFLTQL	473.9	546.5	2	P05771	392-406	Protein kinase C, beta type (EC 2.7.1.-) (PKC-beta) (
RSRVPVRPPQQYSD	831.2	460.8	2	Q92560	382-396	BRCA1 associated protein 1 (MYELOBLAST KIAA0272) (BRCA1 a
GPILPKKPPVKPPT	1803.4	2234.9	5	Q9ULW0	414-428	Restricted expression proliferation associated protei
NTAKPTRPPSESSS	141.4	111.9	2	Q9Y2E7	460-474	Hypothetical protein KIAA0938 
RQIPPYRPPQQGPP	68.0	17.1	3	Q15532	247-261	SSXT protein (Synovial sarcoma, translocated to X chr
APFLPPKPPPPIIV	1324.8	699.1	3	Q9BYZ6	230-244	DBC2 
ISTPPSRPPQVKTA	1955.7	652.0	2	Q01826	463-477	DNA-binding protein SATB1 (Special AT-rich sequence b
RPAKPHKPPGSMGL	5255.5	4362.3	2	O60292	677-691	Hypothetical protein KIAA0545 (Fragment) 
KPASPKKPPPGERR	778.8	851.0	4	Q9UQ36	1183-1197	RNA binding protein (Fragment) 
RQGPPQKPPGPAGP	325.0	189.3	2	P17600	586-600	Synapsin I (Brain protein 4.1) 
FGDLPRKPPLPSSA	994.2	369.7	2	Q96QH2	422-436	Adaptor molecule-1 
SPPSPDRPPHSQTS	69.3	59.0	2	Q03164	2117-2131	Zinc finger protein HRX (ALL-1) (Trithorax-like prot
VSGPPRKPPGTVAG	63.4	23.0	5	O00255	515-529	Menin 
PSAPPAKPPSTQRA	254.4	199.6	2	O60904	189-203	Sperm protein 
KEMVPAKPPKGLVG	276.1	228.6	3	Q99651	220-234	Acetolactate synthase homolog 
PKKPPVKPPTEPIG	64.2	21.2	5	Q9ULW0	418-432	Restricted expression proliferation associated protei
LTPVPSKPPVTPAT	37.0	22.0	2	Q03112	565-579	Ecotropic virus integration 1 site protein 
DDEPPARPPPPPPA	54.3	10.3	4	Q9NQC3	135-149	Reticulon 4 (Neurite outgrowth inhibitor) (Nogo prote
KANSPEKPPEAGAA	47.6	28.2	4	Q9UFC0	257-271	Hypothetical protein (Fragment) 
PPGKPERPPPQGGN	760.0	325.7	5	P10163	115-129	Salivary proline-rich protein PO precursor (Allele S)
RLTSPLRPPEGVRL	1038.8	371.4	2	O75467	160-174	Zinc finger protein 324 (Zinc finger protein ZF5128) 
FTGPPQKPPRLGAQ	76.1	49.2	2	Q14289	851-865	Protein tyrosine kinase 2 beta (EC 2.7.1.112) (Focal 
VTDLPKKPPPPEVT	58.7	33.1	7	Q96QH2	87-101	Adaptor molecule-1 
LGRLPSRPPLPGSG	14750.9	5971.0	2	Q9Y570	9-23	Protein phosphatase methylesterase-1 
ALHVPAKPPRAAAA	526.2	561.2	2	Q8WXD9	1334-1348	Cask-interacting protein 1 
YQGGPPRPPMGMRP	613.7	325.9	4	O43670	455-469	Zinc finger protein 207 
PPARPPRPPYPPRR	19994.7	2876.3	3	AAH27972	518-532	Similar to cerebroglycan 
RPALPGRPPRWLNR	13353.4	1721.0	2	Q8TDZ8	103-117	BS 3076 (Fragment) 
VPQKPERPPLPPKP	13820.0	1734.7	2	Q96C88	96-110	Similar to hypothetical protein FLJ20967 
RGGPPCKPPAPEDE	33.5	9.7	3	P48634	419-433	Large proline-rich protein BAT2 (HLA-B-associated tra
IKPFPSRPPVLTQE	437.2	119.0	2	Q9P2K1	327-341	Hypothetical protein KIAA1345 (Fragment) 
ASQSPKKPPAKDPL	60.6	19.3	2	Q9NTY7	879-893	DJ120N9.1 (KIAA0656 protein (Similar to clathrin assembly
GGASPLRPPGAGPQ	80.4	40.6	4	Q9H013	877-891	ADAM 19 precursor (EC 3.4.24.-) (A disintegrin and me
LLPGPGRPPPPPTK	3235.0	853.5	2	Q9UJJ7	274-288	C321D2.1 (Ribosomal large subunit pseudouridine synthase 
VPLPPARPPTRDNP	592.2	303.0	2	Q13191	775-789	Signal transduction protein CBL-B (SH3-binding protei
GVSKPRKPPMVMTP	327.9	319.3	2	Q9Y6X0	438-452	SET-binding protein (SEB) (Hypothetical protein KIAA0437)
PGPFPPRPPGPLGP	1926.4	721.8	3	Q9BW18	356-370	Similar to cleavage and polyadenylation specific factor 6
GPSSPQKPPTPEET	57.4	33.9	2	P18887	443-457	DNA-repair protein XRCC1 
ESGRPIKPPRKDLP	1954.3	981.3	2	P25440	318-332	Bromodomain-containing protein 2 (RING3 protein) 
ILGSPARPPFSFQP	1553.4	590.5	2	Q96C66	716-730	Similar to RIKEN cDNA 1810073N04 gene 
VKKIPKKPPAPDPF	2739.4	2719.7	2	Q9UQN5	1344-1358	Rho kinase 
RGFLPYRPPRPAFF	13695.7	2249.5	2	Q96RT6	725-739	CTAGE-2 
KIPKPPKPPKPPRP	9989.5	2887.0	4	Q9Y6N4	503-517	PHD-finger protein 
CLSLPDKPPPQPQQ	59.6	33.2	2	P42695	1464-1478	Hypothetical protein KIAA0056 (Fragment) 
KIIPPKKPPTKVVP	132.1	83.6	2	Q8WZ42	11374-11388	Titin 
ITVSPNKPPAVSPG	59.3	37.2	3	Q9UFP7	465-479	Hypothetical protein 
PPALPPKPPKPMTS	2514.1	2247.7	3	Q92569	33-47	Phosphatidylinositol 3-kinase regulatory gamma subunit 
PSPSPARPPGTCPP	67.6	55.1	2	Q8TDP0	823-837	Apical protein 2 
QPQGPPRPPQGGRP	210.3	101.0	6	P04280	312-326	Salivary proline-rich protein precursor (Clones CP3, 
PPPLPNKPPPEDYY	92.7	51.4	2	Q8TED9	137-151	FLJ00258 protein (Fragment) 
STAGPLRPPPPGAG	1852.3	850.9	2	Q9Y6T1	410-424	BC85722_1 
SSGPPPKPPVSSGS	122.2	12.3	2	Q9NR59	803-817	Ser/arg-rich pre-mRNA splicing factor SR-A1 
KAFPPPRPPPPNWE	13605.6	4634.1	2	Q9ULL8	1100-1114	Hypothetical protein KIAA1202 (Fragment) 
QPGSPRKPPMDEKS	68.3	39.3	4	P08263	197-211	Glutathione S-transferase A1 (EC 2.5.1.18) (GTH1) (HA
SPVLPARPPPPPLP	1524.6	823.4	2	O75412	1038-1052	Latent transforming growth factor-beta binding protein 
DQIPPNKPPWFDQP	46.9	45.0	2	O00302	379-393	ERPROT 213-21 
PPPIPKKPPKGKFP	3888.5	1766.0	3	Q9P1A6	952-966	Disks large-associated protein 2 (DAP-2) (SAP90/PSD-9
RPVLPQRPPEERPP	419.9	217.0	3	Q9BXX0	822-836	Extracellular glycoprotein EMILIN-2 precursor 
LGLPPGKPPSSSPL	45.5	22.6	2	Q9H7S9	349-363	Hypothetical protein FLJ14299 
APEPPPRPPPALSP	2329.1	1435.1	2	Q96NP9	14-28	Hypothetical protein FLJ30373 
PQPPPPKPPRPQPP	3386.4	1952.9	2	P35556	29-43	Fibrillin 2 precursor 
TAPLPIRPPSGTKK	1099.4	914.8	2	Q9UBS0	458-472	Ribosomal protein S6 kinase beta 2 (EC 2.7.1.-) (S6K-
QVDPPERPPPPPSD	275.2	251.5	2	Q9H292	194-208	Mucolipin 1 
EIPKPIKPPTYQVL	62.9	16.1	4	O60504	440-454	Vinexin (SH3-containing adaptor molecule-1) (SCAM-1) 
DKCPPPRPPTSPYP	4533.6	1333.6	3	O14607	862-876	Ubiquitously transcribed Y chromosome tetratricopeptid
TGGGPGRPPDWTPH	668.0	99.6	2	Q9BZS0	2280-2294	Kappa B and V(D)J recombination signal sequences bindin
LGASPAKPPSPGAP	102.5	34.9	2	Q8WXD9	1320-1334	Cask-interacting protein 1 
PAVPPARPPTAQEV	509.1	32.0	2	Q9ULT2	697-711	Hypothetical protein KIAA1138 (Fragment) 
KYCGPYKPPGILKQ	47.7	14.2	2	P20933	176-190	N(4)-(beta-N-acetylglucosaminyl)-L-asparaginase precu
QAQLPPKPPAWAWA	118.6	22.4	2	P54098	158-172	DNA polymerase gamma subunit 1 (EC 2.7.7.7) (Mitochon
AVAPPARPPRPPYP	9577.4	4049.1	3	AAH27972	515-529	Similar to cerebroglycan 
PPPPPTKPPETEAQ	63.1	33.2	2	Q9UJJ7	281-295	C321D2.1 (Ribosomal large subunit pseudouridine synthase 
QGAGPSRPPTPGRN	2219.4	603.3	3	O95398	328-342	Rap1 guanine-nucleotide exchange factor 
KACRPIKPPGPPIN	2115.4	323.6	3	Q8WZ42	18722-18736	Titin 
CWGGPWRPPPPGFW	1286.0	481.8	3	Q8TC90	86-100	Similar to RIKEN cDNA 4921510H08 gene 
PDHRPPRPPQPPPP	1368.2	361.5	2	P51511	326-340	Matrix metalloproteinase-15 precursor (EC 3.4.24.-) (
AERPPSKPPPVELR	67.4	46.1	2	Q14203	913-927	Dynactin 1 (150 kDa dynein-associated polypeptide) (D
GQQLPPRPPQSSSV	485.7	226.2	2	O15027	229-243	Hypothetical protein KIAA0310 (Fragment) 
LQLGPSRPPTGEAL	62.4	27.5	2	Q9NXY3	388-402	FLJ00002 protein (Fragment) 
ETSGPERPPEKPRK	926.3	1020.5	4	O75408	12-26	Huntingtin interacting protein HYPK (Fragment) 
SLVLPCRPPIGLPP	72.4	25.0	5	Q9UHI4	161-175	NgCAM-related related cell adhesion molecule (Fragment) 
FGTLPPRPPGQDTS	77.3	46.6	3	O75336	479-493	Liprin-beta1 
EARKPAKPPVSPKP	1653.3	1575.8	2	Q8WXD9	1216-1230	Cask-interacting protein 1 
PREGPGRPPLDGRD	58.8	26.5	3	Q9H8B2	127-141	Unknown protein 
LPEVPEKPPAGECV	57.1	26.0	2	Q9NVI4	527-541	Hypothetical protein FLJ10715 
SNPVPPRPPPPCLA	11592.8	2976.6	2	Q9UBP0	16-30	Spastin 
SDFSPSKPPSGPGK	63.8	22.1	3	Q9BZH6	185-199	WD-repeat protein 11 
FVLVPLRPPSPARS	17328.0	6975.5	2	O75055	1510-1524	Hypothetical protein KIAA0467 (Fragment) 
LGHPPAKPPLPPGP	263.9	167.7	2	Q96QH2	497-511	Adaptor molecule-1 
SPAPPHKPPNTREN	78.5	37.7	3	P51816	884-898	Fragile X mental retardation 2 protein (Protein FMR-2
KKPVPARPPPPTNF	11909.4	905.1	2	AAH28697	228-242	Similar to rab11-binding protein 
QVIGPHRPPELHDR	82.5	54.2	2	P20813	329-343	Cytochrome P450 2B6 (EC 1.14.14.1) (CYPIIB6) (P450 II
HDDPPQKPPRSITL	132.9	45.3	3	Q9Y5K9	654-668	E2a-Pbx1-associated protein (Fragment) 
KPQPPARPPPPVLP	10881.3	3113.3	5	Q9UKL5	750-764	ALG-2 interacting protein 1 
SGSRPRKPPPRKHT	3721.0	1376.0	2	Q9P189	81-95	PRO1855 
LGPVPHRPPFEPGS	41.8	22.0	3	P54259	848-862	Atrophin-1 (Dentatorubral-pallidoluysian atrophy prot
GGGSPEKPPSRRRP	498.6	132.8	2	O95153	1407-1421	Peripheral benzodiazepine receptor interacting protein 
MDFSPPRPPYPSYP	978.1	131.2	2	Q14934	712-726	Nuclear factor of activated T-cells, cytoplasmic 4 (T
GHTLPPKPPSPRGT	4693.1	3406.3	4	Q9HBQ2	154-168	Hypothetical protein 
GLGGPQKPPPHTEP	79.9	51.7	2	Q9H4M7	492-506	Phosphoinositol 3-phosphate binding protein-1 
CQPGPAKPPAHRPC	176.2	138.1	2	Q9NPM2	248-262	ADAMTS7, alternatively spliced product (Fragment) 
DRPKPPRPPTGRPS	7645.7	5189.9	2	P51512	320-334	Matrix metalloproteinase-16 precursor (EC 3.4.24.-) (
EGNRPKKPPPPSAP	2133.1	743.4	3	Q9NYR0	332-346	C-Cbl-interacting protein 
TRSPPPRPPPPAIN	13260.0	2643.2	3	Q9BQL3	97-111	DJ1175I6.1 (Ras inhibitor JC265 (Ras association (RalGDS/A
PPALPPKPPKAKPA	4315.6	3872.7	2	O00459	298-312	Phosphatidylinositol 3-kinase regulatory beta subunit
CTPRPARPPSPTEQ	9445.5	6076.6	2	Q96ML3	75-89	Hypothetical protein FLJ32203 
FDGSPEKPPEDDSD	36.7	18.9	3	O94885	388-402	Hypothetical protein KIAA0790 (Fragment) 
VNIVPKKPPLLDRP	114.3	72.8	2	Q96NB9	30-44	Hypothetical protein FLJ31128 
EDVKPFKPPLSDAE	58.1	26.9	2	Q9UJV1	144-158	MG81 protein (Fragment) 
TPTVPLKPPPPLTL	903.6	816.0	2	Q9HD71	354-368	Hypothetical nuclear factor SBBI22 
PPGLPPRPPLSSSS	5469.5	2984.2	2	Q13470	532-546	Tyrosine kinase 
TNFPPPRPPPPSRP	11220.5	4158.2	2	AAH28697	239-253	Similar to rab11-binding protein 
RGGPPPRPPPRQSL	17175.1	6888.2	3	Q9HCU4	2874-2888	FLAMINGO 1 
PSDLPKKPPKPEFG	257.5	241.5	2	Q96QH2	28-42	Adaptor molecule-1 
ESSRPVKPPKKDVP	96.9	62.1	2	O60885	322-336	Bromodomain-containing protein 4 (HUNK1 protein) 
QQPGPAKPPTQQVG	30.3	19.4	2	Q9Y6V0	366-380	Piccolo protein (Aczonin) (DJ0897G10.1) (Fragments) 
SQPGPAKPPAQPSG	130.3	64.6	2	Q9Y6V0	287-301	Piccolo protein (Aczonin) (DJ0897G10.1) (Fragments) 
KSQGPAKPPPPRKP	7678.8	1011.6	3	Q13444	758-772	ADAM 15 precursor (EC 3.4.24.-) (A disintegrin and me
TTRRPPRPPGSSRK	11113.4	1442.2	3	Q9C0H3	154-168	Hypothetical protein KIAA1690 (Fragment) 
RRNVPMKPPDEAKV	146.7	34.8	3	Q9H5Q5	226-240	Hypothetical protein FLJ23177 
VTIRPLRPPQRARL	11369.7	1852.2	5	O15211	317-331	Ral guanine nucleotide dissociation stimulator-like 2
KGSKPVRPPAPGHG	21219.3	1634.9	5	Q9UH43	133-147	DJ1014D13.3 (Novel protein) (Fragment) 
PPPPPERPPPIPPD	74.8	34.6	3	Q13191	554-568	Signal transduction protein CBL-B (SH3-binding protei
VVPVPERPPEPRAM	860.3	552.2	2	O94820	840-854	Hypothetical protein KIAA0712 
PREFPFKPPSIYMI	518.9	553.7	2	Q96T84	67-81	Ubiquitin conjugating enzyme 6 
PPSRPSRPPSHPSA	20323.0	6822.5	2	Q99700	586-600	Ataxin-2 
TIPKPPKPPDKPLM	1752.0	2314.3	2	O43539	57-71	BAF57 
YTCKIFRPPRASHC	324.6	157.1	4	Q9Y397	160-173	CGI-89 protein 
RSQTPERPAKKIRE	586.6	134.0	2	Q9Y2N3	421-434	Nuclear envelope pore membrane protein POM 121 (Pore membrane protein of 121 kDa) (P145) 
LQGIFTRPSKLTRQ	210.3	87.9	3	O43611	94-107	PROBABLE CLIP PROTEIN (FRAGMENT) 
NTFHILRPTKAPGF	256.3	51.8	3	Q9Y2L0	734-747	KIAA1007 protein (Fragment) 
LDNALIRPGRFDMQ	80.5	38.4	4	Q9Y2Q2	234-247	FtsH homolog 
EQGGLLRPERDHVE	66.9	66.9	2	Q9ULV5	88-101	Heat shock factor protein 4 (HSF 4) (Heat shock transcription factor 4) (HSTF 4) (hHSF4) 
ESRDITRPSRPASY	192.5	39.9	5	O60298	756-769	KIAA0551 protein (Fragment) 
TENAPCRPLRRRRK	1651.8	386.8	4	Q9ULR8	121-134	KIAA1152 protein (Fragment) 
IRGLLARPAKLQVQ	54.1	0.2	2	P07202	539-552	Thyroid peroxidase precursor (EC 1.11.1.8) (TPO) 
EREFLERPSRDHLY	107.9	42.0	6	Q12968	137-150	Nuclear factor of activated T-cells, cytoplasmic 3 (T cell transcription factor NFAT4) (NF-ATc3) (NF-AT4) (NFATx) 
SGVLLVRPSRLSSS	210.1	73.8	8	P11362	439-452	Basic fibroblast growth factor receptor 1 precursor (EC 2.7.1.112) (FGFR-1) (bFGF-R) (Fms-like tyrosine kinase-2) (c-fgr) 
RPHAPGRPARGKVQ	1267.5	463.3	3	Q16439	323-336	CANDIDATE TUMOR SUPPRESSOR PROTEIN 
PLRPILRPRKYPNR	4851.2	2553.9	2	P11161	316-329	Early growth response protein 2 (EGR-2) (Krox-20 protein) (AT591) 
SASEFDRPLRPIVV	54.0	54.0	2	O76074	102-115	cGMP-specific 3',5'-cyclic phosphodiesterase (EC 3.1.4.17) (CGB-PDE) (cGMP-binding cGMP-specific phosphodiesterase) 
VASGPSRPGREEHI	430.5	300.5	2	Q04671	237-250	P protein (Melanocyte-specific transporter protein) 
EKGQPSRPTKSKDA	142.9	91.0	2	Q9NSC3	29-42	Zinc finger protein SALL1 
NMNRFDRPDRNVRQ	451.6	436.2	3	Q9ULU1	327-340	KIAA1128 protein (Fragment) 
FLAKIARPKKRAET	190.5	52.2	2	P78508	165-178	ATP-sensitive inward rectifier potassium channel 10 (Potassium channel, inwardly rectifying, subfamily J, member 10) (Inward rectifier K+ channel Kir1.2) (ATP-dependent inwardly rectifying potassium channel Kir4.1) 
SGTALLRPLRPKPP	152.7	87.8	2	Q92766	106-119	RAS-responsive element binding protein 1 (RREB-1) 
KFLDPSRPYKCTVC	86.2	21.1	2	Q15911	1537-1550	Alpha-fetoprotein enhancer binding protein (AT motif-binding factor) (AT-binding transcription factor 1) 
TMCCIYRPLKPRTN	119.8	8.3	3	Q9H296	344-357	Calcium transport protein CaT1 
SQQNFHRPVKVRKK	99.7	44.1	3	Q9UI45	537-550	PHD finger protein 3 
FNQALGRPEKIHNK	100.2	34.2	2	Q9UHP3	379-392	Ubiquitin carboxyl-terminal hydrolase 25 (EC 3.1.2.15) (Ubiquitin thiolesterase 25) (Ubiquitin-specific processing protease 25) (Deubiquitinating enzyme 25) (USP on chromosome 21) 
HGSFLARPSRKNQG	307.8	0.8	2	P29350	24-37	Protein-tyrosine phosphatase, non-receptor type 6 (EC 3.1.3.48) (Protein-tyrosine phosphatase 1C) (PTP-1C) (Hematopoietic cell protein-tyrosine phosphatase) (SH-PTP1) (Protein-tyrosine phosphatase SHP-1) 
LCYCLYRPRKYLYV	288.3	56.7	2	Q9Y6D4	264-277	Microrchidia 
RVPIPPRPVKPDYR	6029.6	2044.8	2	Q9UD05	286-299	MIG-6=MITOGEN-INDUCIBLE GENE MIG-6 PRODUCT 
APVPLLRPHRPSGP	704.4	131.8	2	O15450	763-776	P160 (Fragment) 
FSFSLPRPGRRGSR	2080.3	578.0	2	O00538	575-588	F25B3.3 KINASE LIKE PROTEIN 
LEQLLLRPERPGDT	146.9	57.0	4	O43157	127-140	KIAA0407 protein 
ICTKLVRPKRKHGT	97.8	67.2	3	P42679	203-216	Megakaryocyte-associated tyrosine-protein kinase (EC 2.7.1.112) (Tyrosine-protein kinase CTK) (Protein kinase HYL) (Hematopoietic consensus tyrosine-lacking kinase) 
CDKAFCRPDKLRLH	54.6	38.7	3	Q9NQV6	563-576	PR-domain zinc finger protein 10 
XSQHFGRPRRADHE	70.4	38.7	3	P39189	108-121	Alu subfamily SB sequence contamination warning entry 
NFGNLPRPGRGARG	1340.9	888.1	2	Q9NYJ2	360-373	Intracellular hyaluronan-binding protein 
KLDTPLRPARQQPT	1388.1	578.2	4	Q14775	472-485	Ly-9 protein precursor (Fragment) 
KVHVPARPYRVLNN	1732.1	398.3	2	P46013	726-739	Antigen KI-67 
ATCRFYRPPRCSHC	400.4	89.2	2	Q9C0B5	150-163	KIAA1748 protein (Fragment) 
EASSPARPSKHSVG	211.4	94.2	3	Q92932	121-134	Protein-tyrosine phosphatase X precursor (EC 3.1.3.48) (R-PTP-X) (Islet cell autoantigen related protein) (ICAAR) (IAR) (Phogrin) 
IIHVISRPLKAPPA	71.7	35.4	3	Q9NRY3	784-797	CD44-like precursor FELL 
LVIRLPRPPKVLRL	2111.0	243.4	2	Q9HC66	56-69	Hemochromatosis splice variant 388-2283del,intron6ins 
NSPTLERPGRKRKW	81.5	67.9	2	Q9H247	116-129	NMN adenylyltransferase (EC 2.7.7.1) 
APANLERPVRYIRK	180.5	75.2	4	Q9NYB9	126-139	Abl-interactor protein 2b 
EMPHLARPIKVESP	158.2	85.7	3	Q08050	469-482	Forkhead box protein M1 (Forkhead-related protein FKHL16) (Hepatocyte nuclear factor 3 forkhead homolog 11) (HNF-3/fork-head homolog-11) (HFH-11) (Winged helix factor from INS-1 cells) (M-phase phosphoprotein 2) (MPM-2 reactive phosphoprotein 2) (Transcription factor Trident) 
RHWRPWRPDKTKKQ	568.5	60.2	2	Q9NWH6	590-603	Hypothetical protein (Fragment) 
RDFIISRPTKLKSL	182.3	39.9	2	Q9Y6K5	932-945	2'-5'-oligoadenylate synthetase 3 (EC 2.7.7.-) ((2-5')oligo(A) synthetase 3) (2-5A synthetase 3) (p100 OAS) (p100OAS) 
GNANIQRPCRKSVN	165.8	31.5	2	Q9NRA6	251-264	Neuromedin U receptor 2 (G protein-coupled receptor TGR-1) 
HHGRIGRPPKYRKI	149.5	53.8	3	Q9Y4C9	401-414	KIAA0681 PROTEIN (DJ138B7.3.2) (FRAGMENT) 
PRKYPNRPSKTPVH	57.5	57.5	2	P11161	323-336	Early growth response protein 2 (EGR-2) (Krox-20 protein) (AT591) 
QFPKLDRPTKQMRE	132.8	42.6	3	P78524	721-734	P126 (P70) 
YAMGFNRPSKIQEN	244.2	55.1	2	Q9UMR2	108-121	ATP-dependent RNA helicase DDX19 (DEAD-box protein 19) (DEAD-box RNA helicase DEAD5) 
AATQPLRPPRGTAA	1477.1	643.6	2	P53814	641-654	Smoothelin 
VMARLSRPERPDLV	1162.0	702.7	2	Q9HCS7	3-16	XAB2 
AVKVFHRPWRRGWH	38.8	38.8	2	O60449	754-767	DEC-205 
ADVDPQRPPRPEVK	125.3	64.0	3	Q9ULR6	191-204	KIAA1154 protein (Fragment) 
VVSSPPRPVRHGDM	2051.3	738.1	3	Q9Y6A1	387-400	Protein O-mannosyl-transferase 1 
EIGFPGRPGRPGMN	108.0	108.0	2	P39060	984-997	Collagen alpha 1(XVIII) chain precursor 
PAPSLPRPERKSIV	143.4	80.9	2	Q99941	295-308	Cyclic-AMP-dependent transcription factor ATF-6 beta (Activating transcription factor 6 beta) (ATF6-beta) (cAMP responsive element binding protein-like 1) (cAMP response element binding protein-related protein) (Creb-rp) (G13 protein) 
SQSFIIRPQKEGER	87.4	59.6	4	Q05397	355-368	Focal adhesion kinase 1 (EC 2.7.1.112) (FADK 1) (pp125FAK) (Protein-tyrosine kinase 2) 
TPDLLPRPPRLLLL	94.4	24.6	3	Q9NRA0	137-150	Sphingosine kinase 2 (EC 2.7.1.-) (SK 2) (SPK 2) 
EKIPFERPFRRPNA	123.1	21.7	3	Q9NVW8	327-340	CDNA FLJ10462 fis, clone NT2RP1001494, weakly similar to MALE STERILITY PROTEIN 2 
LTKVFFRPGKFAEF	199.0	82.4	3	Q9UM54	753-766	Myosin VI 
RYLAICRPLRARVL	942.6	53.9	2	O43193	136-149	Motilin receptor (G protein-coupled receptor GPR38) 
TRYMFSRPFRKHGV	534.1	95.2	2	P46778	10-23	60S ribosomal protein L21 
FVLRPLRPCRRYST	18831.9	5490.8	2	Q14539	22-35	Motor protein (Fragment) 
AEEPLHRPKKELSA	70.2	70.2	2	P42858	83-96	Huntingtin (Huntington's disease protein) (HD protein) 
GSWCPMRPKKEAMK	1876.1	231.9	2	O75928	422-435	PROTEIN INHIBITOR OF ACTIVATED STAT PROTEIN PIASX 
HSFLINRPGKVKYM	117.4	24.3	2	Q9H5T1	190-203	CDNA: FLJ23082 fis, clone LNG06451 
SFAYPNRPDRPVLK	245.4	121.9	6	Q03519	474-487	Antigen peptide transporter 2 (APT2) (Peptide transporter TAP2) (Peptide transporter PSF2) (Peptide supply factor 2) (PSF-2) (Peptide transporter involved in antigen processing 2) 
QQQLLQRPPRDAQQ	106.5	34.9	2	O15350	392-405	Tumor protein p73 (p53-like transcription factor) (p53-related protein) 
QPVNPPRPFKHSER	1250.2	589.7	3	Q9Y381	268-281	CGI-72 protein 
FNRYLCRPRRVEMA	204.3	127.0	3	O43365	212-225	Homeobox protein Hox-A3 (Hox-1E) 
DKADLIRPKRKYEK	64.3	35.1	2	Q9H2F5	327-340	Enhancer of polycomb 
HKAHLIRPRRLTPG	1793.7	1460.4	2	O60281	1125-1138	KIAA0530 protein (Fragment) 
SSPEPPRPAKRPRR	180.7	72.5	2	Q9P2A7	954-967	KIAA1441 protein (Fragment) 
QALYFCRPFRENVL	223.7	118.5	2	Q9H9T8	51-64	CDNA FLJ12552 fis, clone NT2RM4000712, moderately similar to Homo sapiens ubiquitin hydrolyzing enzyme I (UBH1) mRNA 
PLISFPRPVKTTWL	171.7	76.0	4	Q9P2D6	185-198	KIAA1411 protein (Fragment) 
TKIMFNRPKKKNAI	111.5	49.0	3	O75521	116-129	Peroxisomal 3,2-trans-enoyl-CoA isomerase (EC 5.3.3.8) (Dodecenoyl-CoA delta-isomerase) (D3,D2-enoyl-CoA isomerase) (DBI-related protein 1) (DRS-1) (Hepatocellular carcinoma-associated antigen 88) 
TRYSPYRPYRCVHQ	913.2	325.8	2	O60281	946-959	KIAA0530 protein (Fragment) 
GYGLLVRPSRVRRA	746.7	689.3	3	O75134	505-518	KIAA0639 protein (Fragment) 
PRVDPYRPVRLPMQ	174.8	67.9	5	Q93074	1800-1813	Hypothetical protein KIAA0192 (Fragment) 
APPRLARPPRFYEA	204.8	74.1	2	Q9HAH7	279-292	Hypothetical 42.3 kDa protein 
IDPAILRPGRLDQL	87.0	31.0	2	P55072	629-642	Transitional endoplasmic reticulum ATPase (TER ATPase) (15S Mg(2+)-ATPase p97 subunit) (Valosin containing protein) (VCP) 
RQQTLPRPMKTLQR	67.7	9.1	2	O43161	2760-2773	BASSOON PROTEIN (KIAA0434) (FRAGMENT) 
EVFFPPRPERVEHN	121.5	83.0	2	Q16530	104-117	PMS2L13 PROTEIN (PMS3 PROTEIN) (HPMS3 PROTEIN) (FRAGMENT) 
SEDDFYRPSREQPL	92.5	25.0	2	Q9Y4G2	445-458	KIAA0356 protein (Fragment) 
GAARLGRPGRSCLP	128.6	128.5	2	P34925	3-16	Tyrosine-protein kinase RYK precursor (EC 2.7.1.112) 
SAPSPARPARTQGP	4594.2	2483.5	2	Q9NPI5	198-211	AK001663 hypothetical protein 
AILTLPRPVRASLP	1390.5	1106.0	2	Q9NQ75	154-167	HEF like Protein 
EKGELGRPGRKGRP	163.8	84.9	7	Q9Y215	121-134	Acetylcholinesterase collagenic tail peptide precursor (AChE Q subunit) (Acetylcholinesterase-associated collagen) 
ALPPPPRPDRGPPG	4516.3	853.7	2	Q02833	302-315	Protein c11orf13 (HRAS1-related cluster protein 1) 
EDFVPFRPRRSPRM	2629.9	843.3	2	Q14202	277-290	Zinc finger protein 261 (DXS6673E protein) 
SAHTPGRPPRVTKD	267.7	25.1	2	Q9UGB8	794-807	DJ579N16.2 (SET binding factor 1) (Fragment) 
SQGPPPRPGKPEGP	3226.5	1505.2	6	Q9UCT9	1-14	PRG=PROLINE-RICH GLYCOPROTEIN 
GSGKPSRPSKPIVA	1347.2	811.7	2	Q15598	1240-1253	Titin (Fragment) 
FNKYLCRPRRVEIA	155.6	81.0	3	O43364	164-177	Homeobox protein Hox-A2 
SSTNPFRPQKVCSF	1345.1	881.6	2	P30670	54-67	Guanine nucleotide-binding protein G(I)/G(S)/G(O) gamma-5 subunit 
RSRSLHRPAKTSEL	187.4	25.3	2	O95996	1839-1852	APCL PROTEIN 
LLIIISRPARLLEC	87.4	29.0	2	O60307	271-284	KIAA0561 PROTEIN (FRAGMENT) 
FNKYLSRPKRFEVA	110.7	82.2	2	P50219	263-276	Homeobox protein HB9 
ILAKISRPKKRAKT	58.3	28.9	3	P48048	178-191	ATP-sensitive inward rectifier potassium channel 1 (Potassium channel, inwardly rectifying, subfamily J, member 1) (ATP-regulated potassium channel ROM-K) (Kir1.1) 
CVGRPTRPCRGPWR	5866.7	603.8	2	Q9HBQ8	81-94	Hypothetical 15.5 kDa protein 
DDSVILRPSKSVKL	166.8	50.9	3	Q9Y2R2	666-679	Protein-tyrosine phosphatase, non-receptor type 22 (EC 3.1.3.48) (Hematopoietic cell protein-tyrosine phosphatase 70Z-PEP) (Lymphoid phosphatase) (LyP) 
GNLDIQRPKRKRKN	48.7	46.0	2	Q12972	185-198	Nuclear inhibitor of protein phosphatase-1 (NIPP-1) (Protein phosphatase 1, regulatory inhibitor subunit 8) 
TPRPLARPARPNLS	610.1	442.3	2	Q9Y6C2	143-156	EMILIN PRECURSOR 
LNPDFSRPNRKYTW	62.4	44.6	3	P35573	181-194	Glycogen debranching enzyme (Glycogen debrancher) 
PDPGFLRPQRAALY	309.8	68.8	2	Q9UGB8	1078-1091	DJ579N16.2 (SET binding factor 1) (Fragment) 
NEPLFVRPPKGSPQ	154.0	67.8	4	Q9H251	2718-2731	Cadherin 23 precursor (Otocadherin) 
PPQVPSRPTRAPPS	12654.1	4651.5	2	Q9UQ16	664-677	KIAA0820 protein (Fragment) 
PSPALPRPSRSSPG	2058.5	1213.7	2	Q9UPX1	609-622	KIAA1029 protein 
VGKAFIRPFREHHI	389.6	5.5	2	Q9GZT0	109-122	Ubiquitin-conjyugating enzyme E2 (CDNA FLJ12966 fis, clone NT2RP2005784, highly similar to Homo sapiens ubiquitin-conjugating enzyme variant Kua (UBE2V) mRNA) 
RLFSIVRPRRLLYM	702.1	94.5	4	Q9UL53	87-100	Dhm1-like protein 
LKGIFTRPSKLTRK	192.3	50.7	2	P30622	114-127	Restin (Cytoplasmic linker protein-170 alpha-2) (CLIP-170) (Reed-Sternberg intermediate filament associated protein) 
GLLLLPRPGRPLDL	88.4	53.8	6	P13497	12-25	Bone morphogenetic protein 1 precursor (EC 3.4.24.19) (BMP-1) (Procollagen C-proteinase) (PCP) (Mammalian tolloid protein) (mTld) 
QLQAPDRPSRELLQ	376.7	157.0	2	Q9H6Q4	405-418	CDNA: FLJ21988 fis, clone HEP06320 
YPQDLPRPLRSREF	95.9	29.3	4	O43734	232-245	Adapter protein CIKS (Connection to IKK and SAPK/JNK) 
LAEGINRPRKGHDA	198.0	113.0	3	O95985	371-384	DNA topoisomerase III beta-1 (EC 5.99.1.2) 
DEPEPPRPRRGSLR	126.3	50.3	3	O43157	1891-1904	KIAA0407 protein 
LDPALLRPGRLDRK	122.7	86.8	3	P43686	317-330	26S protease regulatory subunit 6B (TAT-binding protein-7) (TBP-7) 
RKWYPLRPKKINLD	204.2	103.0	3	Q9NRN8	254-267	DC8 
KRKKPSRPAKTRKR	174.6	198.6	6	Q9UNZ9	85-98	Methyl-CpG binding protein splice variant 1 
EVEMLPRPPKVTKE	63.0	55.2	5	P11532	250-263	Dystrophin 
SGEQLPRPTRGRMR	210.2	55.6	3	Q9H254	103-116	Spectrin beta chain, brain 3 (Spectrin, non-erythroid beta chain 3) (Beta-IV spectrin) 
RILQFPRPVKLEDL	119.0	38.3	2	Q9Y2U5	55-68	Mitogen-activated protein kinase kinase kinase 2 (EC 2.7.1.-) (MAPK/ERK kinase kinase 2) (MEK kinase 2) (MEKK 2) 
YGPNIGRPRKNVIA	166.3	25.6	3	Q9HB39	190-203	Heparanase-like protein HPA2a 
LTVTLQRPTKELHG	192.4	37.8	3	Q9Y2K7	133-146	KIAA1004 protein (Fragment) 
NETGLSRPRRTAMS	153.9	118.1	2	Q15598	1736-1749	Titin (Fragment) 
SIVEFFRPPKEVHL	98.5	18.3	2	Q96RL7	600-613	Chorein (Chorea-acanthocytosis protein) 
DDLEIVRPARRRTP	67.6	9.0	2	Q15598	3286-3299	Titin (Fragment) 
DTPPPSRPEKKKAD	100.9	5.9	2	P12111	1626-1639	Collagen alpha 3(VI) chain precursor 
ELAHLVRPQKCRPY	86.2	6.7	2	P42858	194-207	Huntingtin (Huntington's disease protein) (HD protein) 
SGMAFPRPKRPAPA	629.4	59.1	3	Q9BQ84	245-258	Hypothetical 81.4 kDa protein (MAGE-E1a protein) (MAGE E1a protein) 
ANKILNRPKRYNSG	198.1	1.6	2	P00740	37-50	Coagulation factor IX precursor (EC 3.4.21.22) (Christmas factor) 
LSNCLTRPQKLSPV	105.8	105.8	2	O60673	804-817	DNA polymerase zeta catalytic subunit (EC 2.7.7.7) (hREV3) 
MAQSIYRPSKNLDK	184.6	51.1	2	Q13573	443-456	Nuclear protein SkiP (Ski-interacting protein) (SNW1 protein) (Nuclear receptor coactivator NCoA-62) 
DGRLLYRPNKAGET	44.6	14.0	2	Q9ULH0	399-412	KIAA1250 protein (Fragment) 
PRPSPARPKKSEES	265.2	88.0	2	O94836	564-577	KIAA0731 protein (Fragment) 
SREGPARPYRLKPG	1195.1	176.1	3	Q9ULL4	1157-1170	KIAA1206 protein (Fragment) 
SCQRPGRPARVALP	13462.4	7433.7	4	P98161	2194-2207	Polycystin precursor (Autosomal dominant polycystic kidney disease protein 1) 
DVLSPLRPSRRHFP	2628.8	2126.1	2	Q12756	1091-1104	Kinesin-like protein KIF1A (Axonal transporter of synaptic vesicles) 
PATAPARPLRLPSG	7706.4	5010.4	4	Q9UPV8	1233-1246	KIAA1043 protein (Fragment) 
ELYLLFRPFKGYEG	178.4	109.7	5	Q93062	39-52	RNA-binding protein with multiple splicing (RBP-MS) 
SVCFIGRPWRVVDG	78.1	52.3	2	Q12789	1979-1992	TFIIIC BOX B-BINDING SUBUNIT (TRANSCRIPTION FACTOR (TFIIIC) ALPHA CHAIN) (3' PARTIAL) 
SYRRLDRPTRIRFS	2238.9	539.9	3	Q9H2X0	201-214	Chordin precursor 
LIRFLPRPIRQQLL	3734.0	1964.3	2	Q12789	943-956	TFIIIC BOX B-BINDING SUBUNIT (TRANSCRIPTION FACTOR (TFIIIC) ALPHA CHAIN) (3' PARTIAL) 
LDSALLRPGRIDRK	117.3	10.3	2	P47210	301-314	26S protease regulatory subunit 8 (Proteasome subunit p45) (Thyroid hormone receptor interacting protein 1) (TRIP1) 
KAICFLRPTKENVD	68.6	34.3	2	Q9Y4Z6	67-80	Vacuolar protein sorting 
PECEIERPERLTAA	281.3	102.3	2	Q9UGX2	21-34	DJ402G11.7 (novel protein similar to KIAA0901 and mouse histone deacetylase MHDA2 (isoform 1)) 
VPMPIARPARQTSR	1684.5	370.3	2	Q9Y6R4	202-215	Mitogen-activated protein kinase kinase kinase 4 (EC 2.7.1.-) (MAPK/ERK kinase kinase 4) (MEK kinase 4) (MEKK 4) (MAP three kinase 1) 
EFGLPGRPGRPGLN	141.0	15.0	2	P39059	904-917	Collagen alpha 1(XV) chain precursor 
LREDFVRPLREGIL	207.9	51.8	5	Q9P2E3	383-396	KIAA1404 protein (Fragment) 
AHLPPPRPQRPAET	237.8	52.1	2	Q9UFB1	214-227	Hypothetical 66.8 kDa protein (Fragment) 
ARRPLARPIKPNEI	135.9	105.3	3	O94825	179-192	KIAA0717 protein (Fragment) 
APRYLGRPKKEKTI	69.5	65.1	2	Q9C0B5	292-305	KIAA1748 protein (Fragment) 
PYPLILRPQRGVDL	282.1	31.3	2	P47712	557-570	Cytosolic phospholipase A2 (CPLA2) 
EEEELARPPREQGQ	150.2	16.1	2	Q14767	745-758	LATENT TRANSFORMING GROWTH FACTOR-BETA-BINDING PROTEIN-2 (LTBP-2) 
IKKDLSRPQKPQLV	96.8	47.8	3	P31629	870-883	Human immunodeficiency virus type I enhancer-binding protein 2 (HIV-EP2) 
QAGGPQRPGRVVSL	555.8	80.2	2	Q13671	45-58	Ras interaction/interference protein 1 (Ras inhibitor JC99) 
QASRFQRPGRRMSE	445.0	55.2	2	Q9BZ71	507-520	NIR1 
PAALLYRPVRQYVY	429.5	140.0	2	Q9NZB2	597-610	Protein C9orf10 
IRQILSRPERLLFI	397.6	168.8	4	Q9C000	395-408	NACHT-, LRR- and PYD-containing protein 2 (Death effector filament-forming ced-4-like apoptosis protein) (Nucleotide-binding domain and caspase recruitment domain) (Caspase recruitment domain protein 7) 
FPTVPTRPEKGYIW	425.2	194.0	2	Q99995	108-121	WUGSC:H_RG083M05.2 protein 
GRDFLQRPGRQPQA	134.7	38.4	3	O75016	262-275	LEUCOCYTE IMMUNOGLOBULIN-LIKE RECEPTOR-4 
KTHPLIRPFKTLTE	148.1	53.4	3	Q15413	2649-2662	Ryanodine receptor 3 (Brain-type ryanodine receptor) (RyR3) (RYR-3) (Brain ryanodine receptor-calcium release channel) 
PPQIPSRPVRIPPG	37534.5	4326.9	4	P50570	828-841	Dynamin 2 (EC 3.6.1.50) 
APALPARPHRGLST	37616.3	17468.0	2	Q9UFL7	72-85	Hypothetical 12.7 kDa protein 
MTSSLQRPWRVPWL	226.7	36.3	2	Q13873	1-14	Bone morphogenetic protein receptor type II precursor (EC 2.7.1.37) (BMP type II receptor) (BMPR-II) 
LPPDIERPYKAEPL	95.9	51.1	2	Q9Y4U3	288-301	Hypothetical 38.2 kDa protein (Fragment) 
PSRPPSRPSRPPSH	11424.5	1841.4	2	Q99700	584-597	Ataxin-2 
LPKGLGRPGKGHYW	103.6	36.6	2	Q12946	84-97	Forkhead box protein F1 (Forkhead-related protein FKHL5) (Forkhead-related transcription factor 1) (FREAC-1) (Forkhead-related activator-1) 
FVYNFIRPVKGKVS	121.9	44.1	2	Q9NUW7	10-23	CDNA FLJ11091 fis, clone PLACE1005313 
VPSLPIRPSRAPSR	24757.2	11465.9	3	O43426	1061-1074	Synaptojanin 1 (EC 3.1.3.56) (Synaptic inositol-1,4,5-trisphosphate 5-phosphatase 1) 
KPSRPPRPSRPPPP	45998.6	5617.7	2	O43584	85-98	Atrophin-1 interacting protein 4 (Fragment) 
KNRTFLRPPKVKME	55.9	37.0	3	O75937	248-261	SPF31 
TREALSRPARTAPL	215.8	60.7	2	Q13424	330-343	ALPHA1-SYNTROPHIN (DJ1187J4.5) 
LGLRLCRPYRLAAG	314.7	82.0	2	O14927	499-512	N-ACETYLGLUCOSAMYL TRANSFERASE COMPONENT GPI1 
LQSDPPRPHRILQA	183.8	107.6	6	Q06481	479-492	Amyloid-like protein 2 precursor (Amyloid protein homolog) (APPH) (CDEI-box binding protein) (CDEBP) 
ESRDITRPSRPADL	134.5	72.0	5	Q9Y6Z1	10-23	AD 2 (Fragment) 
ISSQIERPIRIVAL	173.0	93.0	2	O75643	1042-1055	U5 small nuclear ribonucleoprotein 200 kDa helicase (U5 snRNP-specific 200 kDa protein) (U5-200KD) (Fragment) 
KSLRIARPPKQGLN	397.7	28.4	2	P49815	945-958	Tuberin (Tuberous sclerosis 2 protein) 
GTQELRRPAQLRLQ	45.8	34.1	4	P98161	595-608	Polycystin precursor (Autosomal dominant polycystic kidney disease protein 1) 
ALLEPRRPPHDYMP	55.2	5.1	3	Q99946	106-119	NG5 
EVMILRRPSLQRRA	2208.1	199.8	2	Q9ULT8	713-726	KIAA1131 protein (Fragment) 
SSPGPKRPGNTLRK	618.7	92.0	2	O75962	1703-1716	Triple functional domain protein (PTPRF interacting protein) 
EEEPPRRPRARSCE	26.3	0.3	2	O60301	1-14	KIAA0554 protein (Fragment) 
IVYSFRRPVWPAVV	147.4	40.0	2	Q9Y5I0	277-290	Protocadherin alpha 13 precursor (PCDH-alpha13) 
LERRLKRPRTQGVV	20.0	20.0	2	Q9H9E5	251-264	CDNA FLJ12810 fis, clone NT2RP2002464, weakly similar to DNA CROSS-LINK REPAIR PROTEIN PSO2/SNM1 
TAKKIKRPKFTVPQ	15.1	11.0	3	Q9UDN0	30-43	Similar to Coch-5B2 
QKFSLRRPLQTAMI	73.5	16.8	2	Q96JF9	85-98	KIAA1868 protein (Fragment) 
VNRGPKRPKVLQRG	142.3	51.5	3	Q9UDR8	470-483	WUGSC:H_DJ0981O07.2 protein 
PAAAPRRPFSWEDV	50.4	15.9	2	O95696	687-700	Bromodomain-containing protein 1 (BR140-like protein) 
VFRVLRRPQEFVNR	280.9	176.9	3	Q9ULB8	127-140	N-acetylgalactosaminide alpha2,6-sialyltransferase 
EGEEPKRPPGICER	21.4	22.0	4	Q9NS96	504-517	Protein containing CXXC domain 2 (Fragment) 
WRYDLRRPSFTRTW	628.1	92.0	2	Q96N50	15-28	CDNA FLJ31409 fis, clone NT2NE2000174 
IEPQIRRPRSLSSP	364.7	178.0	5	O43165	457-470	KIAA0439 protein (Fragment) 
VKLLIRRPECFGPA	143.7	26.1	3	Q15413	2218-2231	Ryanodine receptor 3 (Brain-type ryanodine receptor) (RyR3) (RYR-3) (Brain ryanodine receptor-calcium release channel) 
GKLPPKRPELPPTL	205.0	134.5	2	Q9NVN2	625-638	CDNA FLJ10624 fis, clone NT2RP2005525, highly similar to Mus musculus kanadaptin mRNA 
KIVDPKRPLMPEEC	34.0	20.7	4	Q9BXK3	581-594	Hedgehog-interacting protein 
PVAVLKRPSQLSRK	72.6	32.7	3	Q9BQI8	153-166	Hypothetical 35.8 kDa protein 
PPKWIRRPVGASFS	642.0	176.3	3	O94979	386-399	KIAA0905 PROTEIN (SEC31 PROTEIN) 
YGHIFRRPKGLFIS	109.8	29.2	2	P23368	123-136	NAD-dependent malic enzyme, mitochondrial precursor (EC 1.1.1.38) (NAD-ME) 
DKIPFKRPCTYGVP	67.7	12.4	5	O95444	394-407	MUSCLE TFII-I REPEAT DOMAIN-CONTAINING PROTEIN 1 
QSTNPKRPLSSANQ	94.2	23.6	2	P35670	228-241	Copper-transporting ATPase 2 (EC 3.6.3.4) (Copper pump 2) (Wilson disease-associated protein) 
LGDSLRRPQLRLWS	6.0	6.0	2	P41440	258-271	Folate transporter 1 (Placental folate transporter) (FOLT) (Reduced folate carrier protein) (RFC) (Intestinal folate carrier) (IFC-1) 
VFTPLRRPGMLVPK	186.9	10.8	2	Q9UIW6	20-33	Hypothetical 42.4 kDa protein (Fragment) 
QKDVIRRPTFVPQW	91.5	41.0	2	Q9P0Y7	137-150	PRO1677 
EDAKLRRPMVIEII	74.7	7.9	3	Q9NZ29	33-46	Uncharacterized hypothalamus protein HT007 
LPENFRRPQTDQAV	40.7	18.2	4	Q9H8X4	102-115	CDNA FLJ13159 fis, clone NT2RP3003555, weakly similar to HYPOTHETICAL 32.6 kDa PROTEIN IN MET30-PIG2 INTERGENIC REGION 
KTFGIRRPLDPLDP	41.5	27.0	4	Q9C0J1	326-339	Beta-1,3-N-acetylglucosaminyltransferase bGn-T4 
LAHVLRRPIVVVAD	37.7	37.7	2	Q9NQ53	317-330	Zinc finger protein Cezanne 
LPETFRRPQIDPAV	17.6	15.6	4	Q9UJL8	67-80	Hypothetical 43.5 kDa protein 
NIEKIKRPRSSNAE	55.4	9.0	2	Q12920	238-251	Proteasome activator complex subunit 3 (Proteasome activator 28-gamma subunit) (PA28gamma) (PA28g) (Activator of multicatalytic protease subunit 3) (11S regulator complex gamma subunit) (REG-gamma) (Ki nuclear autoantigen) 
TVNLFKRPLPKSKP	60.8	23.3	3	Q9UNP7	5-18	Transcriptional co-activator CRSP77 (Fragment) 
PTSVPRRPGQRRPP	869.9	287.4	2	P48023	33-46	FAS antigen ligand (Apoptosis antigen ligand) (APTL) (CD178 antigen) 
KFWDLRRPYEPINS	61.9	0.4	2	Q16632	639-652	TFIIIC2 SUBUNIT 
MKTSPRRPLILKRR	2851.3	41.3	4	Q08050	1-14	Forkhead box protein M1 (Forkhead-related protein FKHL16) (Hepatocyte nuclear factor 3 forkhead homolog 11) (HNF-3/fork-head homolog-11) (HFH-11) (Winged helix factor from INS-1 cells) (M-phase phosphoprotein 2) (MPM-2 reactive phosphoprotein 2) (Transcription factor Trident) 
VHLKLRRPVTVPAG	64.9	26.5	4	Q9BT99	240-253	Similar to protein interacting with guanine nucleotide exchange factor (Hypothetical 43.9 kDa protein) 
DSGQPRRPGQCPLS	80.5	37.8	2	O75111	1249-1262	KIAA0612 protein (Fragment) 
SSSAPRRPSSLQSL	1045.6	111.7	2	P39880	1446-1459	CCAAT displacement protein (CDP) (Cut-like 1) 
DPNAPKRPPLAFFL	8417.2	1546.1	2	P23497	765-778	Nuclear autoantigen Sp-100 (Speckled 100 kDa) (Nuclear dot-associated Sp100 protein) (Lysp100b) 
TSPTFRRPKTLRLR	54.7	29.1	2	P29316	42-55	60S ribosomal protein L23a 
RADIPKRPSYVAPL	1460.6	801.8	2	Q9Y2F3	1400-1413	KIAA0944 protein (Fragment) 
IRFKLKRPLEDGGR	39.9	27.2	5	O95444	196-209	MUSCLE TFII-I REPEAT DOMAIN-CONTAINING PROTEIN 1 
DESCPRRPDYLKGL	28.0	7.8	2	Q99698	2220-2233	Lysosomal trafficking regulator (Beige homolog) 
LSQPPRRPWGNLTA	153.7	82.5	2	P22105	891-904	Tenascin-X precursor (TN-X) (Hexabrachion-like) 
FVTELRRPDAVRTK	43.1	35.0	2	Q9NQ90	781-794	Hypothetical 113.6 kDa protein 
KPQTIKRPLNPLAS	52.2	10.0	3	Q9UKV6	127-140	ERO1L (Fragment) 
GKRPIKRPAYWRTE	12.8	6.6	2	Q9HAH2	675-688	Hypothetical protein (Fragment) 
SHGSPRRPGPEPGA	31.0	30.0	5	O95180	532-545	Voltage-dependent T-type calcium channel alpha-1H subunit 
PQEHPKRPVLGLEC	4.5	4.5	2	O95862	118-131	SINGLE-STRAND SELECTIVE MONOFUNCTIONAL URACIL DNA GLYCOSYLASE (CDNA FLJ10373 FIS, CLONE NT2RM2001935) 
ASLFPKRPALEPVR	926.0	620.2	2	Q9Y2X7	686-699	ARF GTPase-activating protein GIT1 (G protein-coupled receptor kinase-interactor 1) 
ASNQPKRPPAAPEN	51.0	22.0	3	P48634	118-131	Large proline-rich protein BAT2 (HLA-B-associated transcript 2) 
CGRHFRRPDPCREP	15.0	5.1	2	Q9H9Q6	68-81	CDNA FLJ12606 fis, clone NT2RM4001483, moderately similar to ZINC FINGER PROTEIN 136 
LRATLKRPEVIATC	97.1	96.1	2	Q96JV6	461-474	CDNA FLJ14946 fis, clone PLACE2000034, weakly similar to LAR PROTEIN PRECURSOR (EC 3.1.3.48) 
AFVNFRRPEDARAA	51.2	18.6	9	Q96T37	218-231	Putative RNA-binding protein 15 (RNA binding motif protein 15) (One-twenty two protein) 
TLLEPRRPRSESVT	112.7	27.9	2	Q9UPN7	147-160	KIAA1115 protein 
GTPKPKRPAILTYH	1129.0	317.5	6	Q9UN36	56-69	NDRG2 protein (Syld709613 protein) 
KDEKPKRPEDESGR	313.6	225.1	2	Q9BZI7	330-343	UPF3X 
LASTPKRPSTSQTV	78.0	51.6	3	P12270	638-651	Nucleoprotein TPR 
RGDDLRRPATMKGK	144.1	295.9	7	Q96T37	35-48	Putative RNA-binding protein 15 (RNA binding motif protein 15) (One-twenty two protein) 
LAQPLRRPSSVGEL	45.3	22.7	3	O43379	748-761	R34001_1 
MNMTPRRPGPTRKH	2528.4	1498.3	2	P10747	192-205	T-cell-specific surface glycoprotein CD28 precursor (TP44) 
HILLFRRPLPKKPK	153.0	35.1	2	P33551	65-78	Cyclin-dependent kinases regulatory subunit 1 (CKS-1) (Sid1334) (PNAS-16 / PNAS-143) 
REASFKRPVVILGP	18.3	10.8	2	O95049	627-640	Tight junction protein ZO-3 (Zonula occludens 3 protein) (Zona occludens 3 protein) (Tight junction protein 3) 
EQRPLKRPRLGPPD	445.5	9.4	2	Q96PC8	10-23	NOPAR 
SVVGIRRPFQIPPG	127.2	71.4	3	Q9NPJ5	421-434	Skeletal muscle and kidney enriched inositol phosphatase 
LDSILRRPYVTCQP	54.4	10.2	2	Q9Y5K1	339-352	SPO11 protein homolog 
PTGQPRRPRNLAAA	254.4	23.4	2	Q00325	36-49	Phosphate carrier protein, mitochondrial precursor (PTP) 
ITKSLRRPETSYRQ	46.8	19.0	6	P24821	757-770	Tenascin precursor (TN) (Hexabrachion) (Cytotactin) (Neuronectin) (GMEM) (JI) (Miotendinous antigen) (Glioma-associated-extracellular matrix antigen) (GP 150-225) (Tenascin-C) (TN-C) 
FNFDIRRPSLEHRQ	3350.7	1114.3	2	O43558	420-433	FGFR signalling adaptor SNT-1 
QPQSLRRPLWLSHS	1378.8	987.1	2	Q9H8J7	161-174	CDNA FLJ13544 fis, clone PLACE1006815 
ISFHPKRPMHILLH	523.8	223.9	5	Q96SZ9	375-388	CDNA FLJ14539 fis, clone NT2RM2001345, weakly similar to VEGETATIBLE INCOMPATIBILITY PROTEIN HET-E-1 
TEEELRRPEMKNFF	28.7	20.0	2	Q9Y373	238-251	CGI-63 protein 
EGLAFRRPAEYDPK	39.5	21.0	5	O95444	171-184	MUSCLE TFII-I REPEAT DOMAIN-CONTAINING PROTEIN 1 
DPSPPRRPQHNSSG	238.1	134.9	2	Q96LS7	199-212	CDNA FLJ25103 fis, clone CBR01405 
SEPHIKRPMNAFMV	63.7	39.2	4	Q9BXQ5	597-610	SOX6 
GIPSPRRPMSNLWL	647.4	235.6	6	Q14031	953-966	Collagen alpha 6(IV) chain precursor 
RPVAPRRPRDAVGQ	1532.1	1096.2	2	O43541	61-74	Mothers against decapentaplegic homolog 6 (SMAD 6) (Mothers against DPP homolog 6) (Smad6) (hSMAD6) 
VETSLRRPQDKDAK	43.5	5.3	2	P36776	780-793	Lon protease homolog, mitochondrial precursor (EC 3.4.21.-) (Lon protease-like protein) (LONP) (LONHs) 
PGHSPRRPRPLGLS	2829.0	2444.3	3	Q16538	521-534	PROTEIN A-2 
TYVTPRRPFEKSRL	268.8	158.9	3	P46781	11-24	40S ribosomal protein S9 
SSDWLRRPLGEDNQ	37.4	9.9	2	Q9Y6S1	96-109	R26610_1 (Fragment) 
DPNAPKRPPSGFFL	5321.3	2621.8	2	O15347	88-101	High mobility group protein 4 (HMG-4) (High mobility group protein 2a) (HMG-2a) 
RNPVLRRPPILEDY	15.8	20.8	4	Q96S08	361-374	Some homology with holliday junction DNA helicase RUVB like 
DANRLRRPGGSYPA	59.6	20.6	2	Q14767	49-62	LATENT TRANSFORMING GROWTH FACTOR-BETA-BINDING PROTEIN-2 (LTBP-2) 
QPLEPKRPPPPRPV	123.6	107.6	2	O43426	1101-1114	Synaptojanin 1 (EC 3.1.3.56) (Synaptic inositol-1,4,5-trisphosphate 5-phosphatase 1) 
LLNTLKRPKRPPLK	85.0	18.7	2	Q96NX2	21-34	KIAA0184 protein (Fragment) 
SFSHLKRPQQGAGN	32.4	19.1	4	O43190	163-176	Purinergic P2Y11 receptor 
SGKGLRRPHCTVEE	17.2	12.4	3	Q9P2L5	16-29	KIAA1331 protein (Fragment) 
WLTCLKRPLVVIHE	326.3	130.0	2	P54198	312-325	HIRA protein (TUP1 like enhancer of split protein 1) 
YKVNLKRPCPFWND	28.6	15.6	2	Q96HE7	77-90	ERO1 (S. cerevisiae)-like 
RHLSPRRPVSPGKD	332.2	93.5	3	P31629	1496-1509	Human immunodeficiency virus type I enhancer-binding protein 2 (HIV-EP2) 
FERPFRRPNANFTS	342.7	151.2	4	Q9NVW8	331-344	CDNA FLJ10462 fis, clone NT2RP1001494, weakly similar to MALE STERILITY PROTEIN 2 
PSGHIKRPMNAFMV	75.8	22.1	2	Q06945	55-68	Transcription factor SOX-4 
EDEEPKRPLPRKQS	15.6	3.3	2	Q9BZ71	330-343	NIR1 
QQPLPRRPGHDDGQ	105.8	29.8	4	Q16360	104-117	Tumor supressor (Fragment) 
NSMGIKRPAPQPAS	164.9	115.2	2	O94830	308-321	KIAA0725 protein (Fragment) 
SGGRLRRPAHVPLD	24.7	24.7	2	Q9BYS4	74-87	Potassium voltage-gated channel, shaker-related subfamily, member 7 
TNPELRRPRSEPSN	41.2	16.3	2	Q9Y6Y1	1215-1228	KIAA0833 protein (Fragment) 
ASAPPRRPRPPPPS	9155.4	2283.1	2	Q9UEF7	3-16	Klotho protein 
CKKGFRRPSEKNQH	32.0	20.6	6	P17010	781-794	Zinc finger X-chromosomal protein 
NYKNIKRPPGDIMF	36.0	4.2	2	Q9Y310	97-110	CGI-21 protein 
ALLDPRRPEIPTEQ	36.9	25.8	2	Q9NUC1	730-743	DJ657E11.5 (KIAA0090 PROTEIN) (Fragment) 
PEVYLKRPAHSDDW	28.5	14.9	3	O14939	368-381	Phospholipase D2 (EC 3.1.4.4) (PLD 2) (Choline phosphatase 2) (Phosphatidylcholine-hydrolyzing phospholipase D2) (PLD1C) (hPLD2) 
DPEVLKRPEYFGKF	108.4	99.5	4	Q9NZN6	122-135	Not4-Np 
EHPRLRRPMPWLLL	782.8	205.1	2	Q9Y5I4	12-25	Protocadherin alpha C2 precursor (PCDH-alpha-C2) 
ARPELRRPGVQGIP	73.8	24.5	2	Q9Y358	352-365	CGI-41 protein 
QLVILRRPERPMED	16.7	18.1	3	Q96NX7	585-598	Partitioning-defective 3-like protein splice variant a 
KSLKLRRPLYAHLA	38.4	34.5	3	Q13304	138-151	Putative G protein-coupled receptor GPR17 (R12) 
TRKGPKRPQQPNPP	2280.3	1164.3	3	Q16632	107-120	TFIIIC2 SUBUNIT 
GWATPRRPAGLLML	247.2	17.6	2	O60449	4-17	DEC-205 
PAHPFRRPKLSGRS	64.8	11.7	3	Q9ULT6	397-410	KIAA1133 protein (Fragment) 
MAASLKRPDSGATG	34.5	8.0	2	P20849	777-790	Collagen alpha 1(IX) chain precursor 
GSEKPKRPVSAMFI	2529.2	1870.4	3	P17480	403-416	Nucleolar transcription factor 1 (Upstream binding factor 1) (UBF-1) (Autoantigen NOR-90) 
KSRTLKRPTVLEPI	50.9	12.8	2	O60469	1933-1946	Down syndrome cell adhesion molecule precursor (CHD2) 
VKLKIKRPYGRKSQ	32.0	32.0	2	O60281	820-833	KIAA0530 protein (Fragment) 
LRGKFKRPPLRRVR	50.6	6.5	3	P48788	102-115	Troponin I, fast skeletal muscle (Troponin I, fast-twitch isoform) 
NSSHIKRPMNAFMV	175.9	56.6	3	Q9UN79	402-415	SOX-13 protein (Type 1 diabetes autoantigen ICA12) (Islet cell antigen 12) 
GQKQPKRPRSESSC	43.7	34.1	2	O00467	395-408	HTRIP 
PAPGLRRPLSPPAA	104.0	5.9	2	Q9UK39	24-37	Nocturnin (CCR4 protein homolog) 
EPPAPRRPASLAQR	831.2	342.6	2	Q9NP57	254-267	DJ1093G12.2 (Ras-like GTP-binding protein REM) (GTPase GES) 
MKVHIKRPEMTSSS	162.7	74.7	7	Q9GZZ2	864-877	Intestinal mucin (Fragment) 
NGYFFKRPYPFVLF	106.3	72.5	3	Q9NWE7	371-384	Hypothetical protein (Fragment) 
PLRHFKRPAYASSS	9.5	9.5	2	Q14123	658-671	Calcium/calmodulin-dependent ',5'-cyclic nucleotide phosphodiesterase 1C (EC 3.1.4.17) (Cam-PDE 1C) (hCam-3) 
SQEILRRPIVACEL	53.9	39.6	7	Q9UHW3	40-53	Protein x 0001 
FSESLKRPWEDDPP	35.3	35.0	2	Q9Y384	121-134	CGI-75 protein 
NINGIRRPLQGVAN	44.7	14.6	2	Q9Y5X7	8-21	APE2 protein 
SLRVPKRPIINTPV	2479.0	6.9	2	Q9HCU4	2269-2282	FLAMINGO 1 
DNGGFKRPLAPSGR	98.6	46.7	2	Q9Y5U2	118-131	Tumor suppressing STF cDNA 4 
RGAQLRRPRHSHPT	40.1	10.3	3	Q16360	129-142	Tumor supressor (Fragment) 
LKVQLKRPKDANRP	69.0	24.6	7	Q9NR84	149-162	RNA-binding protein BRUNOL4 (Fragment) 
LCNILRRPIIVISD	84.4	7.7	2	P21580	199-212	Tumor necrosis factor, alpha-induced protein 3 (Putative DNA binding protein A20) (Zinc finger protein A20) 
VESILKRPSSAITR	31.6	0.7	2	Q9NPG6	312-325	Terra-like protein 
TPGEFRRPRLASFG	720.1	49.5	2	Q14678	130-143	KIAA0172 PROTEIN (FRAGMENT) 
QVYVLKRPHVDEFL	58.8	20.3	2	O15194	206-219	Nuclear LIM interactor-interacting factor 1 (NLI-interacting factor 1) (NIF-like protein) (YA22 protein) (HYA22) 
IKTPPKRPGGRRRG	627.9	460.0	2	Q15910	343-356	Enhancer of zeste homolog 2 (ENX-1) 
VRLLIRRPECFGPA	539.2	109.5	2	Q92736	2321-2334	Ryanodine receptor 2 (Cardiac muscle-type ryanodine receptor) (RyR2) (RYR-2) (Cardiac muscle ryanodine receptor-calcium release channel) (hRYR-2) 
RLAALKRPDDVPLS	49.2	18.1	3	Q9UFC0	277-290	Hypothetical 75.9 kDa protein (Fragment) 
GSPAPKRPPDPFPG	705.6	258.8	3	O43593	424-437	Hairless protein 
PPPLPRRPSTPRQG	9493.3	1555.6	2	O75412	1048-1061	Latent transforming growth factor-beta binding protein 4S 
SWERPRRPNGDIVG	2773.5	1626.9	4	P16144	1660-1673	Integrin beta-4 precursor (GP150) (CD104) 
IFMYLRRPTEESVE	164.7	18.4	2	Q96RC0	189-202	Olfactory receptor (Fragment) 
PDPAIRRPAEKFLE	52.2	18.2	3	P55060	21-34	Importin-alpha re-exporter (Chromosome segregation 1-like protein) (Cellular apoptosis susceptibility protein) 
DTLNIRRPLVKMVY	60.9	14.5	2	Q9P0U0	373-386	PC326 protein 
CCSGPKRPQDKVAV	50.4	4.8	2	P21399	369-382	Iron-responsive element binding protein 1 (IRE-BP 1) (Iron regulatory protein 1) (IRP1) (Ferritin repressor protein) (Aconitate hydratase) (EC 4.2.1.3) (Citrate hydro-lyase) (Aconitase) 
GQKLPRRPQPGPGE	43.0	33.4	3	Q9H8D9	660-673	CDNA FLJ13725 fis, clone PLACE3000009, weakly similar to DNA-DIRECTED RNA POLYMERASE II LARGEST SUBUNIT (EC 2.7.7.6) 
THLLIKRPPFFHYR	2018.6	755.3	6	Q9HAM8	259-272	NOX5 
PDETLRRPGGPQYG	12.2	12.2	2	Q14289	406-419	Protein tyrosine kinase 2 beta (EC 2.7.1.112) (Focal adhesion kinase 2) (FADK 2) (Proline-rich tyrosine kinase 2) (Cell adhesion kinase beta) (CAK beta) (Calcium-dependent tyrosine kinase) (CADTK) (Related adhesion focal tyrosine kinase) 
REDRFRRPRDEGGW	115.7	92.7	2	Q14152	1235-1248	Eukaryotic translation initiation factor 3 subunit 10 (eIF-3 theta) (eIF3 p167) (eIF3 p180) (eIF3 p185) 
CFHSPRRPYASPLL	1096.4	388.5	2	P57073	407-420	Transcription factor SOX-8 
CRNVLRRPFQAQCG	111.6	29.7	2	Q12933	37-50	TNF receptor associated factor 2 (TRAF2) (Tumor necrosis factor type 2 receptor associated protein 3) 
SMFFIRRPTLDINW	744.2	129.5	3	O94848	219-232	KIAA0747 protein (Fragment) 
SAGRPKRPHARRAL	701.9	1.5	2	Q14764	501-514	Major vault protein (MVP) (Lung resistance-related protein) 
HLAFLKRPELGLTL	28.8	15.8	6	O15488	104-117	Glycogenin-2 (EC 2.4.1.186) (GN-2) (GN2) 
LLGPFRRPTTQLRA	613.6	148.7	2	P25100	499-512	Alpha-1D adrenergic receptor (Alpha 1D-adrenoceptor) (Alpha-1A adrenergic receptor) 
VSMQLRRPSDRELS	641.5	58.3	2	Q04206	268-281	Transcription factor p65 (Nuclear factor NF-kappa-B p65 subunit) 
VARSPKRPAWGSRR	1035.3	71.8	2	Q9P1W0	38-51	POMT2 
EREALKRPMGPVHY	50.5	1.5	2	Q9P0R4	128-141	HSPC212 
SCNFPRRPDSGDVT	67.7	26.2	7	Q9BYH1	392-405	SEZ6L 
ALQSPKRPRSPGSN	256.4	144.8	4	P78347	665-678	General transcription factor II-I (GTFII-I) (TFII-I) (Bruton tyrosine kinase-associated protein-135) (BTK-associated protein-135) (BAP-135) (SRF-Phox1 interacting protein) (SPIN) 
CEVPLKRPRLDKNS	65.5	36.4	3	Q9BZW3	294-307	Glioma-expressed antigen 2 (Fragment) 
RRIHIKRPDDRAHL	70.2	18.8	2	Q9H3F6	298-311	MSTP028 
EGISLRRPNCFGIA	51.5	21.8	5	O95444	608-621	MUSCLE TFII-I REPEAT DOMAIN-CONTAINING PROTEIN 1 
PEDAPKRPKEAAPD	23.2	12.5	2	Q9NUE8	153-166	DJ309H15.1 (similar to HDGF (hepatoma-derived growth factor (high-mobility group protein 1-like))) 
PGAGLRRPTYTPPS	170.8	139.2	2	O15209	277-290	BING1 PROTEIN 
ARKQPRRPHFLLEP	31.6	31.6	2	O60289	975-988	KIAA0542 protein (Fragment) 
GQVILRRPLDYEKN	20.9	7.4	3	Q9NPG4	302-315	Vascular cadherin-2 (Protocadherin 12) (Vascular endothelial cadherin 2) 
IIRQIRRPKNVVLR	49.2	4.0	2	O94887	105-118	KIAA0793 PROTEIN 
TPKPPKRPRLQRPA	8223.4	1396.3	3	Q9NWH1	363-376	Hypothetical 61.4 kDa protein 
LANELRRPPLCYHN	172.8	69.2	2	P07996	308-321	Thrombospondin 1 precursor 
PGFSLKRPRGLSRS	41.8	10.0	2	Q99640	37-50	KINASE MYT1 
KTTPLRRPTETNPV	57.5	9.1	5	P46100	660-673	Transcriptional regulator ATRX (X-linked helicase II) (X-linked nuclear protein) (XNP) (Znf-HX) 
PAAPPKRPAVASAR	2197.7	1220.5	3	P27816	749-762	Microtubule-associated protein 4 (MAP 4) 
EVLELRRPMDSRLE	34.9	11.0	3	P78524	857-870	P126 (P70) 
PPKWIRRPTGVSFA	433.4	68.5	2	Q9NQW1	380-393	Secretory pathway component Sec31B-1 
SSKPIKRPVLDPFI	189.1	84.8	2	Q96AA8	422-435	Hypothetical protein KIAA0555 
RVKYIKRPGAVLEA	36.2	16.0	2	O00763	939-952	Acetyl-CoA carboxylase 2 (EC 6.4.1.2) (ACC-beta) 
FSSFLKRPKSQVSE	51.3	6.3	3	P11171	83-96	Protein 4.1 (Band 4.1) (P4.1) (EPB4.1) (4.1R) 
QSLKIRRPHDYQPL	93.1	93.1	2	P26368	222-235	Splicing factor U2AF 65 kDa subunit (U2 auxiliary factor 65 kDa subunit) (U2 SNRNP auxiliary factor large subunit) (hU2AF(65)) 
TSLSLRRPPGPASQ	26.8	10.7	4	Q15477	130-143	Helicase SKI2W (Helicase-like protein) (HLP) 
GQCAPRRPCAGDGA	141.8	6.0	2	Q9P2C5	54-67	KIAA1422 protein (Fragment) 
LVIRLRRPPLRYPR	6214.5	1349.6	2	Q9HAJ1	68-81	Hypothetical 52.4 kDa protein 
ASAPPRRPRPPPQS	1316.2	448.0	2	Q9UEI9	3-16	Klotho protein (KL) 
SFTALRRPSLRREA	27.6	2.8	2	O76050	230-243	NEURALIZED HOMOLOG 
RDAFLKRPISNKYM	253.9	166.3	4	Q9H278	225-238	Serologically defined breast cancer antigen NY-BR-75 (Fragment) 
GTVELRRPGQSHAA	42.6	0.1	2	Q9NVM4	598-611	Protein arginine N-methyltransferase (EC 2.1.1.-) 
TYQHLRRPRGLSSL	195.8	4.1	2	O60721	37-50	Sodium/potassium/calcium exchanger 1 precursor (Na(+)/K(+)/Ca(2+)-exchange protein 1) (Retinal rod Na-Ca+K exchanger) 
PVLDLKRPFLSRES	50.1	31.8	2	P47985	41-54	Ubiquinol-cytochrome C reductase iron-sulfur subunit, mitochondrial precursor (EC 1.10.2.2) (Rieske iron-sulfur protein) (RISP) 
PLLPPKRPLSSSHE	10427.2	3015.1	2	Q9H6X0	119-132	CDNA: FLJ21783 fis, clone HEP00284 
RGQEFRRPCTLSEL	158.1	82.4	2	P13674	520-533	Prolyl 4-hydroxylase alpha subunit precursor (EC 1.14.11.2) 
PVLDLRRPPSDLYL	63.7	29.7	3	Q9Y618	2172-2185	Nuclear receptor co-repressor 2 (N-CoR2) (Silencing mediator of retinoic acid and thyroid hormone receptor) (SMRT) (SMRTe) (Thyroid-, retinoic-acid-receptor-associated co-repressor) (T3 receptor-associating factor) (TRAC) (CTG26) 
SGSKLKRPTPTFHS	40.3	29.9	5	Q9UPN3	5307-5320	Actin cross-linking family protein 7 (Macrophin) (Trabeculin-alpha) (620 kDa actin-binding protein) (ABP620) 
ESPPPKRPRIAYLS	331.9	128.5	3	P36508	395-408	Zinc finger protein 76 
ARLYLRRPAADGAE	91.8	22.3	2	Q14181	572-585	DNA polymerase alpha 70 kDa subunit (DNA polymerase subunit B) 
PRPRPRRPRQLTRA	205.5	133.6	6	Q9HAM8	17-30	NOX5 
ALTLPRRPFLHCST	7627.7	2070.2	2	Q9H6Z2	106-119	CDNA: FLJ21657 fis, clone COL08663 
LCKTLRRPRCLLET	51.9	39.5	5	Q9C000	828-841	NACHT-, LRR- and PYD-containing protein 2 (Death effector filament-forming ced-4-like apoptosis protein) (Nucleotide-binding domain and caspase recruitment domain) (Caspase recruitment domain protein 7) 
IMFDLRRPPQNHTY	229.8	86.8	2	Q9HCC8	352-365	Osteoblast differentiation promoting factor 
SPVHLRRPQSPGAS	56.3	11.5	2	Q9Y556	324-337	Hypothetical 357.0 kDa protein 
LSGGLKRPSTRTPN	27.0	13.4	3	Q9BQL3	78-91	DJ1175I6.1 (Ras inhibitor JC265 (Ras association (RalGDS/AF-6) domain containing protein)) 
VRSRFKRPKPNLAR	43.1	26.3	2	Q9HCY0	1434-1447	Putative transcription factor-like nuclear regulator 
KLGTLRRPEGPAEP	10.4	2.7	2	Q14289	12-25	Protein tyrosine kinase 2 beta (EC 2.7.1.112) (Focal adhesion kinase 2) (FADK 2) (Proline-rich tyrosine kinase 2) (Cell adhesion kinase beta) (CAK beta) (Calcium-dependent tyrosine kinase) (CADTK) (Related adhesion focal tyrosine kinase) 
FLCIPRRPNWNQNT	1231.7	139.6	2	Q9NUK8	110-123	CDNA FLJ11301 fis, clone PLACE1009908, weakly similar to HYPOTHETICAL GTP-BINDING PROTEIN IN SEH1-PRP20 INTERGENIC REGION (Fragment) 
SPQAPRRPLPQVAT	436.8	257.3	2	Q13421	406-419	Mesothelin precursor (CAK1 antigen) 
GPAPLRRPDSSDDR	45.8	3.0	3	Q9Y687	56-69	M-phase phosphoprotein homolog 
MFQALKRPDDTAFQ	54.5	7.4	2	O94901	782-795	KIAA0810 protein (Fragment) 
GHGEPRRPPCDPLA	65.1	15.5	3	Q14349	378-391	G9a 
PHHELRRPVLQRQT	4.1	5.8	3	Q9H6E1	62-75	CDNA: FLJ22357 fis, clone HRC06404 
SGDQLKRPFGAFRS	75.5	48.9	3	Q9Y6H5	853-866	Synphilin 1 (Alpha-synuclein interacting protein) 
KPVSPRRPWSPSKE	1758.3	515.5	2	Q9HCL7	1184-1197	KIAA1555 protein (Fragment) 
VNLKLRRPSFRDDI	60.4	24.2	2	O00467	301-314	HTRIP 
PMAPIRRPISAESA	463.8	91.7	2	P53675	58-71	Clathrin heavy chain 2 (CLH-22) 
EGVPFRRPSTFGIP	112.0	68.5	4	P78347	776-789	General transcription factor II-I (GTFII-I) (TFII-I) (Bruton tyrosine kinase-associated protein-135) (BTK-associated protein-135) (BAP-135) (SRF-Phox1 interacting protein) (SPIN) 
KQYMLRRPALEDYV	148.4	65.9	3	Q9NWS7	207-220	CDNA FLJ20628 fis, clone KAT03903 
MSLLLRRPPGREAY	63.4	33.3	5	P25705	324-337	ATP synthase alpha chain, mitochondrial precursor (EC 3.6.3.14) 
GSELPRRPLPPAAQ	70.6	19.4	3	P04818	4-17	Thymidylate synthase (EC 2.1.1.45) (TS) (TSase) 
EGSMLRRPRTSSQH	443.0	239.1	3	Q92538	1455-1468	Golgi-specific brefeldin A-resistance guanine nucleotide exchange factor 1 (BFA-resistant GEF 1) 
EERPLRRPRPVQRT	678.3	167.6	2	Q9H7J2	535-548	FLJ00087 protein (Fragment) 
IKFVIKRPELLTHS	63.7	57.1	4	P78347	534-547	General transcription factor II-I (GTFII-I) (TFII-I) (Bruton tyrosine kinase-associated protein-135) (BTK-associated protein-135) (BAP-135) (SRF-Phox1 interacting protein) (SPIN) 
HLWQPKRPAVPKKA	815.8	397.2	3	Q96FM3	493-506	Unknown (protein for IMAGE:3865907) (Fragment) 
GPLDLRRPMRTVPG	972.4	45.8	2	Q96SD2	167-180	Doublesex-mab-3 (DM) domain (Fragment) 
ARNQLRRPQYRPQY	27.2	3.5	3	P16989	219-232	DNA-binding protein A (Cold shock domain protein A) (Single-strand DNA binding protein NF-GMB) 
GSSALKRPFEDGLG	39.6	21.5	6	Q9BXG4	352-365	Spermatid perinuclear RNA-binding protein 
KGRVLKRPPNSVVT	25.2	18.8	7	Q9HC49	341-354	CTCL tumor antigen se20-10 (Fragment) 
GARSPKRPRLQLPG	1208.3	379.4	2	Q9BWN1	26-39	Hypothetical 64.3 kDa protein 
TQPVLKRPRHVHCH	60.5	47.6	4	Q9BZH3	389-402	False p73 target protein 
LQAELRRPPPAPAQ	21.1	8.7	3	O94766	54-67	Galactosylgalactosylxylosylprotein 3-beta-glucuronosyltransferase 3 (EC 2.4.1.135) (Beta-1,3-glucuronyltransferase 3) (Glucuronosyltransferase-I) (GlcAT-I) (UDP-GlcUA:Gal beta-1,3-Gal-R glucuronyltransferase) (GlcUAT-I) 
AKMPLRRPKMKKTP	199.5	27.6	3	O95359	373-386	Transforming acidic coiled-coil-containing protein 2 (Anti Zuai-1) (AZU-1) 
REAGFKRPVVLFGP	23.8	15.1	2	Q9UDY2	725-738	Tight junction protein ZO-2 (Zonula occludens 2 protein) (Zona occludens 2 protein) (Tight junction protein 2) 
SAGKFKRPIIAGME	46.1	11.2	3	P21453	335-348	Probable G protein-coupled receptor EDG-1 
KLKSPKRPASPSSP	803.1	116.3	2	Q9H8D2	66-79	CDNA FLJ13739 fis, clone PLACE3000197 
TWQGLRRPPSVLGH	345.8	145.4	3	Q9C094	1911-1924	KIAA1769 protein (Fragment) 
RTKRFKRPQFSPTG	12.5	12.5	2	Q96CC9	51-64	Hypothetical 79.5 kDa protein (Fragment) 
DADPLKRPTFKQIV	19.8	9.7	2	P10721	908-921	Mast/stem cell growth factor receptor precursor (EC 2.7.1.112) (SCFR) (Proto-oncogene tyrosine-protein kinase Kit) (c-kit) (CD117 antigen) 
HHPWIRRPFFPFHS	1870.1	646.9	3	P02511	6-19	Alpha crystallin B chain (Alpha(B)-crystallin) (Rosenthal fiber component) 
QSISLRRPRLASQS	208.1	52.7	4	Q9UBH6	665-678	SYG1 PROTEIN 
TSFEPRRPPPLRPG	210.4	23.6	3	Q9P2S2	1586-1599	Neurexin 2-alpha precursor (Neurexin II-alpha) 
FTKTIKRPFGVKYN	61.9	28.1	3	P17752	389-402	Tryptophan 5-monooxygenase (EC 1.14.16.4) (Tryptophan 5-hydroxylase) 
VEELLRRPMDSLDS	46.2	18.4	2	P42229	764-777	Signal transducer and activator of transcription 5A 
RGIQFKRPHTVAPW	28.6	0.7	2	O43561	47-60	Linker for activation of T cells (36 kDa phospho-tyrosine adaptor protein) (pp36) (p36-38) 
EHREPKRPEIIFLP	43.4	9.9	3	O43196	121-134	MutS protein homolog 5 
GWIQPRRPRDPTPS	836.0	480.5	6	Q14137	202-215	Hypothetical protein KIAA0124 (Fragment) 
ANLQPKRPKTIKQR	55.4	20.8	5	Q9NXX2	8-21	CDNA FLJ20008 fis, clone ADKA03052 (Fragment) 
LGGSPRRPCGRKGS	121.6	92.6	8	Q92729	834-847	Protein-tyrosine phosphatase U precursor (EC 3.1.3.48) (R-PTP-U) (Protein-tyrosine phosphatase J) (PTP-J) (Pancreatic carcinoma phosphatase 2) (PCP-2) 
CPCAPRRPRRPRRP	1729.3	398.9	2	Q96QG0	338-351	G protein-coupled receptor 
YVDVIKRPLVKNPV	29.7	22.9	9	Q9P2Q0	703-716	KIAA1296 protein (Fragment) 
GPAGPKRPVFILGE	259.3	21.3	2	O60307	800-813	KIAA0561 PROTEIN (FRAGMENT) 
GEGMFRRPSEGQSL	68.7	62.3	2	Q92622	499-512	Hypothetical protein KIAA0226 (Fragment) 
VQPQLRRPFELLIA	41.0	30.7	2	Q96QT6	202-215	PHD zinc finger transcription factor 
EVPTPKRPRGRPKG	41.8	25.1	4	P17096	49-62	High mobility group protein HMG-I/HMG-Y (HMG-I(Y)) 
ILPDFKRPACFGTY	23.1	11.2	2	O43844	486-499	IL-17 receptor 
PPAPLRRPLAVLHA	452.6	175.7	2	Q96BU4	174-187	Hypothetical 23.7 kDa protein 
NSRNPRRPPPSSVN	463.7	146.6	2	Q96T16	198-211	CDNA FLJ14504 fis, clone NT2RM1000272 
RFALFKRPKANGVK	13.5	13.5	2	Q9GZY5	40-53	Pellino related intracellular signalling molecule (Pellino 1) 
ALQPPRRPKSSNPF	22469.0	1082.1	2	Q9Y6N1	67-80	Cytochrome c oxidase assembly protein COX11, mitochondrial precursor 
HAPRIKRPRLQVVK	33.2	25.2	3	Q96S08	292-305	Some homology with holliday junction DNA helicase RUVB like 
PREPPRRPAFLPVG	1095.7	238.2	2	Q13387	310-323	C-jun-amino-terminal kinase  interacting protein 2 (JNK-interacting protein 2) (JIP-2) (JNK MAP kinase scaffold protein 2) (Islet-brain-2) (IB-2) (Mitogen-activated protein kinase 8-interacting protein 2) 
IIQELRRPKYTIYF	134.1	26.5	2	Q9Y4Z6	82-95	Vacuolar protein sorting 
GSPEPKRPGVSEAA	17.9	7.5	3	Q9UN79	64-77	SOX-13 protein (Type 1 diabetes autoantigen ICA12) (Islet cell antigen 12) 
SEDPLKRPVVYVKG	58.8	28.7	2	Q9ULT6	127-140	KIAA1133 protein (Fragment) 
ISFIIKRPFLEPKK	129.9	40.8	4	P78347	180-193	General transcription factor II-I (GTFII-I) (TFII-I) (Bruton tyrosine kinase-associated protein-135) (BTK-associated protein-135) (BAP-135) (SRF-Phox1 interacting protein) (SPIN) 
LTLLFKRPFGTCDP	44.1	11.7	2	P09172	129-142	Dopamine beta-monooxygenase precursor (EC 1.14.17.1) (Dopamine beta-hydroxylase) (DBH) 
MKDIPKRPFSQCLS	2822.8	980.6	2	Q9Y6E0	364-377	Serine/threonine protein kinase  24 (EC 2.7.1.37) (STE20-like kinase MST3) (MST-3) (Mammalian STE20-like protein kinase 3) 
SRNIFKRPLGSRIE	0.9	0.9	2	P12111	1320-1333	Collagen alpha 3(VI) chain precursor 
AFPRPKRPAPAQEA	154.4	79.0	5	Q9BQ84	248-261	Hypothetical 81.4 kDa protein (MAGE-E1a protein) (MAGE E1a protein) 
AEMTFRRPAQAFPV	116.1	52.1	3	P07949	672-685	Proto-oncogene tyrosine-protein kinase receptor ret precursor (EC 2.7.1.112) (C-ret) 
FEGSLRRPLSWKSL	67.7	15.9	2	Q9BPU7	391-404	Unknown (protein for MGC:4440) (protein for MGC:2776) (Hypothetical 53.2 kDa protein) 
SGPDLRRPPTPAPW	39.1	4.1	2	Q96IB8	451-464	Unknown (protein for IMAGE:3610013) (Fragment) 
PEIFLKRPVVEGNR	95.5	10.8	4	Q13393	385-398	Phospholipase D1 (EC 3.1.4.4) (PLD 1) (Choline phosphatase 1) (Phosphatidylcholine-hydrolyzing phospholipase D1) (hPLD1) 
QVEKLRRPEGASNE	64.7	1.8	2	O75381	360-373	Peroxisomal membrane protein PEX14 (Peroxin-14) (Peroxisomal membrane anchor protein PEX14) (PTS1 receptor docking protein) 
EGIPFRRPSTYGIP	40.3	19.5	4	P78347	404-417	General transcription factor II-I (GTFII-I) (TFII-I) (Bruton tyrosine kinase-associated protein-135) (BTK-associated protein-135) (BAP-135) (SRF-Phox1 interacting protein) (SPIN) 
DPNAPKRPPSAFFL	3614.4	2055.5	5	P09429	90-103	High mobility group protein 1 (HMG-1) 
DLSGLKRPSSSAST	27.9	3.5	2	Q9Y338	401-414	SH3P12 protein 
KYSAPRRPTATGDY	36.9	16.4	2	O00501	199-212	Claudin-5 (Transmembrane  protein deleted in VCFS) (TMDVCF) 
PGPAPKRPRGGGAG	347.8	121.5	2	Q06587	167-180	Polycomb complex protein RING1 (RNF1) 
MWGFLKRPVVVTAD	121.4	3.4	2	Q9Y6A1	1-14	Protein O-mannosyl-transferase 1 
KSKKFRRPDIQYPD	40.5	30.6	4	P10451	170-183	Osteopontin precursor (Bone sialoprotein 1) (Urinary stone protein) (Secreted phosphoprotein 1) (SPP-1) (Nephropontin) (Uropontin) 
EGHRPRRPRGALPP	2061.7	1459.9	2	Q9UGQ7	111-124	BK984G1.2 (supported by FGENES) 
LPHWLRRPVYSLYI	210.2	10.3	2	Q9UG56	133-146	Hypothetical 52.9 kDa protein (Fragment) 
LPGEPRRPAEIYHC	44.5	29.3	2	Q9P006	57-70	HSPC158 
PSQVPRRPHHTPFQ	1671.7	204.7	2	Q9HBS1	152-165	Hypothetical 25.7 kDa protein 
KSLPLRRPSYTLGM	321.9	109.9	3	O43166	958-971	KIAA0440 protein (Fragment) 
SASGIKRPMASEVP	81.2	16.6	2	Q99754	28-41	68 kDa type I phosphatidylinositol-4-phosphate 5-kinase alpha (EC 2.7.1.68) 
EKDHIRRPMNAFMI	67.0	38.0	3	Q9UEG5	39-52	KIAA0306 protein (Fragment) 
PICVLRRPGANHEG	90.8	16.3	4	Q9Y2Z7	47-60	CGI-08 protein 
VPGDPRRPYPTDLE	39.7	28.9	3	Q9NPJ6	168-181	VITAMIN D RECEPTOR-INTERACTING PROTEIN COMPLEX COMPONENT DRIP36 
LFNLIKRPDDEQRQ	34.0	20.2	2	Q9P260	301-314	KIAA1468 protein (Fragment) 
GWGSPRRPTEAEAR	194.4	118.3	2	Q14767	91-104	LATENT TRANSFORMING GROWTH FACTOR-BETA-BINDING PROTEIN-2 (LTBP-2) 
DPRRPKRPRTILTT	947.5	327.1	3	O60663	192-205	LIM/homeobox protein LMX1B (LMX-1.2) (LIM-homeobox protein 1.2) 
LYLRLKRPKPERDL	70.6	14.8	2	P11230	356-369	Acetylcholine receptor protein, beta chain precursor 
RPRRPRRPGPSDPA	1340.6	188.9	2	Q96QG0	344-357	G protein-coupled receptor 
SVEPPKRPTSRLIM	479.6	214.9	4	Q9UMX9	24-37	Membrane-associated transporter protein (AIM-1 protein) (Melanoma antigen AIM1) 
LQRRLKRPETPTHD	41.8	10.1	2	Q9NVU6	531-544	CDNA FLJ10499 fis, clone NT2RP2000346, weakly similar to MYELOID DIFFERENTIATION PRIMARY RESPONSE PROTEIN MYD116 
LPPLPKRPALEKTN	2277.6	914.8	5	Q9NR56	294-307	Muscleblind-like protein (Triplet-expansion RNA-binding protein) 
KGTIPKRPWLSATP	515.6	231.1	2	O15043	393-406	KIAA0333 protein (Fragment) 
SPRLPRRPTVESHH	4834.5	1936.9	11	O94883	131-144	KIAA0787 protein (Fragment) 
PKTYLRRPEASSPA	60.7	40.9	4	Q92932	113-126	Protein-tyrosine phosphatase X precursor (EC 3.1.3.48) (R-PTP-X) (Islet cell autoantigen related protein) (ICAAR) (IAR) (Phogrin) 
PPASPRRPRSFKSK	271.7	19.8	2	Q9HCK6	1105-1118	KIAA1566 protein (Fragment) 
EGTYPRRPGSSPKV	73.1	9.1	3	Q9UJX9	322-335	E2IG4 
FYRDLRRPFSAPDA	175.2	43.1	4	Q9HB63	378-391	Beta-netrin 
YHPNPKRPGLDREQ	34.1	13.1	4	Q8WXI7	2968-2981	Ovarian cancer related tumor marker CA125 
SVTDIRRPRLYLLQ	96.5	31.0	2	Q9NYY3	591-604	Serine/threonine-protein kinase SNK (EC 2.7.1.-) (Serum inducible kinase) 
DELEPRRPRYRVPD	26.4	2.1	2	Q14697	104-117	GLUCOSIDASE II PRECURSOR (KIAA0088 PROTEIN) 
LTVAIRRPPDLGGP	17.9	12.7	2	Q96NX2	418-431	KIAA0184 protein (Fragment) 
PVEAIKRPSPDEPM	101.2	28.4	2	Q9H3D6	83-96	Chymotrypsin-like protein 
QGPAPRRPTTDQIS	6571.9	38.6	2	O43566	535-548	Regulator of G-protein signaling 14 (RGS14) 
APRRPRRPRRPGPS	1501.8	435.9	2	Q96QG0	341-354	G protein-coupled receptor 
APRAPRRPRSPPSS	256.8	61.9	2	P27815	35-48	cAMP-dependent 3',5'-cyclic phosphodiesterase 4A (EC 3.1.4.17) (DPDE2) (PDE46) 
PPPTPRRPASVNGS	1018.9	417.0	4	O43584	96-109	Atrophin-1 interacting protein 4 (Fragment) 
GLSGLKRPSSSAST	34.9	20.2	7	Q9P2Q0	476-489	KIAA1296 protein (Fragment) 
LRPVPRRPSTWSRR	4832.3	3183.8	2	Q9NWJ0	49-62	CDNA FLJ20819 fis, clone ADSE00511 
SPQEPKRPSQLPSP	33.0	16.7	2	O14686	4038-4051	ALR 
KRKKFKRPPQRLFD	22.5	5.3	3	O00267	328-341	SUPT5H PROTEIN 
GRNDLKRPMQAPPG	39.5	31.7	2	Q9HD26	258-271	PIST 
PKTPPRRPVPVADC	61.3	0.3	2	Q9HA84	52-65	Hypothetical 30.3 kDa protein 
DTKALRRPKCAELH	63.0	25.0	3	P07949	469-482	Proto-oncogene tyrosine-protein kinase receptor ret precursor (EC 2.7.1.112) (C-ret) 
SGLRLRRPRVSSTE	44.7	19.7	3	Q9H3P9	250-263	MCM10 homolog 
RSKSPRRPSPTARG	121.0	48.1	2	Q9BZW7	5-18	Predicted testis protein 
IQFVIKRPELLTEG	29.8	27.8	5	O95444	633-646	MUSCLE TFII-I REPEAT DOMAIN-CONTAINING PROTEIN 1 
SGNSLKRPDTTESL	18.9	18.2	3	Q96SU4	326-339	Oxysterol binding protein-related protein 9 (OSBP-related protein 9) (ORP-9) 
ARSYLRRPAVVYIG	60.1	12.0	2	O43188	617-630	U5 snRNP 100 kDa protein 
PVLCPRRPWPSLCW	108.9	6.3	2	Q9NUD3	48-61	DJ1103G7.6 (novel protein similar to mouse VMP) 
GFGVLRRPRPTPGD	74.2	45.1	3	Q9H5X0	195-208	CDNA: FLJ22884 fis, clone KAT03680 
SAKELRRPPPRSPQ	115.5	41.1	3	Q9NPN8	118-131	Similar to (NP_033194.1) src homology 2 domain-containing transforming protein D (Fragment) 
LQPRPRRPREAPDT	221.9	13.2	2	Q15653	147-160	NF-kappaB inhibitor beta (NF-kappa-BIB) (I-kappa-B-beta) (IkappaBbeta) (IKB-beta) (IKB-B) (Thyroid receptor interacting protein 9) (TR-interacting protein 9) 
AEGPPKRPGGSSPL	290.8	201.2	3	P48634	1665-1678	Large proline-rich protein BAT2 (HLA-B-associated transcript 2) 
DPRTPRRPRSARAG	202.6	60.2	3	Q9H901	24-37	CDNA FLJ13111 fis, clone NT2RP3002566 
LATQPKRPMSIPII	660.2	326.1	4	P16144	1316-1329	Integrin beta-4 precursor (GP150) (CD104) 
VLLKLRRPVVGSSE	232.7	77.4	2	Q14596	255-268	Membrane component, chromosome 17, surface marker 2 (Ovarian carcinoma antigen CA125) (1A1-3B) (Next to BRCA1 gene 1 protein) 
IFGPLKRPIVEFSL	61.9	0.5	2	Q9NW13	566-579	CDNA FLJ10377 fis, clone NT2RM2001989, weakly similar to NUCLEOLAR PROTEIN NOP4 
SPIKPKRPFVESNV	2114.7	211.1	2	Q9ULS2	141-154	KIAA1148 protein (Fragment) 
PSRLPRRPNDIYVN	41.9	5.8	2	O75817	27-40	Ribonuclease P protein subunit p20 (EC 3.1.26.5) (RNaseP protein p20) (hPOP7) 
LAITLRRPGCELEA	27.9	12.4	2	Q96KY5	32-45	Similar to RIKEN cDNA 2010309H15 gene 
KQVSPRRPQATEAV	124.6	32.9	3	Q9Y3H2	190-203	DJ126A5.2.1 (novel protein) (isoform 1) 
QLWDIRRPDRCERM	691.8	376.7	3	Q96S15	319-332	Similar to FBan0007609 
SGGRLRRPVNVPLD	44.0	11.0	3	Q09470	98-111	Voltage-gated potassium channel protein Kv1.1 (HUKI) (HBK1) 
LSLLLKRPWDPAVG	38.6	26.5	5	Q9NWE5	158-171	Hypothetical 58.1 kDa protein 
PSFHIKRPAPRPLA	61.1	45.3	2	O60890	702-715	OLIGOPHRENIN 1 (OLIGOPHRENIN-1) 
STSFPRRPLAVEGG	132.3	5.2	2	O00124	234-247	REP-8 protein (D8S2298E) 
PKSVLKRPVTSEEL	48.9	13.4	4	Q9HA07	306-319	CDNA FLJ12428 fis, clone MAMMA1003135 
NLSLLRRPGEKTYT	23.4	16.1	3	P23246	281-294	Splicing factor, proline-and glutamine-rich (Polypyrimidine tract-binding protein-associated splicing factor) (PTB-associated splicing factor) (PSF) (DNA-binding P52/P100 complex, 100 kDa subunit) 
GTYQLRRPEDRPAG	21.7	2.4	2	Q96AB7	34-47	Hypothetical 50.6 kDa protein 
ICPEFKRPRDIAVD	14.9	2.2	2	Q9NZR2	3964-3977	Low density lipoprotein receptor related protein-deleted in tumor 
YRLPPTRPPASVSP	1505.4	153.3	1	Q96LR7	16-30	Hypothetical protein FLJ25143 
PQQFPSRPPPPQPK	5198.9	1758.5	1	Q13443	782-796	Cellular disintegrin-related protein precursor (EC 3.4.24
APALPPKPPKPTTV	2440.0	1469.3	1	P27986	303-317	Phosphatidylinositol 3-kinase regulatory alpha subuni
WGALPPRPPLLLLL	3393.5	1463.3	1	Q9C0B8	71-85	Hypothetical protein KIAA1745 (Fragment) 
LSPRPEKPPEEPGQ	39.8	37.4	1	O14687	279-293	ALR 
LFIIPPKPPGRPQG	538.2	465.0	1	P81489	12-26	Salivary proline-rich protein II-1 (Fragment) 
GRTPPARPPQDPAE	128.9	115.4	1	BAC05028	186-200	CDNA FLJ40059 fis, clone TCOLN2000139 
VCARPEKPPGQVTR	98.9	12.5	1	P35475	539-553	Alpha-L-iduronidase precursor (EC 3.2.1.76) 
LDPLPRRPPAGRRG	4542.6	2509.0	1	BAC04326	52-66	CDNA FLJ36980 fis, clone BRACE2006380 
GGASPGRPPQPEQP	845.2	663.9	1	Q00056	105-119	Homeobox protein Hox-A4 (Hox-1D) (Hox-1.4) 
PEAVPGKPPFAEPD	63.8	35.8	1	Q9BYN7	703-717	Zinc finger protein 341 
PRLRPMRPPPPPPA	4659.4	1413.8	1	Q9NXX8	675-689	FLJ00007 protein (Fragment) 
SFQSPTRPPLASPT	160.6	27.2	1	Q9UGJ0	207-221	5'-AMP-activated protein kinase, gamma-2 subunit 
AGSSPGKPPRLVGG	102.3	16.0	1	P01034	24-38	Cystatin C precursor (Neuroendocrine basic polypeptide)
CGPPPLRPPLPAAA	4712.4	1698.2	1	P22004	21-35	Bone morphogenetic protein 6 precursor (BMP-6) 
PRPGPCRPPPVPAP	1896.6	1289.5	1	Q9Y2G0	18-32	Hypothetical protein KIAA0953 (Fragment) 
ATDLPKKPPPPEVT	46.8	17.6	1	Q96QH2	123-137	Adaptor molecule-1 
PPWVPWRPPSSAAV	834.6	131.1	1	Q9UN47	31-45	Frameshifted pyruvate kinase M2 (Fragment) 
SCTPPPRPPVLEEW	110.4	44.2	1	Q9UL65	458-472	Guanine exchange factor MCG7 isoform 1 (F25B3.3 kinase li
QRQRPPRPPPRGTP	10968.0	6936.1	1	Q8WTU5	20-34	Hypothetical protein 
AETRPHRPPGARDS	1438.3	1661.3	1	Q9H021	747-761	Hypothetical protein (Fragment) 
GPGKPERPPPQGGD	193.2	75.2	1	P81489	112-126	Salivary proline-rich protein II-1 (Fragment) 
RHPKPLKPPWHLSM	3224.8	1356.5	1	P41215	45-59	Long-chain-fatty-acid--CoA ligase 1 (EC 6.2.1.3) (Long-
CAGLPGKPPAIQAC	50.3	48.5	1	O95428	427-441	Hypothetical protein 
TTPPPGRPPAPSSE	4930.8	1020.5	1	Q96KN1	287-301	NSE2 protein 
RPPPPAKPPPDEEE	89.0	38.3	1	Q92625	451-465	Hypothetical protein KIAA0229 (Fragment) 
CARGPLRPPVRCPA	1953.4	762.7	1	P30084	9-23	Enoyl-CoA hydratase, mitochondrial precursor (EC 4.2.1.1
SNTPPPRPPKPSHL	17952.6	5303.0	1	Q8WWW8	303-317	GAB3 
FLLLPPRPPPARPE	2023.7	1942.6	1	Q96IC8	98-112	Hypothetical protein 
KAGRPSKPPSPKQN	3148.2	2030.5	1	Q9P2M4	294-308	Hypothetical protein KIAA1322 (Fragment) 
MHNFPLRPPPPPPP	213.4	220.2	1	Q96HR8	430-444	Hypothetical protein 
VRPPPARPPSGPGL	12987.5	3726.8	1	BAC04982	161-175	CDNA FLJ39911 fis, clone SPLEN2018181, highly similar
TEGIPPKPPPRLVW	1257.4	1310.4	1	Q9UBY0	781-795	Sodium/hydrogen exchanger 2 (Na(+)/H(+) exchanger 2) 
YDTFPEKPPPSPGD	97.2	63.2	1	Q9UGQ3	12-26	Solute carrier family 2, facilitated glucose transporte
PPHLPARPPGGWSR	2408.6	728.3	1	BAC04291	42-56	CDNA FLJ36797 fis, clone ADRGL2006846 
LPPKPARPPAVSPA	4264.7	2131.3	1	O60885	879-893	Bromodomain-containing protein 4 (HUNK1 protein) 
SPTVPIKPPCIPNG	111.6	49.9	1	Q13557	471-485	Calcium/calmodulin-dependent protein kinase type II d
TQSLPTRPPTFPPT	1190.7	610.9	1	Q05707	817-831	Undulin 1 (Matrix glycoprotein) (Fragment) 
MVPGPARPPGSCWD	33.6	2.4	1	Q9BRN8	20-34	Hypothetical protein 
RAEVPTKPPLPPAR	2441.3	1197.0	1	Q9UKM7	224-238	Endoplasmic reticulum mannosyl-oligosaccharide 1,2-al
SQQPPSRPPHLPVE	774.8	498.7	1	Q9UPQ2	54-68	Hypothetical protein KIAA1100 
PTTRPTRPPPPLIP	4415.8	570.1	1	O75376	1024-1038	Nuclear receptor co-repressor 1 (N-CoR1) (N-CoR) 
EYHRPAKPPPPPTG	86.0	51.1	1	BAC04960	97-111	CDNA FLJ39820 fis, clone SPLEN2010625 
GPAPPPRPPQLERH	10716.6	6960.3	1	BAC05410	275-289	CDNA FLJ25911 fis, clone CBR04744 (Fragment) 
SRSPPKKPPKRTSS	2206.2	995.2	1	O60585	365-379	Ser/Arg-related nuclear matrix protein 
PTRPPSRPPSRPQS	5851.3	3511.4	1	Q9NZM4	744-758	Glioma tumor suppressor candidate region gene 1 prote
VNEGPPKPPTELEP	3.4	4.8	1	AAH32298	448-462	Hypothetical protein 
LGKIPLKPPPLELL	61.2	10.9	1	O15504	407-421	Hypothetical protein 
PSPGPCRPPHGTQA	127.6	53.7	1	P43681	443-457	Neuronal acetylcholine receptor protein, alpha-4 chai
LPPLPHRPPQNPFV	79.0	98.0	1	P42694	1701-1715	Hypothetical protein KIAA0054 
RQPRPPRPPLGDRP	4007.1	154.4	1	Q9Y5R2	356-370	Matrix metalloproteinase-24 precursor (EC 3.4.24.-) (
RCCFPVRPPTASTI	3136.9	2301.6	1	Q9NPY2	259-273	DJ779E11.1.1 (Novel flavin containing amine oxidase (Isof
RAWIPGKPPCPPRG	4765.8	2370.0	1	Q14069	9-23	(Clone E18) gene from CpG-enriched DNA (Fragment) 
LEIPPPKPPAPEMN	43.4	34.1	1	Q96F28	217-231	Hypothetical protein 
APLLPPRPPPLPPV	4015.5	3795.9	1	Q9NR05	56-70	HSVI binding protein 
AGNLPSRPPPLSSP	1080.9	527.8	1	Q96LQ5	87-101	Hypothetical protein FLJ25202 
LVPVPARPPLTRGQ	3427.4	1083.3	1	Q96EY9	124-138	Hypothetical protein 
DLHPPPRPPSPTEI	2641.8	872.5	1	O43154	1259-1273	Hypothetical protein KIAA0404 (Fragment) 
EMTPPPKPPRLYLP	600.7	521.7	1	Q9UM03	505-519	Protein kinase PKNbeta 
MAGLPFRPPWGCLS	4342.6	1826.9	1	Q8WUS6	527-541	Hypothetical protein (Fragment) 
EYALPQRPPQGPED	36.6	45.9	1	BAC04305	7-21	CDNA FLJ36874 fis, clone ASTRO2018169, weakly similar to
SSHSPYRPPTNYRN	681.4	169.7	1	Q8TEB6	103-117	Hypothetical protein FLJ23703 
QLRPPPKPPLPAPD	4108.0	4028.3	1	Q9BZE0	329-343	Kruppel-like zinc finger protein GLIS2 
EPGLPVRPPGGGQS	59.4	38.0	1	O95954	457-471	ISOFORM D OF O95954
KAVLPLRPPWPLWG	11593.7	7243.2	1	AAH32349	3-17	Similar to KIAA0084 protein (Fragment) 
LPLPPPRPPLLSAR	8510.6	7436.8	1	Q9P0P4	137-151	HSPC234 
FLGGPARPPSPSPS	8614.7	2762.6	1	P08588	264-278	Beta-1 adrenergic receptor 
SAPPPPRPPEEPAP	65.5	46.4	1	Q96BQ9	4-18	Hypothetical protein (Fragment) 
TACPPARPPAQVGL	365.4	199.4	1	Q9NT59	32-46	Hypothetical protein (Fragment) 
RRQPPARPPGPSTD	9596.5	3121.2	1	Q9BQA8	78-92	Similar to T54 protein 
PGPSPARPPAKPPE	193.7	122.4	1	Q14184	97-111	Doc2 beta 
LARIPNKPPPEYPG	20.4	20.7	1	Q15678	740-754	Protein tyrosine phosphatase, non-receptor type 14 (E
VPQKPERPPLPPEP	4655.6	374.8	1	Q9H7F7	96-110	Hypothetical protein FLJ20967 
ASSRPGRPPKRSLG	20243.6	7450.0	1	BAC03761	161-175	CDNA FLJ34523 fis, clone HLUNG2007210, moderately sim
ALSLPEKPPRGEQG	112.2	23.7	1	O94819	607-621	Hypothetical protein KIAA0711 
SPCVPAKPPLAEFE	67.1	57.9	1	Q15742	478-492	NGFI-A binding protein 2 (EGR-1 binding protein 2) (M
TTVRPAKPPVVDRS	806.5	760.0	1	O95630	222-236	AMSH (Associated molecule with the SH3 domain of STAM) 
GTGSPARPPTPAQV	2423.3	1955.5	1	Q9Y4Y7	208-222	Polyhomeotic 2 (Fragment) 
AAVPPPRPPIPEER	4285.3	2287.1	1	Q16099	865-879	Glutamate receptor, ionotropic kainate 4 precursor (G
TRPPPIRPPFSHPI	10440.9	4252.2	1	P10323	306-320	Acrosin precursor (EC 3.4.21.10) 
TRPPPIRPPFSHPL	8777.2	5266.2	1	P58840	117-131	Hypothetical acrosin-like protease (EC 3.4.21.-) (Fra
KRGRPGRPPSTNKK	2485.5	1743.7	1	O00539	35-49	Nuclear protein SA-1 
PPWGPFRPPYSIFQ	2521.9	1501.3	1	BAC05210	58-72	CDNA FLJ40668 fis, clone THYMU2020830 
ERPPPFKPPPPPIK	2688.4	3047.2	1	P40200	535-549	T-cell surface protein tactile precursor (CD96 antige
AAALPAKPPNLDAA	73.0	40.7	1	Q96GI7	75-89	Hypothetical protein 
KPGSPYRPPVPRAP	1835.0	765.0	1	Q14687	646-660	Hypothetical protein KIAA0182 (Fragment) 
PDQGPQRPPPEGLL	62.3	41.0	1	Q16378	41-55	Proline-rich protein 4 precursor (Lacrimal proline-rich
GSSSPSRPPGLSSN	318.3	232.9	1	BAC05127	110-124	CDNA FLJ40318 fis, clone TESTI2030556 
EIMSPRKPPLFLTK	1681.4	1454.8	1	BAC04837	210-224	CDNA FLJ39352 fis, clone PEBLM2001312, weakly similar
LLYLPLKPPNMFPS	13.3	18.9	1	Q9H799	457-471	Hypothetical protein FLJ21126 (Fragment) 
VGTLPSKPPFRFGQ	498.0	220.8	1	O60318	21-35	80 kda MCM3-associated protein (GANP protein) 
PARPPAKPPEDEPD	45.8	54.7	1	Q14184	101-115	Doc2 beta 
QAGPPSRPPRYSSS	7540.4	2453.1	1	AAH32298	59-73	Hypothetical protein 
MEHSPQRPPRTEPT	1102.2	662.1	1	Q96M26	524-538	Hypothetical protein FLJ32880 
SMGPPSKPPDEEHR	44.5	38.5	1	Q9NZ56	228-242	Formin 2 (Fragments) 
GLRRPEKPPYSYIA	284.8	11.1	1	Q12947	93-107	Forkhead box protein F2 (Forkhead-related protein FKHL
HHHLPERPPFIPEG	22.2	27.6	1	O60747	405-419	Putative G-binding protein (Fragment) 
QAVFPFKPPQRIEA	62.6	28.6	1	Q9Y6X3	59-73	Hypothetical protein KIAA0892 (Fragment) 
LRPVPGKPPGVDPL	32.5	23.4	1	Q04727	335-349	Transducin-like enhancer protein 4 
EGNKPQRPPPPRRP	18217.2	6194.9	1	Q04118	252-266	Salivary proline-rich glycoprotein G1 precursor 
VPPRPPRPPETART	5710.9	1258.5	1	P52849	69-83	Heparin sulfate N-deacetylase/N-sulfotransferase (EC 2.
EEKVPEKPPTPKES	21.3	10.7	1	Q9HDC5	18-32	Junctophilin type1 (Fragment) 
QSCPPQRPPAPACP	4000.7	2209.4	1	BAC05814	18-32	Seven transmembrane helix receptor 
KPASPKKPPPGERS	737.3	906.5	1	O60382	1692-1706	Hypothetical protein KIAA0324 (Fragment) 
LGPVPVRPPPGPEL	81.8	55.1	1	Q9Y5L9	821-835	Transcriptional activator SRCAP 
SPGPPYRPPSQRLR	5841.8	4364.7	1	Q8WVQ2	69-83	Hypothetical protein (Fragment) 
NRWGPGRPPFRKAQ	6400.6	2549.0	1	Q9Y2K9	813-827	Hypothetical protein KIAA1006 (Fragment) 
RHASPARPPAARSQ	4682.3	932.5	1	Q96JG1	528-542	Hypothetical protein KIAA1866 (Fragment) 
LPLPPARPPVLHSS	3619.7	1705.8	1	O95098	58-72	G protein-coupled receptor kinase 1b (Fragment) 
DIPGPTRPPGQVLS	85.2	53.0	1	AAH30713	119-133	Hypothetical protein (Fragment) 
RPALPGRPPQVAEQ	500.7	201.4	1	BAC05290	145-159	CDNA FLJ25488 fis, clone CBR00232 
ALLVPVKPPTAWEG	55.1	45.0	1	Q8TCB4	82-96	Hypothetical protein (Fragment) 
YEEPPQKPPRFSQL	131.1	90.8	1	Q92625	879-893	Hypothetical protein KIAA0229 (Fragment) 
YKVSPGRPPGSIKA	553.1	191.2	1	BAC04448	133-147	CDNA FLJ37562 fis, clone BRCOC2000487 
LEIPPPKPPAPLLH	712.4	584.3	1	Q8WXI9	364-378	Transcription repressor p66 (Hypothetical protein KIAA115
IRLPPARPPTPGRS	19896.4	12616.2	1	AAM34265	504-518	GAS2-related protein isoform beta 
SKTPPQRPPPQGCL	2385.0	2069.5	1	Q92777	445-459	SYNAPSIN IIB OF Q92777
GIRRPEKPPYSYIA	864.2	518.9	1	Q12946	16-30	Forkhead box protein F1 (Forkhead-related protein FKHL5
QDLRPLRPPAQTPQ	153.7	95.5	1	O00456	524-538	TTF-I interacting peptide 21 (Fragment) 
SISFPTRPPLQAQI	162.1	33.6	1	Q8TDT3	61-75	Putative G-protein coupled receptor 
PPGKPERPPPQGGD	311.7	124.4	1	P81489	133-147	Salivary proline-rich protein II-1 (Fragment) 
TPAPPLRPPDSLSR	647.4	454.5	1	Q8WX45	160-174	BB57D9.1 (TED protein) 
PRRGPPRPPGLPYP	7984.0	4026.5	1	AAH31882	46-60	Similar to hypothetical gene LOC118703 (Fragment) 
LLLPPPRPPHSDIT	1428.0	1230.3	1	Q9H6X1	45-59	Hypothetical protein FLJ21777 
MNGLPPRPPLPESL	8995.9	6355.8	1	Q15428	237-251	Splicing factor 3A subunit 2 (Spliceosome associated 
GIKSPSKPPGPNRI	7267.0	9366.0	1	Q9Y474	19-33	DNA-binding protein 
CCGRPGRPPGPAAA	1796.8	1221.0	1	Q99491	157-171	DAN15 protein (Fragment) 
WGLLPFRPPRPLPV	3623.3	851.6	1	Q96DX2	170-184	Hypothetical protein 
FSSVPSKPPMSLEP	35.9	10.3	1	Q96E32	219-233	Hypothetical protein 
PPPRPPRPPSPPPE	9407.1	2032.6	1	Q9UPS6	163-177	Hypothetical protein KIAA1076 (Fragment) 
RRRSPPRPPSRPAR	9453.5	2243.5	1	Q96JH1	1030-1044	Hypothetical protein KIAA1856 (Fragment) 
ENESPLKPPGICMD	22.2	9.8	1	Q92610	35-49	Hypothetical zinc finger protein KIAA0211 
PRPLPPRPPAAQPR	7556.5	2973.6	1	P58840	142-156	Hypothetical acrosin-like protease (EC 3.4.21.-) (Fra
QPDGPARPPGMAPS	39.7	22.1	1	Q96KZ1	72-86	Hypothetical protein 
PRPLPPRPPAAQPP	3121.1	647.0	1	P10323	331-345	Acrosin precursor (EC 3.4.21.10) 
PLRLPPRPPGPRLA	18471.5	2521.0	1	O95822	14-28	Malonyl-CoA decarboxylase, mitochondrial precursor (EC 
APPLPVRPPKTSPG	2280.4	1119.8	1	Q96FN5	451-465	Hypothetical protein 
FTDLPKKPPPPEVT	59.2	50.9	1	Q96QH2	75-89	Adaptor molecule-1 
AAPPPAKPPPPPQP	77.6	18.1	1	O15399	900-914	Glutamate 
NSSRPGRPPKRSLG	18791.5	4199.1	1	Q96NX9	174-188	Dachshund 2 
PGSLPSKPPPGPVP	22.8	17.9	1	Q8TEP0	205-219	FLJ00153 protein (Fragment) 
TRPKPLKPPCDLSM	451.1	405.3	1	P33121	45-59	Long-chain-fatty-acid--CoA ligase 2 (EC 6.2.1.3) (Long-
VTQLPARPPPALYT	1400.5	918.6	1	Q9NRJ4	1023-1037	Tubby superfamily protein 
EEVVPPRPPLPRSY	8258.6	1681.0	1	CAD38934	123-137	Hypothetical protein (Fragment) 
GDAPPPRPPPPVRP	14652.7	6328.4	1	CAD38936	189-203	Hypothetical protein (Fragment) 
LHGRPYRPPSPPPP	245.5	95.0	1	O75593	148-162	Forkhead box protein H1 (Forkhead activin signal tran
HLSSPARPPDNLSP	76.9	28.6	1	Q9H7P8	659-673	FLJ00019 protein (Fragment) 
DTTSPSRPPGGPII	72.7	62.0	1	Q9Y2E5	978-992	Epididymis-specific alpha-mannosidase precursor (EC 3
AAQPPQKPPASYFA	124.6	16.0	1	O15399	995-1009	Glutamate 
VYTPPPRPPPPWGS	4170.3	2598.9	1	AAH30267	1118-1132	Similar to putative ATPase 
LAELPGRPPIFWPG	98.0	50.5	1	Q9C056	106-120	GTX 
TPLSPLKPPRMDTA	56.4	31.7	1	Q9H898	117-131	Hypothetical protein FLJ13842 
LSERPPRPPPPPPP	943.8	707.3	1	Q96Q04	431-445	Hypothetical protein KIAA1883 (Fragment) 
ASHPPPRPPKHPSV	5359.2	2031.1	1	BAC05194	549-563	CDNA FLJ40584 fis, clone THYMU2008149, weakly similar
PNLLPHRPPLLVFP	191.3	146.3	1	Q9Y6X6	669-683	Hypothetical protein KIAA0865 (Fragment) 
PPSGPLRPPATISP	127.3	50.5	1	Q9H4B5	83-97	Mucolipidin 
QILSPPRPPTSPCF	4826.2	2653.3	1	Q9BRZ8	226-240	Hypothetical protein 
GLSGPCRPPPPPQA	2946.2	2418.9	1	Q9UEE5	25-39	Serine/threonine kinase 17A (EC 2.7.1.-) (DAP kinase-re
PSNPPPRPPAEARK	991.2	432.5	1	P13498	150-164	Cytochrome b-245 light chain (p22 phagocyte B-cytochr
AKLFPGRPPVKKLL	13444.4	2176.3	1	CAD39032	203-217	Hypothetical protein (Fragment) 
RAPPPSRPPPRPSV	10979.6	7351.3	1	Q9H6X2	550-564	Antrax toxin receptor precursor (Tumor endothelial mar
WCQSPQRPPPSTTH	557.4	287.2	1	O14782	762-776	Kinesin-like protein KIF3C 
AASSPARPPGLQRS	3949.4	1991.4	1	Q9BQ89	173-187	BA371L19.3 (Novel protein) (Hypothetical protein) (Chromo
EEVPPHKPPTLPLD	59.8	39.5	1	Q9BXF3	1468-1482	Cat eye syndrome critical region protein 2 
SPVLPARPPPPPLS	4084.4	2256.8	1	O00508	1114-1128	Latent TGF-beta binding protein-4 
LTWLPPKPPTAFDG	71.7	27.0	1	Q16827	346-360	Protein-tyrosine phosphatase, receptor-type, O precursor 
EHRPPEKPPRPPRP	9884.2	2465.3	1	Q8TEL4	107-121	FLJ00179 protein (Fragment) 
HKGLPPRPPSHNRP	5020.5	1696.9	1	Q9P2Q2	580-594	Hypothetical protein KIAA1294 (Fragment) 
ASAPPQRPPSGPEG	434.6	287.2	1	Q96LW7	145-159	Hypothetical protein FLJ33154 
PRPPPGKPPTRPGV	1542.6	827.9	1	O94932	475-489	Hypothetical protein KIAA0847 (Fragment) 
PRAVPARPPTRPRF	17607.6	3440.2	1	Q8TE87	150-164	Hypothetical protein FLJ23801 
SPPVPPRPPSSGPP	1877.9	1191.8	1	Q9UKN7	661-675	Myosin XV (Unconventional myosin-15) 
QVDPPERPPSPPSD	325.9	293.4	1	Q9H4B3	193-207	Mucolipidin 
YLQLPPRPPGTRAS	1234.6	1464.1	1	Q9H4M7	331-345	Phosphoinositol 3-phosphate binding protein-1 
QVVGPHRPPALDDR	43.1	24.7	1	Q14097	329-343	CYP2B protein 
SHHPPDRPPDPFST	1386.8	1144.3	1	Q8TA97	483-497	Nuclear factor IA 
PPALPPKPPKPTTV	3470.2	2768.5	1	AAH30815	33-47	Similar to Phosphoinositide 3-kinase p85 
QPQGPPRPPQGDKP	94.4	38.0	1	Q15215	74-88	Salivary proline-rich protein 1 (Fragment) 
KGPGPQKPPTEADK	82.6	49.8	1	O15021	1933-1947	Hypothetical protein KIAA0303 (Fragment) 
PSLLPPRPPPALSL	5799.8	3070.9	1	Q9NRR6	185-199	Phosphatidylinositol polyphosphate 5-phosphatase type IV 
LLPFPLRPPSPHCP	9854.1	7579.1	1	Q9HAF8	97-111	Hypothetical protein 
RMKRPFRPPPAHFQ	5134.7	548.1	1	P58012	147-161	Forkhead box protein L2 
NVLVPSRPPRNPYD	2919.8	2686.4	1	BAC03435	232-246	FLJ00375 protein (Fragment) 
TKDSPGKPPMAPPS	80.7	97.7	1	BAC03441	170-184	FLJ00381 protein (Fragment) 
ALPRPLRPPLPPDP	3473.6	1322.7	1	O43763	237-251	Homeobox protein Hox-11L1 (Neural crest homeobox prot
PKISPQKPPRKDME	486.7	264.8	1	AAM49716	571-585	Hypothetical protein 
AGLRPPKPPRPASL	12271.2	4881.2	1	O75190	254-268	DnaJ homolog subfamily B member 6 (Heat shock protein
SSTLPQKPPYSFID	27.3	24.4	1	Q9H0N0	213-227	Hypothetical protein 
QDSPPPKPPRTRSC	2895.1	2154.5	1	Q05209	329-343	Protein-tyrosine phosphatase, non-receptor type 12 (E
ALTSPGRPPMGFTT	260.5	56.9	1	BAC03837	101-115	CDNA FLJ34928 fis, clone NT2RP7004641, weakly similar
AAPFPDRPPAHLVS	90.4	48.6	1	Q9P283	1-15	Hypothetical protein KIAA1445 (Fragment) 
AWARPPKPPTFGEF	715.8	499.3	1	Q9Y3X0	319-333	Hypothetical protein (DKFZP586M1019 protein) 
SVSRPERPPESAAL	102.1	71.6	1	Q9Y256	12-26	CAAX prenyl protease 2 (EC 3.4.22.-) (Prenyl protein-sp
LRKRPLKPPAKKIM	6215.6	4294.1	1	O14789	574-588	BRDT 
GPPPPPRPPFGRPP	5314.6	1387.3	1	O14776	57-71	Putative transcription factor CA150 
SKTPPQRPPPQGGP	1446.0	1499.0	1	Q92777	445-459	Synapsin II 
RLAGPPRPPGHPRE	2701.8	2198.3	1	Q9BQU6	64-78	BA261N11.4.2 (KIAA1510, isoform 2) 
PPPLPQRPPPRLPP	2768.6	1032.6	1	Q9H9H4	263-277	Hypothetical protein FLJ12750 
IPERPLRPPSEKRA	7609.8	2671.9	1	Q9Y2W3	72-86	DNb-5 (Fragment) 
VPPPPARPPPRSAR	11811.0	3033.2	1	Q8WY41	65-79	Nanos (Fragment) 
VSYPPSKPPTYEEQ	42.4	29.6	1	Q15134	299-313	Phosphatidylinositol 3-kinase 
QKTRPIKPPPDSQE	36.3	34.8	1	Q9H5W5	105-119	Hypothetical protein FLJ22938 
APPPPSRPPQPRPG	3865.4	1093.0	1	Q9NRK3	42-56	P8 protein 
VTSKPRKPPTPPEK	1557.7	881.9	1	Q96JP2	954-968	Hypothetical protein KIAA1783 (Fragment) 
HGRLPARPPFYAPA	774.7	298.4	1	Q9Y2L9	5-19	Hypothetical protein KIAA1016 (Fragment) 
RSSGPERPPHGLPL	752.1	386.3	1	Q9NPP7	72-86	LDL induced endothelial cell protein (Fragment) 
GAGSPARPPSPRLD	15251.8	5931.9	1	BAC04581	11-25	CDNA FLJ38273 fis, clone FCBBF3003305 
NSFSPQKPPGHCSR	504.6	519.1	1	Q9BX63	202-216	BRCA1-binding helicase-like protein BACH1 
MLLLPPRPPHPRSS	11460.8	4740.5	1	Q9NPP7	87-101	LDL induced endothelial cell protein (Fragment) 
TRGRPTRPPTRPPT	8363.4	3626.7	1	Q96F98	1-15	Hypothetical protein (Fragment) 
PPPPPPRPPSRPKL	13356.5	1133.1	1	Q9BQI5	457-471	Hypothetical protein 
GYTGPPRPPPYGYQ	577.2	244.9	1	Q15427	383-397	Splicing factor 3B subunit 4 (Spliceosome associated 
VLPPPPRPPQRRCR	21901.4	5553.1	1	BAC05199	62-76	CDNA FLJ40606 fis, clone THYMU2011939 
DKCPPPRPPSSPYP	4091.8	1357.3	1	O15550	915-929	Ubiquitously transcribed X chromosome tetratricopeptid
VYKPPLKPPKGTRQ	781.5	880.1	1	O94991	330-344	Hypothetical protein KIAA0918 (Fragment) 
PPEKPPRPPRPLHL	29287.6	9167.6	1	Q8TEL4	110-124	FLJ00179 protein (Fragment) 
VTDLPKKPPPPEAT	58.0	39.1	1	Q96QH2	111-125	Adaptor molecule-1 
PPPPPARPPARRAS	13148.5	5541.6	1	Q9H1V5	1094-1108	DJ1182A14.1 (Similar to rat Espin) (Fragment) 
CVRGPLRPPVRCPA	5544.6	4121.2	1	Q96H54	9-23	Enoyl coenzyme A hydratase, short chain, 1, mitochondrial 
LAYFPPRPPLPPSV	2174.7	218.9	1	Q96SL1	246-260	Hypothetical protein FLJ14784 
PRKLPSRPPPHYPG	2341.7	1014.1	1	O75923	185-199	Dysferlin (Dystrophy associated fer-1-like protein) (
GGQPPPRPPPGMPH	535.7	165.6	1	Q15427	329-343	Splicing factor 3B subunit 4 (Spliceosome associated 
DVIIPAKPPVSFFS	53.1	37.9	1	Q96K45	88-102	Hypothetical protein FLJ14740 
QGGRPHRPPQGQPP	51.3	52.2	1	Q04118	294-308	Salivary proline-rich glycoprotein G1 precursor 
YLGKPSRPPHLLLE	1772.3	784.5	1	Q9H5Q4	87-101	Hypothetical protein FLJ23182 
HVQSPEKPPTSPRE	49.6	25.9	1	BAC05287	132-146	CDNA FLJ25476 fis, clone CBL03186 
GSGSPVRPPVSTWG	16.6	12.5	1	Q9NUB4	27-41	DJ860F19.4 (Novel protein) (Hypothetical protein) 
AGPGPARPPVPPRP	3367.2	1404.3	1	P52849	60-74	Heparin sulfate N-deacetylase/N-sulfotransferase (EC 2.
GLGSPERPPKTSPG	507.8	49.8	1	Q9H6F5	54-68	Hypothetical protein FLJ22321 
FNDSPYKPPVTRCN	93.0	55.0	1	Q9H7L2	189-203	FLJ00060 protein (Fragment) 
LAELPQKPPPGDLP	37.5	51.6	1	Q9ULH1	746-760	Hypothetical protein KIAA1249 (Fragment) 
IIRPPVRPPDPPCR	3432.0	793.9	1	O60890	736-750	Oligophrenin 1 
VAEPPPRPPPPPPP	609.2	449.4	1	Q9NZM4	1290-1304	Glioma tumor suppressor candidate region gene 1 pro
TRWPPSRPPPPCPF	7726.5	1046.8	1	Q9NP08	321-335	H6 homeodomain protein 
PPPPPLRPPPPPPP	1159.5	773.0	1	Q9BR93	13-27	Hypothetical protein 
LYRFPGKPPTYVTD	156.6	113.1	1	Q9NU18	93-107	DJ298J18.3 (Novel protein similar to putative HIV-1 induce
TPAPPLRPPDSPSR	2062.2	1979.3	1	O75949	160-174	TED protein 
SGGRPLRPPHPVAK	6232.6	3768.4	1	O76081	141-155	Regulator of G-protein signaling 20 (RGS20) (Regulato
GGPSPSRPPPSLFS	1351.3	320.3	1	O43823	235-249	A-kinase anchor protein 8 (A-kinase anchor protein 95
QEDSPRKPPNFPVP	141.9	61.7	1	Q8TEE1	827-841	FLJ00256 protein (Fragment) 
TTTPPTKPPSFNLH	646.6	543.6	1	Q99966	72-86	Cbp/p300-interacting transactivator 1 (Melanocyte-speci
CLLSPLRPPGQRGL	322.6	165.0	1	Q9UL14	222-236	Olfactory receptor 17-1 
PPPVPLRPPEHFIN	435.2	300.9	1	Q07890	1215-1229	Son of sevenless protein homolog 2 (SOS-2) 
IEEVPPRPPSPPKK	4243.0	1139.7	1	Q16348	18-32	Oligopeptide transporter, kidney isoform (Peptide trans
DLLSPRRPPDDPWA	83.0	38.2	1	BAC03422	263-277	FLJ00361 protein (Fragment) 
PPVRPARPPGPLVT	6551.8	2150.9	1	Q8WYX3	74-88	Hypothetical protein 
DFPKPKKPPPPAKA	8340.4	5817.8	1	Q9Y5K6	333-347	Adapter protein CMS (CD2AP homolog) 
YTVPPARPPPPLTK	9167.2	2059.7	1	O43308	48-62	Hypothetical protein KIAA0425 
KDPGPPRPPAGATQ	229.4	106.5	1	Q9H7K4	46-60	FLJ00068 protein (Fragment) 
GSQAPARPPKPRPR	62545.5		1	Q13191	898-911	Signal transduction protein CBL-B (SH3-binding protein CBL-B) 
RQHLPERPRRCPLC	11082.4		1	Q9H6G5	120-133	CDNA: FLJ22301 fis, clone HRC04777 (CDNA FLJ14773 fis, clone NT2RP3004566, weakly similar to ZINC FINGER PROTEIN 84) 
XSQHFGRPRREDHL	273.3		1	P39188	108-121	Alu subfamily J sequence contamination warning entry 
SPKCPGRPWKSVSE	117.4		1	P01042	611-624	Kininogen precursor (Alpha-2-thiol proteinase inhibitor) 
VRYPISRPRRRCSP	961.4		1	P10915	314-327	Proteoglycan link protein precursor (Cartilage link protein) (LP) 
DTALLPRPERRCSL	65.4		1	Q9Y2E3	518-531	KIAA0931 protein (Fragment) 
IAEALSRPGREACL	141.8		1	O15069	1001-1014	KIAA0363 protein (Fragment) 
EALEIPRPLRALDQ	0.0		1	Q9HCK4	1228-1241	KIAA1568 protein (Fragment) 
VNRPLVRPQKRLSS	6273.5		1	Q9BWX5	222-235	Transcription factor GATA-5 (GATA binding factor-5) 
GFPAPFRPSRKRSG	10166.5		1	O43594	101-114	Ku86 autoantigen related protein 1 (Fragment) 
TPVSLGRPERYRRH	397.5		1	Q9GZM7	384-397	TUBULOINTERSTITIAL NEPHRITIS ANTIGEN-RELATED PROTEIN PRECURSOR (P3ECSL) (GLUCOCORTICOID-INDUCIBLE PROTEIN) 
RQCQLQRPLRGFTW	234.6		1	Q9HCU0	92-105	Tumor endothelial marker 1 precursor (Endosialin protein) 
NAALFPRPERYNPQ	63.6		1	P19099	413-426	Cytochrome P450 11B2, mitochondrial precursor (EC 1.14.15.4) (CYPXIB2) (P-450Aldo) (Aldosterone synthase) (ALDOS) (Aldosterone-synthesizing enzyme) (Steroid 18-hydroxylase) (P-450C18) 
RPEDPTRPSRFQQQ	149.4		1	O15067	285-298	Phosphoribosylformylglycinamidine synthase (EC 6.3.5.3) (FGAM synthase) (FGAMS) (Formylglycinamide ribotide amidotransferase) (FGARAT) (Formylglycinamide ribotide synthetase) 
RYLGITRPHKMLTT	230.8		1	Q99412	18-31	Serotonin recetor (Fragment) 
RTPTPDRPPRSAWG	394.7		1	Q9H0S3	22-35	Hypothetical 25.4 kDa protein 
XSQHFGRPRRVDHE	123.5		1	P39191	110-123	Alu subfamily SB2 sequence contamination warning entry 
GPSPPYRPEKLSSP	683.5		1	Q13495	380-393	CG1 protein (F18) 
SCKNIYRPDKFLQC	63.6		1	P28907	274-287	ADP-ribosyl cyclase 1 (EC 3.2.2.5) (Cyclic ADP-ribose hydrolase 1) (CADPR hydrolase 1) (Lymphocyte differentiation antigen CD38) (T10) (Acute lymphoblastic leukemia cells antigen CD38) 
XSQHFGRPRRVDHL	204.6		1	P39194	109-122	Alu subfamily SQ sequence contamination warning entry 
CAGPPSRPQRPFCA	2416.2		1	O43257	105-118	PUTATIVE CYCLIN G1 INTERACTING PROTEIN 
PNIKISRPLKVLLT	154.8		1	Q9NPB9	231-244	C-C chemokine receptor type 11 (C-C CKR-11) (CC-CKR-11) (CCR-11) (Chemokine receptor-like 1) (CCRL1) (CCX CKR) 
ISMKFLRPLRVLSQ	925.1		1	Q01118	1027-1040	Sodium channel protein, cardiac and skeletal muscle alpha-subunit 
VCPGPIRPIKQISD	344.5		1	Q14184	22-35	Doc2 beta 
TSPAPHRPPKRVKA	4.2		1	Q9NRC7	337-350	Sir2-related protein type 6 
LPIAFIRPFREHHI	1059.2		1	Q9UKL1	106-119	Ubiquitin-conjugating enzyme variant Kua 
RKMEIYRPHKANAE	78.7		1	Q13547	49-62	Histone deacetylase 1 (HD1) 
TRTDPTRPIRTPVI	96.3		1	Q9ULT9	312-325	KIAA1130 protein (Fragment) 
TRDDPYRPAKPVPT	68.1		1	O14730	137-150	Homolog of the Aspergillus nidulans sudD gene product 
GKGRPDRPARRPSP	8698.9		1	Q9ULT2	465-478	KIAA1138 protein (Fragment) 
DNIPLSRPKRNLSR	138.3		1	Q9Y4P9	18-31	HYPOTHETICAL 18.4 kDa PROTEIN (DJ1009E24.4) (DKFZ434I114) 
LTLKPIRPRKYPNR	101.7		1	Q06889	251-264	Early growth response protein 3 (EGR-3) (Zinc finger protein pilot) 
CRLTLLRPKKDGAA	159.2		1	Q9H7S7	172-185	CDNA FLJ14303 fis, clone PLACE2000132 
VGTELLRPLRGLLS	111.9		1	Q9NX26	97-110	CDNA FLJ20477 fis, clone KAT07271 
SWQILARPWRAFFK	73.5		1	Q9H6E1	737-750	CDNA: FLJ22357 fis, clone HRC06404 
RELDLSRPSRSISL	98.7		1	Q12879	1300-1313	Glutamate 
IHCDPLRPRRETCH	1337.3		1	P20849	240-253	Collagen alpha 1(IX) chain precursor 
PRRRPGRPRKLPRL	96.0		1	Q9H4Z2	347-360	Zinc finger protein 335 
RVIGLLRPLKDVTV	261.4		1	Q10466	5697-5710	TITIN, HEART ISOFORM N2-B (EC 2.7.1.-) (CONNECTIN) 
HPEFLSRPIKPSPP	45.5		1	P17812	526-539	CTP synthase (EC 6.3.4.2) (UTP--ammonia ligase) (CTP synthetase) 
YCTGPPRPGRLFGC	364.2		1	Q13006	89-102	I kappa BR 
DKKSPTRPKRHAKP	658.1		1	Q99710	3-16	YY1-associated factor 2 
LVLEFLRPDRQGVT	49.7		1	Q14997	962-975	KIAA0077 protein (Fragment) 
PGEHPGRPGRGGSV	31.7		1	Q13577	1110-1123	51C protein 
LLLLLYRPPRYQIA	89.6		1	O60725	54-67	Protein-S isoprenylcysteine O-methyltransferase (EC 2.1.1.100) (Isoprenylcysteine carboxylmethyltransferase) (Prenylcysteine carboxyl methyltransferase) (pcCMT) (Prenylated protein carboxyl methyltransferase) (PPMT) 
YIFSLVRPARYQRV	1777.3		1	P41440	139-152	Folate transporter 1 (Placental folate transporter) (FOLT) (Reduced folate carrier protein) (RFC) (Intestinal folate carrier) (IFC-1) 
RLIAISRPLRYVTV	658.2		1	P58180	122-135	Olfactory receptor 4D2 
RKFSLERPFRPSVT	104.9		1	Q9BXL7	634-647	Caspase recruitment domain protein 11 (CARD-containing MAGUK protein 3) (Carma 1) 
SKASLSRPGRRPLG	53.5		1	Q9C0H4	580-593	KIAA1689 protein (Fragment) 
GHQEFARPSRGYLA	214.3		1	P13385	32-45	Teratocarcinoma-derived growth factor 1 (Epidermal growth factor-like cripto protein CR1) (Cripto-1 growth factor) (CRGF) 
FRRLPTRPRKGGPE	1535.8		1	Q9NXF8	292-305	CDNA FLJ20279 fis, clone HEP03229 
EEAQIFRPLKFNTT	75.8		1	Q15029	572-585	116 kDa U5 small nuclear ribonucleoprotein component (U5 snRNP-specific protein, 116 kDa) (U5-116 kDa) 
GPRPPPRPARHRSH	28572.0		1	Q9P0U7	35-48	NAG-5 protein 
ETNIPQRPSRPARR	1805.0		1	Q9HBL3	239-252	HT019 
KPPALPRPIRNLEV	958.0		1	P47895	16-29	Aldehyde dehydrogenase 6 (EC 1.2.1.5) 
NGTQILRPPKVLSP	149.8		1	Q14676	96-109	KIAA0170 PROTEIN 
ENDNIERPVRRRHS	59.3		1	Q9NR92	11-24	AF15q14 protein 
LVNNFLRPLRMAAS	1252.3		1	Q13972	262-275	Guanine nucleotide releasing protein (GNRP) (Ras-specific nucleotide exchange factor CDC25) 
PCYHILRPCRNQDL	426.5		1	Q9BR43	91-104	DJ1093G12.6 (A novel protein) (Fragment) 
GLSTLQRPLKDVTD	90.7		1	Q9H4V5	197-210	DJ1187J4.2 (novel protein similar to rat RYF3) (Fragment) 
IDPAILRPGRLDKT	224.7		1	O15381	730-743	NUCLEAR VCP-LIKE PROTEIN NVLP.2 (NUCLEAR VCP-LIKE PROTEIN NVLP.1) 
EDALPTRPKKRARS	290.7		1	Q9UPW0	160-173	Putative forkhead box protein KIAA1041 
AMLSIPRPSKRFWM	20.1		1	Q92508	1232-1245	Hypothetical protein KIAA0233 
QEALPMRPAREGEL	70.9		1	Q9Y6J9	86-99	PCAF associated factor 65 alpha 
ATAFLQRPSRAGSL	298.2		1	Q9C0A3	966-979	KIAA1760 protein (Fragment) 
DKKSPTRPKRQAKP	500.4		1	Q9P2W5	3-16	YY1 and E4TF1 associated factor 1 (Apoptin-associated protein APAP1) 
KAPPPTRPKRNDST	3138.4		1	Q9C0I2	1104-1117	KIAA1681 protein (Fragment) 
ACLPPPRPQRPAET	81.6		1	Q9UFB1	199-212	Hypothetical 66.8 kDa protein (Fragment) 
FKDVLLRPKRSSLK	557.2		1	P36959	12-25	GMP reductase (EC 1.6.6.8) (Guanosine 5'-monophosphate oxidoreductase) (Guanosine monophosphate reductase) 
PTILPCRPQRSACH	9688.9		1	Q16671	539-552	Anti-mullerian hormone type II receptor precursor (EC 2.7.1.37) (AMH type II receptor) (MIS type II receptor) (MISRII) (MRII) 
HSTGINRPKRTGSL	223.7		1	P28749	775-788	Retinoblastoma-like protein 1 (107 kDa retinoblastoma-associated protein) (PRB1) (P107) 
SRLHFGRPRRADYL	201.7		1	Q13629	53-66	Hypothetical 13.3 kDa protein 
DGRTPLRPCRNTKQ	286.8		1	Q9H0H1	56-69	Hypothetical 19.0 kDa protein 
SPDSLSRPRRTVFT	90.9		1	Q9P217	544-557	KIAA1511 protein (Fragment) 
EDPPPTRPSRPWRD	381.8		1	Q9UIG4	62-75	SPR1 protein 
PLPRFPRPPRALPA	3493.3		1	P56730	61-74	Neurotrypsin precursor (EC 3.4.21.-) (Motopsin) (Leydin) 
RVHRLPRPLKQRML	120.8		1	Q9UQ05	500-513	BEC2 
GDEPLPRPPRGAPH	253.1		1	Q92529	130-143	P64 ISOFORM OF N-SHC (P52 ISOFORM OF N-SHC) 
LDPALIRPGRIDRK	75.3		1	Q03527	337-350	26S protease regulatory subunit 4 (P26S4) 
RVPIPPRPTRPHVQ	19676.0		1	Q07912	741-754	Activated p21cdc42Hs kinase 
HLHILHRPWKCGLC	28.3		1	Q9P2Y4	181-194	Zinc finger protein 219 
RMLVPGRPVKDATP	2932.0		1	O94938	456-469	KIAA0856 protein (Fragment) 
EVITLERPLRCSSC	102.2		1	O15162	171-184	Phospholipid scramblase 1 (PL scramblase 1) (Erythrocyte phospholipid scramblase) (Ca2+ dependent phospholipid scramblase 1) (MmTRA1b) 
PTCSPHRPHRLPLA	165.5		1	O95327	205-218	Hypothetical 33.9 kDa protein 
WTDRPERPCKPLLT	508.3		1	O15250	155-168	AMINOPEPTIDASE P-LIKE (EC 3.4.11.9) (XAA-PRO AMINOPEPTIDASE) (X-PRO AMINOPEPTIDASE) (PROLINE AMINOPEPTIDASE) (AMINOACYLPROLINE AMINOPEPTIDASE) (SOLUBLE AMINOPEPTIDASE P) 
XSQHFGRPRRADHL	180.6		1	P39193	109-122	Alu subfamily SP sequence contamination warning entry 
TLVWPHRPARPRPV	2236.1		1	Q9BXL6	817-830	Caspase recruitment domain protein 14 (CARD-containing MAGUK protein 2) (Carma 2) 
RKMEIYRPHKATAE	178.8		1	Q92769	50-63	Histone deacetylase 2 (HD2) 
YHPPIFRPMKRITW	293.0		1	Q9GZT8	65-78	My018 protein (CDNA FLJ13316 fis, clone OVARC1001555, weakly similar to NGG1-INTERACTING FACTOR 3) (Amyotrophic lateral sclerosis 2) 
PAVPPGRPRRGSLP	7475.1		1	Q9UQ51	6-19	Rap1GAPII (Fragment) 
CLLRPWRPLRARGC	2402.6		1	Q9NV38	6-19	CDNA FLJ10948 fis, clone PLACE1000142, weakly similar to 3-HYDROXYBUTYRYL-COA DEHYDRATASE (EC 4.2.1.55) 
FRRVLLRPSRRVRS	889.2		1	P32745	324-337	Somatostatin receptor type 3 (SS3R) (SSR-28) 
SWPLLERPWKAFLN	178.8		1	Q9H6E9	501-514	CDNA: FLJ22341 fis, clone HRC06032 
TPPAFIRPTRKLDD	145.7		1	Q9UPV7	127-140	KIAA1045 protein (Fragment) 
SFLTLTRPDRALVR	211.3		1	Q9H6A9	133-146	CDNA: FLJ22427 fis, clone HRC09013 
GEGGPQRPSRSQRR	1585.8		1	O75145	4-17	KIAA0654 protein (Fragment) 
LRPPPMRPVRPVVQ	16150.9		1	O43295	603-616	Hypothetical protein KIAA0411 (Fragment) 
RRKAPPRPPRPAAP	9568.6		1	O60486	5-18	VESPR 
DKLSPDRPIRDTRH	793.8		1	Q9ULT9	130-143	KIAA1130 protein (Fragment) 
SQAFIYRPIRQRVY	102.1		1	Q9NU43	22-35	DJ894D12.1 (novel protein similar to KIAA0183) (Fragment) 
DSPSFCRPSKYSPG	57.1		1	O14905	71-84	WNT-15 protein (Fragment) 
NDRFPFRPSRGRPT	4509.8		1	Q9Y3I1	502-515	F-box only protein 7 
TLLSPPRPGRLPDL	192.4		1	O95206	1031-1044	Protocadherin 
ILGFPLRPNRGLYQ	3138.4		1	O95972	116-129	Bone morphogenetic protein 15 precursor (BMP-15) (Growth/differentiation factor 9B) (GDF-9B) 
IDEALLRPGRLEVK	0.0		1	P46459	379-392	Vesicular-fusion protein NSF (N-ethylmaleimide-sensitive fusion protein) (NEM-sensitive fusion protein) 
FDNTLSRPCRVPLG	169.8		1	Q99743	208-221	Neuronal PAS domain protein 2 (Neuronal PAS2) (Member of PAS protein 4) (MOP4) 
LKVWPPRPGRWPCF	1090.6		1	Q9NQQ2	431-444	DJ530I15.2 (novel protein similar to placental protein DIFF40) (Fragment) 
AVPPPSRPQRLSSL	7469.8		1	Q9NU00	50-63	DJ1181N3.1 (similar to collagen) (Fragment) 
LHESFPRPKRVCKD	391.1		1	P42568	55-68	AF-9 protein 
LWPPLYRPRRDAFE	3916.3		1	Q13635	1311-1324	Patched protein homolog 1 (PTC1) (PTC) 
PGQGPQRPRRPAKD	5881.5		1	Q12984	75-88	Cosmid CRI-JC2015 at D10S289 in 10sp13 
EEPKILRPPRRPRK	508.3		1	Q9NYS8	1484-1497	Class III myosin 
KISWLCRPRRVCLC	491.8		1	Q13577	12-25	51C protein 
EVQPPVRPGKGGSV	136.5		1	Q9BXU7	105-118	Ubiquitin carboxyl-terminal hydrolase 26 (EC 3.1.2.15) (Ubiquitin thiolesterase 26) (Ubiquitin-specific processing protease 26) (Deubiquitinating enzyme 26) 
LPLPFCRPQKIYHF	679.9		1	O95047	163-176	Olfactory receptor 2A4 
LYGLLQRPVRLALG	1105.7		1	Q9BZJ7	289-302	G protein-coupled receptor 
TFGIPLRPNRGRGG	582.7		1	Q9UFR3	88-101	Hypothetical 17.5 kDa protein (Fragment) 
APEALPRPRREGEL	317.6		1	Q9HA29	107-120	CDNA FLJ12345 fis, clone MAMMA1002294 
DVPAFVRPARVXPT	0.0		1	O60536	40-53	Antigen NY-CO-43 
ARVPLGRPRRRPRA	199.8		1	O60331	5-18	KIAA0589 PROTEIN (FRAGMENT) 
EVITLERPLRCNCC	121.0		1	Q9NRY7	86-99	Phospholipid scramblase 2 (PL scramblase 2) (Ca2+ dependent phospholipid scramblase 2) 
CCGCPDRPGRRGRR	150.1		1	Q9BXQ6	174-187	Cat eye syndrome critical region candidate gene number 6 
TPRKILRPTKETSE	30.9		1	Q9BXX2	182-195	Breast cancer antigen NY-BR-1.1 (Fragment) 
GEQAPARPPRNVQA	526.8		1	Q9UM81	410-423	PTPsigma-(brain) precursor 
NNPLIGRPNKVTTV	266.8		1	O60306	1318-1331	KIAA0560 protein (Fragment) 
RSWWPQRPGRWLSR	558.5		1	Q9NRK9	487-500	Semaphorin 6B isoform 1 
GTLPPPRPRREGRS	3724.7		1	Q9H7L8	148-161	FLJ00053 protein (Fragment) 
GQLQPSRPTRARGT	110.6		1	Q14163	165-178	KIAA0150 protein (Fragment) 
GASCIARPFRRDSQ	119.7		1	Q9Y6N3	202-215	CLCA homolog 
ALPLPGRPARGVFY	1289.4		1	Q9P025	127-140	HSPC135 
PASAFDRPARTRGQ	98.4		1	Q9H7P7	809-822	FLJ00020 protein (Fragment) 
RAPSPARPRRPHAC	2143.7		1	Q9H8S7	104-117	OVARC1000912 protein 
PPTPPPRPQKTHSR	41074.0		1	O43428	338-351	RalBP1-interacting protein 
PPQVPSRPNRAPPG	19588.3		1	Q05193	829-842	Dynamin-1 (EC 3.6.1.50) 
HGKGFSRPARPANR	5.2		1	O43158	529-542	KIAA0408 
CCTFLQRPIRKPSK	341.2		1	Q9UI27	293-306	Adrenal gland protein AD-005 
QALYFCRPFREKVL	225.8		1	O75317	40-53	Ubiquitin carboxyl-terminal hydrolase 12 (EC 3.1.2.15) (Ubiquitin thiolesterase 12) (Ubiquitin-specific processing protease 12) (Deubiquitinating enzyme 12) (Ubiquitin hydrolyzing enzyme 1) 
ITLTPVRPDRTPRP	6159.3		1	Q9H5F9	434-447	CDNA: FLJ23471 fis, clone HSI11969 
GALHPPRPGRGLGQ	78.6		1	Q9UHX5	114-127	Hypothalamus protein HT002 
YKPPLSRPLRPGPW	262.8		1	Q9H1B5	714-727	Xylosyltransferase II 
PRQLLTRPHKAEDF	198.4		1	Q99973	2038-2051	Telomerase-associated protein TP-1 
SAPPPQRPFRVCDH	5268.1		1	Q9UHD4	30-43	Cell death activator CIDE-B (Cell death-inducing DFFA-like effector B) 
SPRALWRPPRRRTQ	1213.6		1	O94807	430-443	Telomerase transcriptase (Fragment) 
QYRSLPRPAKSSSM	763.5		1	Q9H9S9	177-190	CDNA FLJ12569 fis, clone NT2RM4000887 (Fragment) 
RPAVLPRPEKPQLP	213.1		1	P78314	398-411	SH3 domain-binding protein 2 (3BP-2) 
RLNWLGRPSKVLSL	270.1		1	O00407	179-192	Ras like GTPase 
ALSRLARPQRLPVA	492.0		1	P80365	68-81	Corticosteroid 11-beta-dehydrogenase, isozyme 2 (EC 1.1.1.146) (11-DH2) (11-beta-hydroxysteroid dehydrogenase 2) (11-beta-HSD2) (NAD-dependent 11-beta-hydroxysteroid dehydrogenase) 
LNRGPCRPRRQAGR	207.4		1	Q9NQA3	32-45	Hypothetical 20.2 kDa protein (Fragment) 
DRPIIDRPIRGRGG	191.5		1	Q9Y367	154-167	CGI-55 protein 
LMIIIARPARLLEC	167.2		1	Q9BYE8	416-429	MAST205 
EQVDLIRPWRRLLE	147.2		1	Q9NU22	852-865	DJ122O8.3 (novel protein) (Fragment) 
GAASICRPTRAVPS	202.4		1	P35568	971-984	Insulin receptor substrate-1 (IRS-1) 
LAEELIRPERNTLV	0.0		1	Q14566	49-62	DNA replication licensing factor MCM6 (P105MCM) 
GLPAPLRPERLAPV	1890.7		1	O94850	125-138	KIAA0749 protein (Fragment) 
CLTRIPRPGRQRRD	293.6		1	Q12770	808-821	Sterol regulatory element binding protein cleavage-activating protein (SREBP cleavage-activating protein) (SCAP) 
VVVALSRPVRPQDL	0.0		1	Q9Y6W6	10-23	Dual specificity protein phosphatase 10 (EC 3.1.3.48) (EC 3.1.3.16) (Mitogen-activated protein kinase phosphatase 5) (MAP kinase phosphatase 5) (MKP-5) 
ARGSPARPRRLPLL	1928.2		1	Q13308	4-17	Tyrosine-protein kinase-like 7 precursor (Colon carcinoma kinase-4) (CCK-4) 
LGLELGRPVRFLYE	244.6		1	P13942	112-125	Collagen alpha 2(XI) chain precursor 
KTLRLWRPPRYPRK	222.7		1	Q9NPT6	50-63	Hypothetical 14.9 kDa protein 
RYWAISRPFRYKRK	416.6		1	P21918	138-151	D(1B) dopamine receptor (D(5) dopamine receptor) (D1beta dopamine receptor) 
VLAELPRPRRPPLQ	244.0		1	Q9NSY0	101-114	Hypothetical 29.9 kDa protein 
SDREPTRPPRPILQ	52.9		1	Q9NQ53	86-99	Zinc finger protein Cezanne 
SRLTLLRPEKDGEA	184.7		1	Q9H7S7	483-496	CDNA FLJ14303 fis, clone PLACE2000132 
VGASLTRPCRKLRW	268.9		1	Q92502	483-496	KIAA0189 PROTEIN 
ARLPPPRPQRPAET	3152.8		1	Q9NQE0	226-239	BA119F19.2 (hypothetical 66.8 kDa protein) (Fragment) 
GLGELLRPYRCASC	111.5		1	Q14526	480-493	HIC1 protein 
LFPPLFRPQRPHSA	10242.2		1	Q9ULW2	164-177	Frizzled 10 precursor (Frizzled-10) (Fz-10) (hFz10) (FzE7) 
CGVRFHRPYRLLMH	199.9		1	Q9NT61	332-345	Hypothetical 71.4 kDa protein (Fragment) 
IFDGIQRPLKDINE	127.2		1	P38607	97-110	Vacuolar ATP synthase catalytic subunit A, osteoclast isoform (EC 3.6.3.14) (V-ATPase A subunit 2) (Vacuolar proton pump alpha subunit 2) (V-ATPase 69 kDa subunit 2) (Isoform H068) 
MKRKPGRPRRSPPS	988.9		1	Q9UPS6	353-366	KIAA1076 protein (Fragment) 
VLAEIPRPLKRRGS	205.4		1	Q9Y290	36-49	RELA ASSOCIATED INHIBITOR 
ALPRPIRPHRNISA	5488.0		1	O75163	275-288	KIAA0676 protein (Fragment) 
RVLCLLRPWRPLRA	366.5		1	Q9NV38	3-16	CDNA FLJ10948 fis, clone PLACE1000142, weakly similar to 3-HYDROXYBUTYRYL-COA DEHYDRATASE (EC 4.2.1.55) 
QGSAPLRPFRSGEG	1843.8		1	Q9H6J3	73-86	CDNA: FLJ22221 fis, clone HRC01651 
ILLSISRPYKTKPT	130.5		1	Q9Y5J0	40-53	Mitochondrial 39S ribosomal protein L47 (MRP-L47) 
LYRGLSRPIRRTTQ	234.0		1	Q9H455	29-42	DJ383J4.4 (A novel protein similar to Aspartyl-TRNA synthetase) (Fragment) 
HQEKPERPLRGGKS	2055.3		1	Q9NWA6	173-186	Hypothetical 65.4 kDa protein 
PKDYPLRPPKMKFI	1875.5		1	Q99462	62-75	Ubiquitin-conjugating enzyme E2 G1 (EC 6.3.2.19) (Ubiquitin-protein ligase G1) (Ubiquitin carrier protein G1) 
ETISPLRPQRPKSQ	219.6		1	Q14185	1731-1744	DOCK180 protein 
PRAPLHRPQKPREG	193.6		1	Q9P1Y6	1426-1439	KIAA1542 protein (Fragment) 
NSAGISRPSRVSDA	95.7		1	P54296	461-474	Myomesin 2 (M-protein) (165 kDa titin-associated protein) (165 kDa connectin-associated protein) 
VVPQPQRPDKCPLP	278.8		1	P50548	338-351	ETS-domain transcription factor ERF (Ets2 repressor factor) 
VLPKFPRPVRTQEQ	303.3		1	Q92543	889-902	Sorting nexin 19 
LVSIPERPLRPPSE	309.9		1	Q9Y2W3	70-83	DNb-5 (Fragment) 
VEHVPGRPVRNPQC	49.9		1	P25391	53-66	Laminin alpha-1 chain precursor (Laminin A chain) 
TIPPFERPFKDHQV	127.2		1	O94847	104-117	KIAA0746 protein (Fragment) 
PSGPPARPSRSMWD	2743.1		1	Q9NXK1	363-376	CDNA FLJ20200 fis, clone COLF1206 
FLNRLVRPRRSAPK	2013.8		1	O43508	84-97	TNF-RELATED WEAK INDUCER OF APOPTOSIS (TWEAK) (APO3 LIGAND) (APO3L) 
DGVSLCRPGRTADC	113.0		1	P39191	408-421	Alu subfamily SB2 sequence contamination warning entry 
YSSSLERPRKLRAV	136.6		1	O75042	916-929	KIAA0454 protein (Fragment) 
YLTVLGRPDRPRDL	126.7		1	O94856	414-427	KIAA0756 protein (Fragment) 
ARRPPPRPHRRAET	2496.7		1	Q9NQE0	211-224	BA119F19.2 (hypothetical 66.8 kDa protein) (Fragment) 
EQYIPSRPLKTQEL	159.3		1	Q9Y259	145-158	Choline/ethanolamine kinase 
PCPAPPRPARVPAH	3099.6		1	Q13078	876-889	AR1 (Fragment) 
SQIPPQRPQRDQRV	15296.7		1	Q13283	290-303	Ras-GTPase-activating protein binding protein 1 (GAP SH3-domain binding protein 1) (G3BP-1) 
NSDTPPRPDRLPLD	0.0		1	Q05209	516-529	Protein-tyrosine phosphatase, non-receptor type 12 (EC 3.1.3.48) (Protein-tyrosine phosphatase G1) (PTPG1) 
RGERLPRPDKCPCE	116.2		1	P29597	1130-1143	Non-receptor tyrosine-protein kinase TYK2 (EC 2.7.1.112) 
YHPPIFRPMKRINL	250.3		1	Q9HC18	65-78	MDS015 
CISKPERPMKFLRE	8909.1		1	P31321	38-51	cAMP-dependent protein kinase type I-beta regulatory chain 
PGTGPWRPGRQRGA	156.4		1	Q9GZW5	233-246	SCAN DOMAIN-CONTAINING PROTEIN 2 (SCAND2) 
TLLGPGRPYRAIDF	488.2		1	P40126	196-209	Dopachrome tautomerase precursor (EC 5.3.3.12) (DT) (DCT) (Dopachrome delta-isomerase) (Tyrosinase-related protein 2) (TRP-2) (TRP2) 
EVDGLSRPQRPRPR	281.0		1	Q9HC10	643-656	Otoferlin (Fer-1 like protein 2) 
SGPGPARPARARPR	17190.6		1	P53539	130-143	Protein fosB (G0/G1 switch regulatory protein 3) 
ALLTPHRPGRALSF	490.6		1	Q9NZK9	120-133	Cytomegalovirus partial fusion receptor (Fragment) 
GTRAPQRPKRESRG	1422.6		1	Q9H7I4	14-27	FLJ00104 protein (Fragment) 
GSVHPVRPMRLESF	2470.6		1	P26022	194-207	Pentaxin-related protein PTX3 precursor (Tumor necrosis factor-inducible protein TSG-14) 
HVFQFTRPPRETPT	171.1		1	O75354	116-129	Ectonucleoside triphosphate diphosphohydrolase 6 (EC 3.6.1.6) (NTPDase6) (CD39 antigen-like 2) 
KAGSICRPAKDECD	126.8		1	Q9H2U9	455-468	ADAM 7 precursor (A disintegrin and metalloproteinase domain 7) (Sperm maturation-related glycoprotein GP-83) 
VATDLGRPARSATG	89.9		1	Q96JQ0	2039-2052	Protocadherin 16 precursor (Cadherin 19) (Cadherin fibroblast 1) 
TSVPLARPLRTSEE	185.9		1	O94942	425-438	KIAA0861 protein (Fragment) 
IGVSPGRPGKSVLF	128.0		1	Q92918	675-688	Hematopoietic progenitor kinase 
NFGDLGRPGRGGRG	881.6		1	Q9Y367	343-356	CGI-55 protein 
RLLPPQRPGKCQRV	24962.3		1	Q9UJS3	337-350	Hypothetical 59.4 kDa protein 
NCEHFHRPLRRCEA	199.2		1	O15050	583-596	KIAA0342 protein (Fragment) 
KLMEPHRPERQDEK	145.8		1	P49593	287-300	Putative protein phosphatase 2C (EC 3.1.3.16) (PP2C) 
EDKALPRPIRPHRN	22.8		1	O75163	272-285	KIAA0676 protein (Fragment) 
VHGDIFRPPRKGML	97.6		1	Q99805	351-364	Transmembrane 9 superfamily protein member 2 precursor (p76) 
PPPPPPRPSKPTPS	14335.8		1	Q14956	325-338	Putative transmembrane protein NMB precursor (Transmembrane glycoprotein HGFIN) 
QVIHPPRPPKVLGL	422.6		1	P39194	572-585	Alu subfamily SQ sequence contamination warning entry 
PASALPRPPRLSGS	92.9		1	Q9NQ45	25-38	Hypothetical 9.2 kDa protein (Fragment) 
GDPAPCRPLRAHFL	5049.6		1	Q9P244	448-461	KIAA1484 protein (Fragment) 
LDPALLRPGRFDRQ	139.2		1	Q9Y4W6	459-472	AFG3-like protein 2 (EC 3.4.24.-) (Paraplegin-like protein) 
PCKEILRPRRTLQK	181.2		1	P01031	668-681	Complement C5 precursor 
SLCFIARPGKVCQL	146.4		1	P21128	321-334	Placental protein 11 precursor (EC 3.4.21.-) (PP11) 
NPALFPRPERYNPQ	101.5		1	P15538	413-426	Cytochrome P450 11B1, mitochondrial precursor (EC 1.14.15.4) (CYPXIB1) (P450C11) (P-450c11) (Steroid 11-beta-hydroxylase) 
AGPRLPRPPREGST	1128.5		1	Q9H224	58-71	N-MYC 
QDAYLSRPGRALAH	219.2		1	Q9UIW2	291-304	NOV/plexin-A1 protein (Fragment) 
IYTELCRPSKRRMQ	60.3		1	Q9UJU8	278-291	JM24 protein (Fragment) 
TRRVLLRPEKRPPV	123.0		1	P34969	436-449	5-hydroxytryptamine 7 receptor (5-HT-7) (5-HT-X) (Serotonin receptor) (5HT7) 
QLFTPNRPKKREIY	698.5		1	Q9BWY5	227-240	DJ954P9.1.2 (Novel protein, isoform 2) (Fragment) 
EWACLLRPLRGREP	170.3		1	O94987	53-66	KIAA0913 protein (Fragment) 
SCRAPPRPAKTTDP	279.0		1	Q9P2Q1	364-377	KIAA1295 protein (Fragment) 
LDGALMRPGRLDRH	1588.6		1	Q9UQ90	461-474	Paraplegin (EC 3.4.24.-) (Spastic paraplegia protein 7) 
ACLPPPRPQRPVTK	5896.5		1	Q9NQE0	197-210	BA119F19.2 (hypothetical 66.8 kDa protein) (Fragment) 
VLLPPPRPTRKRSL	7357.1		1	Q9P2L7	767-780	KIAA1329 protein (Fragment) 
TLLALQRPQRLHHH	877.3		1	Q9NYK9	18-31	Histone deacetylase 7 
PWRGFCRPSRFFSS	217.8		1	Q14968	167-180	Leukocyte platelet-activating factor receptor 
DDILINRPAKKHLE	126.7		1	Q9H9F8	116-129	CDNA FLJ12787 fis, clone NT2RP2001943 
SQGPPPRPGKPEGS	131.8		1	Q04118	215-228	SALIVARY PROLINE-RICH GLYCOPROTEIN G1 PRECURSOR 
GINAFARPCKMPYV	96.7		1	P40222	168-181	Interleukin-14 precursor (IL-14) (High molecular weight B-cell growth factor) (HMW-BCGF) 
MLLRLARPAKLSEL	342.3		1	Q92876	108-121	Kallikrein 6 precursor (EC 3.4.21.-) (Protease M) (Neurosin) (Zyme) (SP59) 
LEYVLFRPNRRYNQ	54.6		1	Q15018	147-160	KIAA0157 protein (Fragment) 
PERLLLRPARIRAD	106.2		1	Q9BXY2	295-308	FGF receptor 4b 
PPLLPGRPARDRGP	27109.9		1	Q9Y6J0	1777-1790	Calcineurin-binding protein Cabin 1 (Calcineurin inhibitor) (CAIN) 
SINLLSRPERGWEG	97.2		1	Q14801	17-30	Hypothetical 8.6 kDa protein 
CRLTLLRPEKDGTA	111.8		1	Q9H7S7	328-341	CDNA FLJ14303 fis, clone PLACE2000132 
DRWDPTRPPRATDT	62.2		1	O95180	738-751	Voltage-dependent T-type calcium channel alpha-1H subunit 
ILPCLSRPARCDQA	366.0		1	O43149	568-581	KIAA0399 protein (Fragment) 
PGSGPPRPSRRLLD	2312.0		1	O15427	206-219	Monocarboxylate transporter 4 (MCT 4) (MCT 3) 
PSESLPRPRRPLPT	404.8		1	Q9P0U4	228-241	CpG binding protein (Protein containing PHD finger and CXXC domain 1) 
PSMDFNRPGKRAPW	460.3		1	Q9UFP0	807-820	Hypothetical 89.3 kDa protein (Fragment) 
GMEKIWRPNRVFSL	175.4		1	O60795	134-147	C398G5.1 protein (Fragment) 
SSRDLCRPPKKGEL	109.0		1	O94930	369-382	KIAA0844 protein 
WIPVLQRPSRTAAV	1304.0		1	O94854	101-114	KIAA0754 protein (Fragment) 
KNLDISRPDKKSKK	341.7		1	P46977	431-444	Oligosaccharyl transferase STT3 subunit homolog (B5) (Integral membrane protein 1) (TMC) 
PEPELCRPIRHHPD	116.5		1	Q01459	44-57	Di-N-acetylchitobiase precursor (EC 3.2.1.-) 
HAQSLSRPLKQTPI	153.3		1	O60292	454-467	KIAA0545 protein (Fragment) 
LDPALMRPGRFHRQ	310.8		1	O43931	13-26	AFG3-like protein 1 (EC 3.4.24.-) (Fragment) 
GWRSLQRPARRSGR	39.1		1	Q99700	27-40	Ataxin-2 
EADSIPRPYRCQQC	0.0		1	O15015	40-53	Hypothetical zinc finger protein KIAA0296 
GAFQPGRPLRVVAT	147.7		1	O60560	190-203	ICB-1 
SEGSLTRPKKAIPP	68.4		1	O14810	90-103	Complexin 1 (Synaphin 2) 
REAALERPRRTKRE	330.1		1	Q96LA8	29-42	Protein arginine N-methyltransferase 6 (EC 2.1.1.-) 
TYTAPPRPPKKREY	165.5		1	Q9P1Z0	111-124	KIAA1538 protein (Fragment) 
LHVQLNRPNKRNAM	127.8		1	Q13011	68-81	Delta3,5-delta2,4-dienoyl-CoA isomerase, mitochondrial precursor (EC 5.3.3.-) 
KTEKPERPSRERDR	402.6		1	Q02241	662-675	Mitotic kinesin-like protein-1 (Kinesin-like protein 5) 
PRGVLPRPCRVLVL	507.7		1	Q9NYA1	7-20	Sphingosine kinase 1 (EC 2.7.1.-) (SK 1) (SPK 1) 
CCELIERPSKKDGF	71.5		1	Q9H0X9	173-186	Oxysterol binding protein-related protein 5 (OSBP-related protein 5) (ORP-5) 
PLMHPARPFRVSNH	15833.1		1	O60543	29-42	Cell death activator CIDE-A (Cell death-inducing DFFA-like effector A) 
CRLTLLRPEKDGAA	71.4		1	Q9H7S7	16-29	CDNA FLJ14303 fis, clone PLACE2000132 
LPVCLTRPPKLVLH	271.9		1	Q9Y2E6	378-391	KIAA0937 protein (Fragment) 
QGIEFLRPLKTTTP	83.1		1	P42357	562-575	Histidine ammonia-lyase (EC 4.3.1.3) (Histidase) 
EAQFFLRPLRCYGD	104.1		1	P78357	768-781	Contactin associated protein 1 precursor (Caspr) (Caspr1) (Neurexin 4) (Neurexin IV) (p190) 
SSRRPVRPGRRGLG	1850.1		1	Q14160	1547-1560	KIAA0147 protein (Fragment) 
GACLFNRPTKLFEP	66.2		1	O75077	489-502	MDC3 (ADAM22 PROTEIN) 
PPTRPSRPWRDLPE	14307.1		1	Q9UIG4	65-78	SPR1 protein 
YRHGISRPLRPLCS	866.7		1	Q9UBX1	412-425	Cathepsin F precursor (EC 3.4.22.41) (CATSF) 
PPPPIPRPAKLQAA	101.5		1	Q9HCG4	308-321	KIAA1608 protein (Fragment) 
LNKYLSRPKRFEVA	212.1		1	Q9Y648	264-277	Homeotic protein HB9 (Fragment) 
LLSQLGRPFREYEL	0.0		1	Q9C095	450-463	KIAA1768 protein (Fragment) 
EEIALERPEKEIRN	0.0		1	Q9H5F4	313-326	CDNA: FLJ23495 fis, clone LNG02228 
AHMAISRPLKASQM	417.1		1	Q9HCH8	560-573	KIAA1594 protein (Fragment) 
LRWGFSRPRKDKGL	102.4		1	Q9P2P9	1564-1577	KIAA1297 protein (Fragment) 
GKNRPLRPSRRRQL	1859.7		1	Q9H5Z2	504-517	CDNA: FLJ22757 fis, clone KAIA0803 
GHRPPGRPRRCPKA	172.4		1	O75866	29-42	R31343_1 
GTRQLGRPKRCPRS	151.5		1	P01266	150-163	Thyroglobulin precursor 
TRKELERPIKVPVV	324.4		1	P82251	399-412	B(0,+)-type amino acid transporter 1 (B(0,+)AT) (Glycoprotein-associated amino acid transporter b0,+AT1) 
WGCLPARPRRPTPT	7233.4		1	Q13545	27-40	Signaling inositol polyphosphate 5 phosphatase SIP-145 (Fragment) 
TPPDPPRPKRRSHS	201.9		1	Q9ULT1	709-722	KIAA1139 protein (Fragment) 
ESSGPPRPSRGPAA	295.4		1	Q9UHD9	6-19	Ubiquitin-like product Chap1/Dsk2 
LTHVLCRPRRGCCG	169.7		1	Q9H6B9	44-57	Epoxide hydrolase (EC 3.3.2.3) 
HCDYLNRPHKSIHR	89.2		1	P21675	1363-1376	Transcription initiation factor TFIID 250 kDa subunit (TAFII-250) (TAFII250) (TBP-associated factor 250 kDa) (P250) (Cell cycle gene 1 protein) 
ELYPICRPLKKTWE	0.0		1	Q15047	309-322	KIAA0067 protein 
DGEMFMRPGKLFDY	72.5		1	P08574	161-174	Cytochrome c1, heme protein, mitochondrial precursor 
IPREPGRPGKGNYW	32.8		1	Q12950	67-80	Forkhead box protein D4 (Forkhead-related protein FKHL9) (Forkhead-related transcription factor 5) (FREAC-5) (Fragment) 
LIRTFQRPDRVELM	224.1		1	Q9UMF0	113-126	Intercellular adhesion molecule-5 precursor (ICAM-5) (Telencephalin) 
TPNPLERPIKMGWL	59.1		1	P42331	33-46	Hypothetical protein KIAA0053 
AALRPPRPARGSRL	23717.5		1	Q9BZJ7	202-215	G protein-coupled receptor 
RPPFLSRPARGLYS	1454.8		1	Q16512	357-370	Protein kinase C-like 1 (EC 2.7.1.-) (Protein-kinase C-related kinase 1) (Protein kinase C-like PKN) (Serine-threonine protein kinase N) 
LDPALMRPGRLDRK	345.9		1	P35998	327-340	26S protease regulatory subunit 7 (MSS1 protein) 
SLLDFIRPLKISSD	0.0		1	Q9UPM8	1026-1039	Adapter-related protein complex 4 epsilon 1 subunit (Epsilon subunit of AP-4) (AP-4 adapter complex epsilon subunit) 
IDPAILRPGRPDQL	169.3		1	Q9HAP0	257-270	Valosin-containing protein (Fragment) 
FNKYISRPRRVELA	385.0		1	P52945	167-180	Insulin promoter factor-1 (IPF-1) (Pancreas/duodenum homeobox-1) (PDX-1) (Islet/duodenum homeobox-1) (IDX-1) (Somatostatin transactivating factor-1) (STF-1) (Insulin upstream factor-1) (IUF-1) (Glucose-sensitive factor) (GSF) 
KFLDPARPYKCTVC	43.5		1	Q9C0A1	71-84	KIAA1762 protein (Fragment) 
RIIAFSRPVKYEDV	79.6		1	Q99759	56-69	Mitogen-activated protein kinase kinase kinase 3 (EC 2.7.1.-) (MAPK/ERK kinase kinase 3) (MEK kinase 3) (MEKK 3) 
PPLEPARPNRHPES	0.0		1	Q9H293	60-73	Interleukin-17E precursor (IL-17E) 
KDPGPPRPHRPEAT	411.8		1	Q9Y6J0	1992-2005	Calcineurin-binding protein Cabin 1 (Calcineurin inhibitor) (CAIN) 
SQGPLQRPSRLVFT	69.8		1	Q9UK00	141-154	G20 protein 
CSKEFNRPDKLKAH	120.2		1	Q9BYN7	579-592	Zinc finger protein 341 
LSADPERPGRFRLE	120.6		1	Q9H0F6	46-59	Hypothetical 39.9 kDa protein 
KLMKFSRPKKTRSG	1.7		1	Q9UIG2	1550-1563	Bromodomain PHD finger transcription factor 
KSQYFWRPKRMELS	232.5		1	Q9NYS8	813-826	Class III myosin 
GREAPGRPPRAVPK	19327.5		1	Q9ULI4	1050-1063	KIAA1236 protein (Fragment) 
KTKTLLRPERSRFD	80.8		1	O75705	229-242	Testican-3 precursor 
NIQTLDRPIKKGPV	58.7		1	Q9P2M9	345-358	KIAA1317 protein (Fragment) 
PPYGPSRPDKKQRM	394.4		1	Q9HA17	357-370	CDNA FLJ12397 fis, clone MAMMA1002769, weakly similar to Homo sapiens cell cycle progression restoration 8 protein (CPR8) mRNA 
LLEPPERPYRDREP	80.4		1	Q9HCM7	689-702	KIAA1545 protein (Fragment) 
ALKQLDRPEKGLSE	295.0		1	O14646	1427-1440	Chromodomain-helicase-DNA-binding protein 1 (CHD-1) 
VCLALVRPCKMGLC	9.5		1	O15403	466-479	Monocarboxylate transporter 7 (MCT 7) (MCT 6) 
TPSELERPCRMVSR	29.0		1	Q14068	72-85	(clone E14) gene from CpG-enriched DNA (Fragment) 
GDSKLFRPRRPRSS	232.9		1	O94820	218-231	KIAA0712 protein 
DGKFLLRPRKEQGT	130.5		1	P43403	184-197	Tyrosine-protein kinase ZAP-70 (EC 2.7.1.112) (70 kDa zeta-associated protein) (Syk-related tyrosine kinase) 
HTKNLLRPTKLNLQ	61.7		1	Q9BXU7	768-781	Ubiquitin carboxyl-terminal hydrolase 26 (EC 3.1.2.15) (Ubiquitin thiolesterase 26) (Ubiquitin-specific processing protease 26) (Deubiquitinating enzyme 26) 
ACEIIERPSKKDGF	0.4		1	Q9BZF1	153-166	Oxysterol binding protein-related protein 8 (OSBP-related protein 8) (ORP-8) 
WICQICRPRKKGRK	452.3		1	Q92794	305-318	Monocytic leukemia zinc finger protein (Zinc finger protein 220) 
ALRGLVRPHKKRKK	108.0		1	Q9NY93	500-513	Probable ATP-dependent 61 kDa nucleolar RNA helicase (DEAD-box protein 21) 
HALHPARPARDHLD	1269.8		1	Q9H7M8	395-408	FLJ00042 protein (Fragment) 
VRLPFHRPPRAGAW	454.7		1	Q9UKN7	887-900	Myosin XV (Unconventional myosin-15) 
VGASLTRPNRRLRW	176.8		1	Q9Y3M8	456-469	Hypothetical 111.2 kDa protein (46H23.2) (novel RhoGAP domain protein) 
MLQAPIRPPKPQSS	2744.8		1	O95600	103-116	Krueppel-like factor 8 (Zinc finger protein 741) (Basic kruppel-like factor 3) 
VCPGPIRPIRQISD	254.5		1	Q14183	21-34	Doc2 
CEGSLTRPKKAIPA	128.2		1	Q13329	90-103	Complexin 2 (Synaphin 1) (921-L) 
AALLFLRPPRVRGH	82.4		1	Q9NPN2	39-52	KIAA1532 hypothetical protein (Fragment) 
HYLVPVRPRRQIVY	3148.5		1	Q9Y4V7	156-169	DJ1178H5.4.4 (novel protein (isoform 4)) (Fragment) 
QAVHLPRPPRVLGL	178.1		1	Q9H960	30-43	CDNA FLJ12988 fis, clone NT2RP3000080 
GGHGPERPKRPGSL	1323.1		1	Q9HCE9	771-784	KIAA1623 protein (Fragment) 
AQPQPLRPPRRVSS	1158.3		1	Q99743	799-812	Neuronal PAS domain protein 2 (Neuronal PAS2) (Member of PAS protein 4) (MOP4) 
MTTTPERPRRGIPG	2026.3		1	P27708	1830-1843	CAD protein 
PHADPGRPERLVFK	8.4		1	Q9Y5X7	158-171	APE2 protein 
PGNIPQRPDRLPMS	359.8		1	Q9P2I2	89-102	KIAA1365 protein (Fragment) 
QHYTLGRPGRAPRR	73.0		1	O60275	1399-1412	KIAA0522 protein (Fragment) 
PRKYPNRPSKTPLH	51.5		1	Q06889	258-271	Early growth response protein 3 (EGR-3) (Zinc finger protein pilot) 
EQKRPLRPRRKGRK	1008.0		1	Q9P2K1	987-1000	KIAA1345 protein (Fragment) 
CELRLSRPPKAYGS	13.3		1	Q9H4S4	61-74	DJ336K20B.2 (novel protein based on FGENESH similar to ribosomal protein) (Fragment) 
ASPSLERPEKGAGK	175.2		1	Q13601	2-15	Rev interacting protein Rip-1 
DEAQLSRPKKSCDR	76.4		1	O60481	257-270	Zinc finger protein ZIC3 (Zinc finger protein of the cerebellum 3) 
RKPELERPIKVNLA	122.8		1	Q01650	421-434	Large neutral amino acids transporter small subunit 1 (L-type amino acid transporter 1) (4F2 light chain) (4F2 LC) (4F2LC) (CD98 light chain) (Integral membrane protein E16) (hLAT1) 
EKPILDRPTRISQP	0.6		1	Q9Y403	100-113	Hypothetical 15.6 kDa protein (Fragment) 
RRQPPVRPGRVHLP	7423.1		1	P31152	530-543	Mitogen-activated protein kinase 4 (EC 2.7.1.-) (Extracellular signal-regulated kinase 4) (ERK-4) (MAP kinase isoform p63) (p63-MAPK) 
IGRNIARPWKLIYY	313.8		1	Q15361	592-605	Transcription factor 
PHSAPLRPPRELHA	12978.2		1	Q9NVV2	32-45	CDNA FLJ10490 fis, clone NT2RP2000233 
ELTIIERPVRRSLK	61.6		1	Q9HCF0	45-58	KIAA1622 protein (Fragment) 
LKAPPARPVKGAYR	3647.6		1	Q99760	384-397	Sam68deltaKH 
LTCGPARPWKSVAL	428.0		1	Q01113	359-372	Interleukin-9 receptor precursor (IL-9R) 
PPQVPSRPTRAPPR	11021.2		1	Q9H0P3	825-838	Hypothetical 97.1 kDa protein 
CGGRPARPDRGPEP	2503.0		1	Q92914	53-66	Fibroblast growth factor-11 (FGF-11) (Fibroblast growth factor homologous factor 3) (FHF-3) 
SFSELVRPFKSNKS	106.5		1	O00529	218-231	Replication protein 
PAGELCRPKKDMCD	195.8		1	P78325	461-474	ADAM 8 precursor (EC 3.4.24.-) (A disintegrin and metalloproteinase domain 8) (Cell surface antigen MS2) (CD156a antigen) (CD156) 
NSHLLPRPLRHLAC	2292.3		1	P47901	342-355	Vasopressin V1b receptor (V1bR) (AVPR V1b) (Vasopressin V3 receptor) (AVPR V3) (Antidiuretic hormone receptor 1b) 
TSPAPHRPPKRGPL	4012.7		1	Q9UQD1	353-366	R33423_1 
GSECLSRPWRARAK	91.7		1	O94851	799-812	KIAA0750 protein 
ARRLLVRPARLRRH	67.4		1	Q9UIC6	53-66	PRGR2 (Fragment) 
DGSFLARPSKSNPG	36.7		1	Q06124	26-39	Protein-tyrosine phosphatase, non-receptor type 11 (EC 3.1.3.48) (Protein-tyrosine phosphatase 2C) (PTP-2C) (PTP-1D) (SH-PTP3) (SH-PTP2) (SHP-2) 
HLLLFHRPLRASGA	33.5		1	Q9HBK7	243-256	NPD007 
SPGFPARPGRGRPY	753.6		1	Q9UQ90	30-43	Paraplegin (EC 3.4.24.-) (Spastic paraplegia protein 7) 
VCRDITRPPKTVAT	188.9		1	Q14425	672-685	Gastric mucin (Fragment) 
AKTPLSRPVKRNNA	148.9		1	O43525	89-102	Voltage-gated potassium channel protein KQT-like 3 
QNRPLIRPKKRLIV	1510.6		1	P15976	237-250	Erythroid transcription factor (GATA-1) (Eryf1) (GF-1) (NF-E1) 
ICHLPCRPVKPNII	120.4		1	Q9BZQ1	159-172	C1orf25 
MDGFLCRPCRPLLQ	236.2		1	Q9P0N2	51-64	HSPC247 
VQSIINRPRKSPLP	84.7		1	O75970	1239-1252	Multi PDZ domain protein MUPP1 
KDVLFIRPRKYIHC	86.6		1	Q92613	102-115	MYELOBLAST KIAA0215 
TRESIVRPSRRGGI	89.5		1	Q14333	228-241	Facioscapulohumeral muscular dystrophy (FSHD) gene region, D4Z4 tandem repeat unit 
RHQRLHRPGRPVPG	64.3		1	Q92657	54-67	HP8 peptide 
YRRRFCRPSRARDI	85.1		1	Q03188	13-26	Centromere protein C (CENP-C) (Centromere autoantigen C) 
ASATLGRPPRIPEP	65.5		1	Q9H0P6	178-191	Hypothetical 38.9 kDa protein 
EVPDPNRPQRLGLH	228.5		1	O60275	1047-1060	KIAA0522 protein (Fragment) 
WAGTLQRPVKLLPW	332.4		1	P54317	34-47	Pancreatic lipase related protein 2 precursor (EC 3.1.1.3) 
LGQKPQRPRRPASP	34630.3		1	P07360	19-32	Complement component C8 gamma chain precursor 
ARRPLARPIKRGDI	265.0		1	O94844	155-168	KIAA0740 protein (Fragment) 
AAVAPSRPGREPQA	418.0		1	Q9ULI4	780-793	KIAA1236 protein (Fragment) 
GWGSPGRPKKKHTG	316.6		1	O94987	842-855	KIAA0913 protein (Fragment) 
SGERLPRPDKGKMR	47.7		1	Q08043	87-100	Alpha-actinin 3 (Alpha actinin skeletal muscle isoform 3) (F-actin cross linking protein) 
LNCSFSRPDRPASV	122.9		1	P18627	187-200	Lymphocyte activation gene-3 protein precursor (LAG-3) (FDC protein) 
IDPALLRPGRLDKC	0.0		1	O43933	989-1002	Peroxisome biogenesis factor 1 (Peroxin-1) (Peroxisome biogenesis disorder protein 1) 
LMIHPPRPPKVLGL	1021.1		1	P39191	481-494	Alu subfamily SB2 sequence contamination warning entry 
RTEGFWRPLRGVNV	107.2		1	Q9NYZ2	96-109	HT015 protein 
SSVRPPRPKKEPQT	1055.8		1	Q9H875	7-20	THYRO1001793 protein 
VKRRPGRPRKCPLQ	107.1		1	Q9NR48	1846-1859	ASH1 
WSLKLCRPSKDYLL	2270.5		1	Q9UL63	619-632	MUSKELIN 
SVIKPPRPDRGWFV	4935.5		1	Q9BY07	808-821	Sodium bicarbonate cotransporter NBC4a 
DNLKLFRPKKLLPK	71.6		1	Q9BQL6	374-387	DJ1056H1.2.1 (novel protein similar to mitogen inducible protein MIG-2 (isoform 1)) 
WSEVLHRPWRNHPI	366.4		1	O43397	6-19	Tumor protein D53 (Fragment) 
RAPRPTRPDKARRL	2137.4		1	P39030	37-50	60S ribosomal protein L15 
ATCHFYRPPRCSHC	218.5		1	Q9ULC8	29-42	KIAA1292 protein (Fragment) 
PVVLPWRPARAHSC	2122.6		1	Q9Y2H3	1375-1388	KIAA0967 protein 
LWRRFGRPAKCSTP	113.5		1	Q9NS62	435-448	Transmembrane molecule with thrombospondin module precursor 
DPSGLPRPQKIPIS	111.7		1	Q9H591	280-293	DJ137F1.2 (novel member of the potassium channel subfamily K) 
SQGPPPRPGKPEGQ	103.1		1	Q04118	68-81	SALIVARY PROLINE-RICH GLYCOPROTEIN G1 PRECURSOR 
MRKYPNRPSKTPPH	1572.2		1	P18146	321-334	Early growth response protein 1 (EGR-1) (Krox-24 protein) (ZIF268) (Nerve growth factor-induced protein A) (NGFI-A) (Transcription factor ETR103) (Zinc finger protein 225) (AT225) 
LLEQILRPCKFLTY	6.9		1	Q9P0V3	740-753	BOG25 
LVNGFLRPLRMAAS	175.8		1	Q9UK56	265-278	Ras guanine nucleotide exchange factor 2 (Fragment) 
GHQEFARPSRGDLA	52.8		1	P51864	32-45	Teratocarcinoma-derived growth factor 2 (Epidermal growth factor-like cripto protein CR3) (Cripto-3 growth factor) 
LPEELPRPRRPPPE	149.6		1	P22460	81-94	Voltage-gated potassium channel protein Kv1.5 (HK2) (HPCN1) 
ASFQPARPHRARHP	649.0		1	O95612	13-26	Hypothetical 9.2 kDa protein (Fragment) 
RVEELSRPKRFYLE	209.5		1	Q9P2T0	193-206	THEG protein 
FVCPPNRPFRCKND	224.2		1	Q07954	3693-3706	Low-density lipoprotein receptor-related protein 1 precursor (LRP) (Alpha-2-macroglobulin receptor) (A2MR) (Apolipoprotein E receptor) (APOER) (CD91) 
LDPALLRPGRFDKL	0.0		1	Q13608	854-867	Peroxisome assembly factor-2 (PAF-2) (Peroxisomal-type ATPase 1) (Peroxin-6) 
LRAMPCRPPRLLAT	7156.8		1	Q9UNU2	285-298	Complement protein C4B frameshift mutant (Fragment) 
DVPAFVRPARVEPT	72.7		1	Q9C0A3	802-815	KIAA1760 protein (Fragment) 
ADAEPGRPKKRAHS	48.3		1	Q9P2P0	592-605	KIAA1306 protein (Fragment) 
LRRHPSRPMRQSRR	411.9		1	Q9NYU0	896-909	HBV pX associated protein-8 
VTLLIYRPERNTKL	28.7		1	Q9H4N5	254-267	Clone CDABP0070 mRNA sequence 
MFEDPTRPGKQQQL	120.3		1	Q14209	197-210	Transcription factor E2F2 (E2F-2) 
ARRGPGRPRKRKHS	231.0		1	Q9P281	735-748	KIAA1447 protein (Fragment) 
DAQEIIRPRRCKYF	164.9		1	Q9HCG2	115-128	KIAA1610 protein (Fragment) 
FHKIFIRPLRYRSR	2980.2		1	Q13258	335-348	Prostaglandin D2 receptor (Prostanoid DP receptor) (PGD receptor) 
LCHPLARPRRDAEP	405.0		1	P27539	244-257	Embryonic growth/differentiation factor 1 precursor (GDF-1) 
SVIKPTRPDRGWFV	3197.5		1	Q9HBU5	808-821	Sodium bicarbonate cotransporter-like protein 
KKDCFERPRRVGAK	105.5		1	O95391	130-143	Step II splicing factor SLU7 
RRPALHRPIKVNLL	108.7		1	Q9NWI3	259-272	CDNA FLJ20839 fis, clone ADKA02346 
GEDVLARPQRFAQL	7.6		1	Q96LA8	243-256	Protein arginine N-methyltransferase 6 (EC 2.1.1.-) 
ATDAPSRPGRLAGR	147.1		1	Q9H6H6	405-418	CDNA: FLJ22269 fis, clone HRC03179 
PEVGPWRPKRLSGV	2403.1		1	Q9NPU4	88-101	Hypothetical 19.1 kDa protein 
LCQDLIRPIRKTGT	275.8		1	Q9HBF6	199-212	Gag-pro-pol protein (Fragment) 
RLYSIHRPCKQCLN	290.0		1	P55001	106-119	Microfibril-associated glycoprotein precursor (MAGP) (MAGP-1) 
GGDALGRPPRGARS	741.2		1	Q9H3Z7	68-81	DJ591C20.1 (novel protein similar to mouse NG26) 
RHLAPNRPSKSRTD	257.1		1	Q9NTH0	93-106	Hypothetical 14.8 kDa protein (Fragment) 
KDLALLRPSKRQPP	225.6		1	Q9H6A9	265-278	CDNA: FLJ22427 fis, clone HRC09013 
GCVRPARPERRLRS	18745.2		1	Q9Y5B0	72-85	RNA polymerase II CTD phosphatase 
PRSVFLRPQRNLES	211.3		1	Q9Y2L9	614-627	KIAA1016 protein (Fragment) 
PLLHLTRPSRLEPG	1219.8		1	P52849	207-220	Heparin sulfate N-deacetylase/N-sulfotransferase (EC 2.8.2.-) (N-HSST) (N-heparin sulfate sulfotransferase) (Glucosaminyl N-deacetylase/N-sulfotransferase) 
KKPDIPRPIKINLL	307.0		1	Q9UHI5	412-425	Large neutral amino acids transporter small subunit 2 (L-type amino acid transporter 2) 
EGQQLVRPKKLPLI	70.0		1	Q9H2U9	25-38	ADAM 7 precursor (A disintegrin and metalloproteinase domain 7) (Sperm maturation-related glycoprotein GP-83) 
IKILPARPIKESEY	458.3		1	Q9P2U9	65-78	MIST (Fragment) 
IPQRPSRPARRPLG	84838.7		1	Q9HBL3	242-255	HT019 
FGLVPERPLKQELG	283.7		1	Q99526	361-374	Fork head like protein 
TNSRLARPTRLSLG	1890.4		1	P35568	851-864	Insulin receptor substrate-1 (IRS-1) 
CEGTLERPQRSRGR	125.2		1	Q9NQX6	85-98	KRAB zinc finger protein (C2H2-like zinc finger protein) 
SESRIRRPMNAFMV	32.9		1	Q9BT81	41-54	Similar to SRY-box containing gene 7 (SOX7 protein) (CDNA FLJ30994 fis, clone HLUNG1000076, highly similar to Mus musculus mSox7) 
FEEGIKRPYFHVKP	147.1		1	Q9NWR1	213-226	KAIA608 protein 
CEMLIKRPCKVKTI	48.1		1	Q8WV92	138-151	Similar to RIKEN cDNA 1500032H18 gene 
LGLSFRRPNVITLL	299.5		1	Q9ULA1	146-159	R31155_1 
TKIPFKRPRGHNFS	22.1		1	Q9HAS2	64-77	Fas-interacting serine/threonine kinase 3 
YGLTFRRPRGLFIT	346.8		1	Q16798	148-161	NADP-dependent malic enzyme, mitochondrial precursor (EC 1.1.1.40) (NADP-ME) 
DESRIRRPMNAFMV	94.4		1	P35713	81-94	Transcription factor SOX-18 
ATGTLKRPTSLSRH	23.6		1	Q92619	87-100	MYELOBLAST KIAA0223 (FRAGMENT) 
VDNTIKRPNPAPGT	51.8		1	Q9UQ13	68-81	Leucine-rich repeat protein SHOC-2 (Ras-binding protein Sur-8) 
LRRLLKRPELEEIF	59.1		1	Q96FL6	71-84	Similar to phospholipase C, delta 
AWVSPRRPDEEQRP	397.5		1	Q96MG2	305-318	CDNA FLJ32416 fis, clone SKMUS2000774, weakly similar to BALBIANI RING PROTEIN 1 (Hypothetical 36.3 kDa protein) 
RGAQLRRPRHSHLT	53.2		1	Q13399	123-136	CDKN2A protein 
GNIELKRPLIKAPS	28.8		1	Q9BW19	13-26	Kinesin-like protein 2 (Kinesin-related protein HSET) 
VLGVLRRPLEAPPE	5.5		1	Q03169	136-149	Tumor necrosis factor, alpha-induced protein 2 (B94 protein) 
SLEVIRRPETKVLI	65.4		1	Q9BYK8	558-571	DJ697K14.6 (Novel protein, KIAA1769) 
AAAVPRRPTQQGTV	181.9		1	Q96SQ5	2-15	CDNA FLJ14710 fis, clone NT2RP3000632, weakly similar to ZINC FINGER PROTEIN 84 
MLAMPRRPDPVFLN	213.7		1	Q13808	54-67	Antisense BCMA peptide 
PFRALKRPLQFLGL	63.7		1	O00156	318-331	ZYG homologue 
ARAALRRPLSGQAL	85.3		1	Q96GZ7	12-25	Unknown (protein for MGC:17332) 
STQSLKRPGTSQAG	5.6		1	O94820	555-568	KIAA0712 protein 
HRCHLRRPAAPPSP	55.2		1	Q8WWE0	14-27	Hypothetical 3.8 kDa protein (Fragment) 
PAPRLRRPGRVRPH	71.1		1	Q8WZ58	338-351	Achaete-scute associated protein 
EGTEPRRPRAGPEE	4.9		1	P18887	302-315	DNA-repair protein XRCC1 
WRKIPKRPGSVHRT	573.4		1	P11229	442-455	Muscarinic acetylcholine receptor M1 
AVKSLKRPLEATFD	20.3		1	Q9NR56	273-286	Muscleblind-like protein (Triplet-expansion RNA-binding protein) 
DPEDLKRPDPASLK	82.4		1	Q8WTY4	218-231	Hypothetical 33.4 kDa protein 
AREEFRRPRESLLN	27.4		1	Q96JI4	1223-1236	KIAA1843 protein (Fragment) 
PRPTPRRPRPRLAR	1945.5		1	Q9GZW5	261-274	SCAN DOMAIN-CONTAINING PROTEIN 2 (SCAND2) 
IDPALRRPGRFDRE	107.9		1	Q96IW6	580-593	Similar to RIKEN cDNA 2610509G12 gene 
CTQGLRRPFGVAVM	27.2		1	Q92608	327-340	KIAA0209 protein (Fragment) 
HTVELRRPCSDMEG	27.4		1	O14791	6-19	Apolipoprotein L1 precursor (Apolipoprotein L-I) (Apolipoprotein L) (ApoL-I) (Apo-L) (ApoL) 
LEDSPKRPKEAENP	2.6		1	P51858	162-175	Hepatoma-derived growth factor (HDGF) (High-mobility group protein 1-like 2) (HMG-1L2) 
LQRQLKRPRPVILD	194.1		1	Q9H3P5	284-297	2'-5' oligoadenylate synthetase 3 
GAPGPRRPFQQKPL	2001.6		1	Q9BYB0	718-731	KIAA1650 protein (Fragment) 
LLLHPRRPRLHPGT	1544.3		1	O95141	51-64	Hypothetical 35.8 kDa protein 
ITGTLKRPSLPEEE	18.8		1	O14514	1249-1262	Brain-specific angiogenesis inhibitor 1 precursor 
AVQFLRRPKTITRV	117.4		1	O95473	15-28	Synaptogyrin 4 
EPEEPKRPVPAERG	40.1		1	Q16584	619-632	PROTEIN KINASE (SIMILAR TO MITOGEN-ACTIVATED PROTEIN KINASE KINASE KINASE 11) 
GKLKLKRPEQLQEV	35.2		1	O15082	431-444	KIAA0377 protein 
MQFSIRRPKLPSSE	531.9		1	Q96DH7	35-48	Similar to hypothetical protein FLJ12168 (Fragment) 
QIRILKRPTSNGVV	148.0		1	Q9Y403	46-59	Hypothetical 15.6 kDa protein (Fragment) 
FCDFLKRPIALLKM	399.0		1	Q9H3T9	40-53	MOP-1 
CEHNPKRPVTCEQG	19.4		1	O75598	106-119	Hypothetical SBBI03 protein 
AGSDPKRPEMPSKK	66.5		1	P23470	686-699	Protein-tyrosine phosphatase gamma precursor (EC 3.1.3.48) (R-PTP-gamma) 
LLDTIKRPALQGLC	47.1		1	Q9P2D8	4-17	KIAA1409 protein (Fragment) 
QVYVLKRPYVDEFL	28.4		1	O14595	137-150	Nuclear LIM interactor-interacting factor 2 (NLI-interacting factor 2) (Protein OS-4) 
YYQIIKRPMDLSII	85.7		1	Q9BQQ4	1075-1088	KIAA0298 protein 
VSVLPKRPRPAEFK	5851.8		1	Q96QH2	350-363	Adaptor molecule-1 
LSKWLKRPGALEKQ	67.5		1	Q96S42	159-172	Nodal-related protein 
PGLAPKRPLETGPR	1346.8		1	Q96BF6	185-198	Similar to RIKEN cDNA 0610020I02 gene 
MLLSPRRPTVEKRA	8302.2		1	O94947	263-276	KIAA0870 protein (Fragment) 
PAASPRRPAPRTGP	48.9		1	Q96S08	21-34	Some homology with holliday junction DNA helicase RUVB like 
AAPLLRRPHGGAGP	102.5		1	O75086	179-192	MIFR-2 (DJ283E3.2.2) (MIFR2 MATRIX METALLOPROTEINASE IN THE FEMALE REPRODUCTIVE TRACT 2) 
ICQKIKRPANSGEL	24.2		1	Q9H4G7	129-142	DJ885L7.9.2 (Death associated transcription factor 1 (contains KIAA0333), isoform 2) (Fragment) 
QRCHFKRPRELEDA	29.5		1	P33897	430-443	Adrenoleukodystrophy protein (ALDP) 
EQGCLKRPVSRKVG	86.4		1	O15021	1020-1033	KIAA0303 protein (Fragment) 
LRGKFKRPTLRRVR	38.0		1	P19429	134-147	Troponin I, cardiac muscle 
LQPRPRRPREAADT	329.3		1	Q96LS1	115-128	CDNA FLJ25133 fis, clone CBR06869, highly similar to THYROID RECEPTOR INTERACTING PROTEIN 9 
VSAALRRPGPSLVL	0.0		1	Q9BSQ9	205-218	Similar to RIKEN cDNA 2610024G14 gene 
ALPLPRRPSALPPK	5805.0		1	Q96MH8	48-61	CDNA FLJ32356 fis, clone PROST2007974, weakly similar to ANTER-SPECIFIC PROLINE-RICH PROTEIN APG 
TPPQPKRPRPGVSK	253.1		1	Q9BR39	363-376	DJ1108D11.1 (novel protein similar to C. elegans T22C1.7 ) (Fragment) 
GGVRLRRPSVNGEP	36.0		1	Q9H7M7	1141-1154	FLJ00043 protein (Fragment) 
TTVLIRRPDLRYQL	16.2		1	Q02410	746-759	Amyloid beta A4 precursor protein-binding family A member 1 (Neuron-specific X11 protein) (Neuronal Munc18-1-interacting protein 1) (Mint-1) (Adapter protein X11alpha) 
FGDKFKRPIGSWEC	45.5		1	P49790	786-799	Nuclear pore complex protein Nup153 (Nucleoporin Nup153) (153 kDa nucleoporin) 
PCLTPRRPSSTRAR	1393.5		1	Q16623	232-245	Syntaxin 1A (Neuron-specific antigen HPC-1) 
FGAVLRRPHDPKTV	51.1		1	Q07283	41-54	Trichohyalin 
RVSWIRRPPGKALE	325.5		1	P01814	35-48	Ig heavy chain V-II region OU 
RRLALRRPEILVQP	31.7		1	Q96M62	296-309	CDNA FLJ32798 fis, clone TESTI2002498, moderately similar to Danio rerio p55-related MAGUK protein DLG3 (dlg3) mRNA 
SCGGFRRPEELGRV	11.4		1	P09529	57-70	Inhibin beta B chain precursor (Activin beta-B chain) 
FLDYLKRPGLTYLQ	7.9		1	O14802	125-138	DNA-directed RNA polymerase III largest subunit (EC 2.7.7.6) (RPC155) 
LGEVPRRPASRGVP	1047.2		1	Q969P6	16-29	DNA topoisomerase I, mitochondrial precursor (EC 5.99.1.2) (TOP1mt) 
EEASFRRPHPDGDV	0.7		1	Q9UBD0	73-86	LW-1 
VSPEPRRPAPAVSP	10.4		1	Q96JM3	305-318	KIAA1802 protein (Fragment) 
TPPLPRRPRKGSSE	2363.5		1	Q9H0X6	10-23	Hypothetical 19.4 kDa protein 
SEAAPRRPEATAAP	16.1		1	Q9H677	423-436	CDNA: FLJ22531 fis, clone HRC12890 
LTVAIRRPTDDSNQ	157.8		1	Q9Y2E4	454-467	Hypothetical protein KIAA0934 (Fragment) 
VVELPRRPAPPAAV	60.5		1	Q96SN6	144-157	CDNA FLJ14735 fis, clone NT2RP3002054 
NCQAPRRPWLASHM	6857.3		1	O43284	274-287	LAK-4p (Expressed in activated T/LAK lymphocytes) 
GYPAFKRPHMTAKD	97.4		1	Q96LM6	67-80	CDNA FLJ25369 fis, clone TST01830 
YPARPRRPASTAGS	2005.8		1	Q9BTV6	12-25	Hypothetical 54.1 kDa protein (Fragment) 
EGHALRRPPPRWLL	0.0		1	Q8WUK7	5-18	Similar to phosphatidylinositol 4-kinase, catalytic, alpha polypeptide 
ANLALRRPQGSTCR	322.1		1	P06681	588-601	Complement C2 precursor (EC 3.4.21.43) (C3/C5 convertase) 
SLKRPKRPLFNFAL	2170.1		1	Q96RW7	70-83	Hemicentin 
SDSKPKRPQPSREI	44.6		1	Q96JP2	1105-1118	KIAA1783 protein (Fragment) 
TLQAPRRPPTPGPD	1890.9		1	Q9H6K5	343-356	CDNA: FLJ22184 fis, clone HRC00983 
SIWDPRRPLNTTEG	41.8		1	P09848	409-422	Lactase-phlorizin hydrolase precursor (Lactase-glycosylceramidase) 
GPAGLRRPPDKQPS	383.1		1	Q96CI4	37-50	Hypothetical 7.8 kDa protein 
NQSVPKRPAGSVQN	26.5		1	P00533	1094-1107	Epidermal growth factor receptor precursor (EC 2.7.1.112) (Receptor protein-tyrosine kinase ErbB-1) 
KEQEPKRPHIKKPL	63.9		1	Q9UJU2	290-303	Lymphoid enhancer binding factor 1 (LEF-1) (T cell-specific transcription factor 1-alpha) (TCF1-alpha) 
SFLCLRRPWNWIAH	500.1		1	O15229	449-462	KYNURENINE 3-MONOOXYGENASE (EC 1.14.13.9) 
SSYTFKRPVTRITP	89.6		1	Q8WWY6	31-44	Methyl-CpG binding domain protein 3-like 
EDVLLRRPKCTPDM	16.2		1	Q9NUD7	336-349	DJ1103G7.2 (novel protein) 
ARARPRRPREETLT	181.2		1	P53539	138-151	Protein fosB (G0/G1 switch regulatory protein 3) 
AAMHPRRPDGFDGL	14.1		1	Q04197	18-31	TB1 protein (Fragment) 
KVFLLRRPPQAPLP	993.1		1	Q9P2E8	92-105	KIAA1399 protein (Fragment) 
PNATPRRPLQELRR	1572.0		1	Q9HCF2	2-15	KIAA1620 protein (Fragment) 
EKPKLRRPCDRSNG	80.5		1	Q9H9V7	590-603	CDNA FLJ12520 fis, clone NT2RM2001823, weakly similar to CHD1 PROTEIN (Fragment) 
AVMALRRPGERQYR	205.7		1	Q9P0P1	47-60	HSPC237 
VPPGLRRPGPGTLY	43.6		1	P56945	374-387	CRK-associated substrate (p130Cas) (Breast cancer anti-estrogen resistance 1 protein) 
SPARPRRPHACRDG	8713.8		1	Q9H8S7	107-120	OVARC1000912 protein 
KRNSLKRPRDVDHR	0.0		1	Q9H8U9	166-179	CDNA FLJ13213 fis, clone NT2RP4001126, weakly similar to TRICHOHYALIN 
CQKAFKRPSDLRQH	19.0		1	Q9P2F9	337-350	KIAA1388 protein (Fragment) 
AVSAPKRPRVAPLQ	240.0		1	Q92817	837-850	Envoplakin (210 kDa paraneoplastic pemphigus antigen) (p210) (210 kDa cornified envelope precursor) 
NEPHIKRPMNAFMV	0.0		1	P35711	136-149	Transcription factor SOX-5 
MENNLRRPNLEAFN	14.8		1	P08700	68-81	Interleukin-3 precursor (IL-3) (Multipotential colony-stimulating factor) (Hematopoietic growth factor) (P-cell stimulating factor) (Mast-cell growth factor) (MCGF) 
PGGCPRRPPALAGP	240.8		1	P58401	8-21	Neurexin 2-beta precursor (Neurexin II-beta) 
NSSSFKRPDGEMNI	39.5		1	O00463	504-517	TRAF5 (TNF RECEPTOR ASSOCIATED FACTOR 5) 
RPTFLRRPINQVVL	575.1		1	Q9HCK4	226-239	KIAA1568 protein (Fragment) 
APPELRRPSHLHTS	145.1		1	Q8WU02	149-162	Hypothetical 18.8 kDa protein 
MTVAIRRPGVPGAP	80.3		1	Q96IB4	40-53	Similar to CG7020 gene product (Fragment) 
LYWLLRRPSGVVLC	157.9		1	Q96DN1	10-23	CDNA FLJ32082 fis, clone OCBBF2000231, weakly similar to PHOSPHOLIPASE A2 INHIBITOR SUBUNIT B PRECURSOR 
PSPNFKRPYQRFQW	71.3		1	Q9HBF9	133-146	Gag-pro-pol protein (Fragment) 
REVSLKRPLGNSPG	55.7		1	P17036	132-145	Zinc finger protein 38 (Zinc finger protein KOX25) (Zinc finger protein HF.12) (Zinc finger protein 3) (HZF3.1 protein) 
FRGCFRRPDNLSLA	108.7		1	Q9Y4B7	288-301	KIAA0789 protein (Fragment) 
ETSMLKRPVLLHLH	439.6		1	Q9UHE8	34-47	Six transmembrane epithelial antigen of prostate 
IFSTLKRPQVETKT	36.9		1	Q96NM3	19-32	CDNA FLJ30574 fis, clone BRAWH2006493 
ETSMLKRPVLLHLQ	181.8		1	Q9Y6U5	44-57	WUGSC:H_RG087E15.1 protein (Fragment) 
LEQAFRRPNVNLTS	42.5		1	Q8WVX9	331-344	Similar to RIKEN cDNA 3732409C05 gene 
FGRRPRRPVDGRVG	83.3		1	Q8WUZ5	5-18	Hypothetical 14.2 kDa protein (Fragment) 
VEGILKRPPDEQRL	20.6		1	Q15370	31-44	RNA POLYMERASE II TRANSCRIPTION FACTOR SIII P18 SUBUNIT (ELONGIN B) (SIMILAR TO TRANSCRIPTION ELONGATION FACTOR B (SIII), POLYPEPTIDE 2) (18KD, ELONGIN B) 
SRKNLKRPIAHLPC	33.5		1	Q13112	270-283	Chromatin assembly factor 1 subunit B (CAF-1 subunit B) (Chromatin assembly factor I p60 subunit) (CAF-I 60 kDa subunit) (CAF-Ip60) (M-phase phosphoprotein 7) 
YQRLPRRPGEPREV	142.7		1	Q9UHC9	721-734	Niemann-Pick C3 protein 
MLANPRRPIAQWHT	122.5		1	P21579	394-407	Synaptotagmin I (SytI) (p65) 
DIKPLKRPRDEDDA	0.0		1	P11387	132-145	DNA topoisomerase I (EC 5.99.1.2) 
IGYDFRRPLAQLRE	204.9		1	O60288	996-1009	KIAA0540 protein (Fragment) 
PAQLPRRPAQRPGE	28.3		1	O00456	575-588	TTF-I interacting peptide 21 (Fragment) 
IYVCLKRPSWMVDN	46.4		1	P42702	4-17	Leukemia inhibitory factor receptor precursor (LIF-R) 
VFLSFRRPFWREEH	13.7		1	Q96RQ9	355-368	Fig-1 protein precursor 
WRRCLRRPDCRGRF	217.1		1	Q9H1V5	704-717	DJ1182A14.1 (similar to rat Espin) (Fragment) 
PTGSLRRPLGPHAP	35.0		1	Q9H3T3	825-838	Semaphorin 6B precursor (Semaphorin Z) (Sema Z) 
VKMQLRRPSDQEVS	381.7		1	Q04864	259-272	C-Rel proto-oncogene protein (C-Rel protein) 
PFFAPKRPFFPPRY	3083.4		1	O75048	890-903	KIAA0460 protein (Fragment) 
PPQSPRRPELPDLA	164.0		1	Q00973	42-55	Beta-1,4 N-acetylgalactosaminyltransferase (EC 2.4.1.92) ((N-acetylneuraminyl)-galactosylglucosylceramide) (GM2/GD2 synthase) (GalNAc-T) 
AKREPRRPCWSPRL	194.8		1	Q96BH5	55-68	Hypothetical 10.8 kDa protein (Fragment) 
SPDKFKRPTPPPSP	35.9		1	Q16204	419-432	H4(D10S170) protein 
QGPAPRRPWERGDG	0.0		1	P16066	284-297	Atrial natriuretic peptide receptor A precursor (ANP-A) (ANPRA) (GC-A) (Guanylate cyclase) (EC 4.6.1.2) (NPR-A) (Atrial natriuretic peptide A-type receptor) 
HTAEFRRPMATGDT	18.7		1	Q9H6N9	66-79	CDNA: FLJ22031 fis, clone HEP08734 
SYTRIKRPQDQLRF	128.3		1	P55055	405-418	Oxysterols receptor LXR-beta (Liver X receptor beta) (Nuclear orphan receptor LXR-beta) (Ubiquitously-expressed nuclear receptor) (Nuclear receptor NER) 
GRPRPRRPAQYPAR	649.2		1	Q9BTV6	2-15	Hypothetical 54.1 kDa protein (Fragment) 
GKSHPKRPNSQSQH	0.0		1	Q9H6W1	84-97	CDNA: FLJ21816 fis, clone HEP01116 
AARTLRRPKALDCG	0.0		1	Q96RY6	273-286	Hypothetical 31.2 kDa protein 
LEFPPRRPFARRRM	3052.8		1	O00513	852-865	Sub1.5 protein 
VLTALRRPARSSWH	394.9		1	Q8WW71	300-313	Similar to homogentisate 1,2-dioxygenase (homogentisate oxidase) 
MSTPLRRPSACETV	227.6		1	Q9P2M8	940-953	KIAA1318 protein (Fragment) 
APPQIRRPNREVRP	637.9		1	Q9BW62	109-122	Similar to katanin p60 (ATPase-containing) subunit A 1 
AGPRPRRPGSLPGW	805.1		1	Q14333	377-390	Facioscapulohumeral muscular dystrophy (FSHD) gene region, D4Z4 tandem repeat unit 
RSGNLKRPKIGKRF	50.1		1	Q9Y6X4	343-356	KIAA0888 protein (Fragment) 
ISFHPKRPVHILLH	173.0		1	Q96T13	405-418	CDNA FLJ14513 fis, clone NT2RM1000702, weakly similar to PUTATIVE SERINE/THREONINE-PROTEIN KINASE PKWA (EC 2.7.1.-) 
PSDHIKRPMNAFMV	85.0		1	O95416	4-17	SOX-14 protein 
LAARLRRPSPPEPW	1181.1		1	Q9P1Y6	933-946	KIAA1542 protein (Fragment) 
AVWSPRRPTATRDP	97.9		1	Q8WU34	71-84	Similar to RIKEN cDNA 2610109H07 gene 
SLHGPRRPQPGASG	255.6		1	O95428	745-758	Hypothetical 133.5 kDa protein 
QKQDLRRPKIHGAV	85.7		1	Q9UII6	5-18	Dual specificity protein phosphatase 13 (EC 3.1.3.48) (EC 3.1.3.16) (Testis- and skeletal-muscle-specific DSP) 
FVTELRRPVAVRAK	116.9		1	Q9NW72	376-389	Hypothetical 68.9 kDa protein 
EESLPKRPLGKHSK	200.9		1	Q8WYQ9	81-94	BDG-29 
EERALRRPGHLYLL	14.7		1	Q8WZ07	124-137	Hypothetical 33.7 kDa protein 
TDNKFRRPWTRVSA	20.5		1	Q96M73	46-59	CDNA FLJ32779 fis, clone TESTI2002090 
AKINLKRPPTAGSQ	59.0		1	Q9HA08	198-211	CDNA FLJ12427 fis, clone MAMMA1003127, highly similar to MYOSIN I ALPHA 
LTSFLRRPFQSPTS	1555.6		1	Q04637	602-615	Eukaryotic translation initiation factor 4 gamma (eIF-4-gamma) (eIF-4G) (eIF4G) (P220) 
PEYRPKRPANQFVP	237.5		1	P13862	172-185	Casein kinase II beta chain (CK II) (Phosvitin) (G5a) 
SSNTIRRPRNYSVG	7.4		1	O60825	472-485	6-phosphofructo-2-kinase/fructose-2,6-biphosphatase 2 (6PF-2-K/Fru-2,6-P2ASE heart-type isozyme) (PFK-2/FBPase-2) 
SPPELKRPRLDENK	77.2		1	Q13112	538-551	Chromatin assembly factor 1 subunit B (CAF-1 subunit B) (Chromatin assembly factor I p60 subunit) (CAF-I 60 kDa subunit) (CAF-Ip60) (M-phase phosphoprotein 7) 
DGDPLKRPLLGIVQ	41.8		1	O75060	326-339	KIAA0472 protein (Fragment) 
TNFAFRRPCFESLK	414.3		1	P43652	501-514	Afamin precursor (Alpha-albumin) (Alpha-Alb) 
RCWVLRRPMLAAAG	411.9		1	P36776	15-28	Lon protease homolog, mitochondrial precursor (EC 3.4.21.-) (Lon protease-like protein) (LONP) (LONHs) 
PGRAPRRPLLEGGG	711.3		1	Q9H6A9	285-298	CDNA: FLJ22427 fis, clone HRC09013 
TRVQPRRPTKGTHR	138.5		1	Q96EK0	35-48	Unknown (protein for MGC:20513) 
TPRGPRRPSGPAEL	30.0		1	Q9BUY9	649-662	GAS2-related on chromosome 22 
RRLQPRRPGYPPRP	325.1		1	Q96EZ6	93-106	Unknown (protein for IMAGE:4335840) (Fragment) 
SGLAPKRPGPAGEL	11.3		1	Q16849	127-140	Protein-tyrosine phosphatase-like N precursor (R-PTP-N) (PTP IA-2) (Islet cell antigen 512) (ICA 512) (Islet cell autoantigen 3) 
ASGHIKRPMNAFMV	146.3		1	P35716	45-58	Transcription factor SOX-11 
SLALPRRPQNRDSI	866.1		1	Q9HCG4	261-274	KIAA1608 protein (Fragment) 
SSVALKRPPPAPPV	21.2		1	P78325	741-754	ADAM 8 precursor (EC 3.4.24.-) (A disintegrin and metalloproteinase domain 8) (Cell surface antigen MS2) (CD156a antigen) (CD156) 
GYDRLRRPGCRCKH	142.5		1	Q9C004	264-277	Sprouty homolog 4 (Spry-4) 
PCSRPRRPAVYTSV	259.5		1	Q9UKQ9	224-237	Kallikrein 9 precursor (EC 3.4.21.-) (Kallikrein-like protein 3) (KLK-L3) 
CGKAFRRPSDLFRH	26.9		1	Q9NPV1	31-44	Hypothetical 12.2 kDa protein (Fragment) 
EHRPLKRPRPRLGP	82.0		1	Q9UHV6	43-56	Thyroid hormone receptor-associated protein complex component TRAP230 
ELEQLRRPPGTAER	125.8		1	Q9NZQ6	1526-1539	Collagen type V alpha 3 chain 
GVISLKRPFINLTA	35.8		1	Q9NYQ8	617-630	Protocadherin Fat 2 
KQASLKRPPTAGAQ	55.2		1	Q9UBC5	553-566	Brush border myosin I (BBM-I) (BBMI) (Myosin I heavy chain) (MIHC) 
EGAAPRRPGFWGSL	1566.7		1	Q92988	19-32	Homeobox protein DLX-4 (DLX-7) (DLX-8) (Fragment) 
PIQNIKRPYPGEVS	109.7		1	Q9H7J0	315-328	FLJ00092 protein (Fragment) 
CDGNPRRPSPVLRH	577.0		1	P51172	134-147	Amiloride-sensitive sodium channel delta-subunit (Epithelial Na+ channel delta subunit) (Delta ENaC) (Nonvoltage-gated sodium channel 1 delta subunit) (SCNED) (Delta NaCH) 
PSRFIRRPSTTICP	364.0		1	O75916	510-523	Regulator of G-protein signaling 9 (RGS9) 
RQLRLRRPDDGSRE	61.3		1	Q9NR61	553-566	Delta-like protein 4 precursor (Drosophila Delta homolog 4) 
RLPELKRPSGDQVQ	34.9		1	Q07075	143-156	Glutamyl aminopeptidase (EC 3.4.11.7) (EAP) (Aminopeptidase A) (APA) (Differentiation antigen gp160) 
LLGKPKRPRSAYNV	267.7		1	Q00059	151-164	Transcription factor 1, mitochondrial precursor (MTTF1) 
TTVLIKRPDLKYQL	74.4		1	Q99767	658-671	Amyloid beta A4 precursor protein-binding family A member 2 (Neuron-specific X11L protein) (Neuronal Munc18-1-interacting protein 2) (Mint-2) (Adapter protein X11beta) 
SITQLRRPSQLLYP	36.3		1	Q96AN7	126-139	Hypothetical 23.6 kDa protein 
HILLFRRPLPKDQQ	40.0		1	P33552	65-78	Cyclin-dependent kinases regulatory subunit 2 (CKS-2) 
SLMTPRRPLSTSEK	1485.0		1	Q9H5L8	147-160	CDNA: FLJ23315 fis, clone HEP12021 
LTLNIRRPSPFDAG	159.0		1	Q14324	1104-1117	Myosin-binding protein C, fast-type (Fast MyBP-C) (C-protein, skeletal muscle fast-isoform) 
QVNHLKRPVSGVGD	0.0		1	Q92610	1091-1104	Hypothetical zinc finger protein KIAA0211 
SLASPRRPLLCDFA	1685.6		1	Q96RJ6	21-34	Nephew of atonal 3 
RYLILKRPGFQEHD	228.1		1	Q9NP17	122-135	Env-like protein (Fragment) 
RHPRPRRPGGPALR	266.4		1	Q9H7T3	112-125	CDNA FLJ14280 fis, clone PLACE1005584, weakly similar to TRANS-ACTING TRANSCRIPTIONAL PROTEIN ICP0 
LFQPPRRPGLGTVG	1838.7		1	Q9HCK5	75-88	KIAA1567 protein (Fragment) 
RPNPLRRPLNRKRA	199.9		1	Q96CZ1	23-36	Hypothetical 26.2 kDa protein 
GKPNPRRPKDKMSA	87.3		1	O95985	843-856	DNA topoisomerase III beta-1 (EC 5.99.1.2) 
VNVVFRRPLRPADP	265.5		1	Q96FY0	68-81	Similar to RIKEN cDNA B230118G17 gene 
SALRPKRPETPKQT	722.8		1	Q9UIG2	1726-1739	Bromodomain PHD finger transcription factor 
GESRIRRPMNAFMV	137.7		1	Q9H6I2	64-77	CDNA: FLJ22252 fis, clone HRC02734 (SRY-related HMG-box transcription factor SOX17) 
QQFRLRRPSGITWP	116.2		1	Q96RY6	139-152	Hypothetical 31.2 kDa protein 
KPQRPRRPASPIST	9215.5		1	P07360	22-35	Complement component C8 gamma chain precursor 
PPSAPRRPPVYYKF	2732.9		1	O95696	129-142	Bromodomain-containing protein 1 (BR140-like protein) 
DPNAPKRPLSGFFL	1712.0		1	Q9UJ13	78-91	High mobility group protein 4-like (HMG-4L) 
AEEQLRRPRIVHVG	35.1		1	Q9UBR1	62-75	Beta-ureidopropionase (EC 3.5.1.6) (Beta-alanine synthase) (N-carbamoyl-beta-alanine amidohydrolase) (BUP-1) 
GVPVPKRPAEGGGG	88.7		1	Q9NY27	58-71	Protein phosphatase 4 regulatory subunit 2 
TEDTPRRPPEPKPI	16.8		1	Q9UKN7	2430-2443	Myosin XV (Unconventional myosin-15) 
QAATPRRPAAISRP	1374.5		1	Q96E55	116-129	Unknown (protein for IMAGE:3881385) (Fragment) 
LSFHPKRPWILTSL	120.9		1	P53621	15-28	Coatomer alpha subunit (Alpha-coat protein) (Alpha-COP) (HEPCOP) (HEP-COP) 
PMRLPRRPLRAFES	1198.1		1	O14545	178-191	FLN29 (FLN29 GENE PRODUCT) 
FLGHIKRPWGICVG	116.2		1	Q12908	58-71	Ileal sodium/bile acid cotransporter (Ileal Na(+)/bile acid cotransporter) (Na+ dependent ileal bile acid transporter) (Ileal sodium-dependent bile acid transporter) (ISBT) (Sodium/taurocholate cotransporting polypeptide, ileal) 
ATPLPRRPQPRDLG	6066.1		1	O15350	435-448	Tumor protein p73 (p53-like transcription factor) (p53-related protein) 
AAVTLKRPPPYQWD	61.6		1	Q9NRJ4	1113-1126	Tubby superfamily protein 
EDSIPKRPVSSIPL	55.6		1	Q8WTV4	223-236	Hypothetical 30.1 kDa protein 
VPRDLRRPASLIGQ	19.5		1	O60503	967-980	Adenylate cyclase, type IX (EC 4.6.1.1) (ATP pyrophosphate-lyase) (Adenylyl cyclase) 
PQTELRRPGQLIDE	44.1		1	Q9H1Y1	836-849	BA446H13.1.1 (novel protein similar to KIAA1059 (ortholog of mouse VPS10 domain receptor protein SORCS) (isoform 1)) (Fragment) 
MLDMFKRPTDPPEY	56.5		1	Q13423	581-594	NAD(P) transhydrogenase, mitochondrial precursor (EC 1.6.1.2) (Pyridine nucleotide transhydrogenase) (Nicotinamide nucleotide transhydrogenase) 
PDVWLRRPSTHTSG	241.6		1	Q9C0C1	1172-1185	KIAA1742 protein (Fragment) 
VEPPPRRPMSQKSE	257.5		1	Q96MR0	151-164	CDNA FLJ32020 fis, clone NTONG1000123 
DPNAPKRPMSAYML	82.6		1	Q08945	543-556	Structure-specific recognition protein 1 (SSRP1) (Recombination signal sequence recognition protein) (T160) (Chromatin-specific transcription elongation factor 80 KDA subunit) (FACT 80 KDA subunit) 
RLIAPRRPWTLSHV	2236.7		1	Q96M18	45-58	CDNA FLJ32896 fis, clone TESTI2005155 
TSWMPRRPSCPLKE	684.2		1	Q9H2L5	83-96	AD037 
CALCLRRPHCGWCA	47.4		1	O75097	1019-1032	MEGF8 (Fragment) 
SCKIFRRPSLPCIS	40.4		1	Q13370	310-323	cGMP-inhibited 3',5'-cyclic phosphodiesterase B (EC 3.1.4.17) (Cyclic GMP inhibited phosphodiesterase B) (CGI-PDE B) (CGIPDE1) (CGIP1) 
LLCWIKRPSQRALR	567.7		1	Q9P145	28-41	PRO2832 
GYDSLRRPGCRCKR	141.0		1	O43610	251-264	Sprouty homolog 3 (Spry-3) 
LAHILRRPIIVYGV	628.9		1	Q9UGI0	529-542	TRABID protein 
QRKNLRRPPCIKGW	57.6		1	Q9NYL5	22-35	Cytochrome P450 39A1 (EC 1.14.13.-) (Oxysterol 7-alpha-hydroxylase) (hCYP39A1) 
RAITFRRPSRVHYY	33.9		1	Q96RS3	192-205	CPX candidate region 1 protein 
PCAKPRRPQDKSQG	78.4		1	Q9P2D1	825-838	KIAA1416 protein (Fragment) 
PQPPPRRPWASRVL	507.6		1	O94850	45-58	KIAA0749 protein (Fragment) 
HPLVPKRPDACFMA	1967.6		1	P54368	201-214	Ornithine decarboxylase antizyme (ODC-Az) 
VCRLPKRPEPCPPL	3651.3		1	Q15515	17-30	Small proline-rich protein 
PAALLRRPGLGRLV	81.5		1	P30049	3-16	ATP synthase delta chain, mitochondrial precursor (EC 3.6.3.14) 
RHLILKRPGFQEHE	127.9		1	Q96JB4	119-132	Envelope protein (Fragment) 
SGGRLRRPVNVSLD	54.6		1	P22460	181-194	Voltage-gated potassium channel protein Kv1.5 (HK2) (HPCN1) 
GEPSPKRPRGRPKG	59.1		1	P52926	41-54	High mobility group protein HMGI-C 
AAPEPKRPHIAQVP	108.4		1	Q9Y6X8	414-427	KIAA0854 protein 
IRSALKRPVEQPLG	0.0		1	P48165	231-244	Gap junction alpha-8 protein (Connexin 50) (Cx50) (Lens fiber protein MP70) 
SVSGPKRPQDRVAV	67.2		1	P48200	444-457	Iron-responsive element binding protein 2 (IRE-BP 2) (Iron regulatory protein 2) (IRP2) 
ALPHFRRPFFEEAA	95.9		1	Q9HCI5	739-752	KIAA1587 protein (Fragment) 
PRANPRRPPRAIVP	94.1		1	Q8WYW1	101-114	Hypothetical 13.4 kDa protein 
RAASLRRPRRAASR	72.5		1	Q8WYB4	11-24	Histone acetyltransferase MYST1 
GEQTFKRPAEDTLY	15.9		1	Q96LK2	45-58	CDNA FLJ25422 fis, clone TST03753 
RRGCPRRPRLSSCS	11.2		1	P46092	337-350	C-C chemokine receptor type 10 (C-C CKR-10) (CC-CKR-10) (CCR-10) (G-protein coupled receptor 2) 
GAGQPRRPEAEPGQ	0.0		1	Q96AA2	6283-6296	Obscurin 
SGAEIKRPGASVKV	32.7		1	O95978	26-39	VH1 protein precursor (Fragment) 
TQISLKRPRHRSVG	27.6		1	Q9P2Z0	180-193	Hypothetical unknown protein product 
EQFKIKRPAAWVDL	0.0		1	O43301	404-417	Hypothetical protein KIAA0417 (Fragment) 
LSSPLRRPWDQAQH	280.0		1	Q9P2W0	105-118	PEG8/IGF2AS protein 
EIAKLKRPTALKKV	85.5		1	Q93073	574-587	Hypothetical protein KIAA0256 (Fragment) 
YKVNLKRPCPFWAE	42.2		1	Q9NR62	73-86	Endoplasmic reticulum oxidoreductin 1-Lbeta 
LVIRLRRPPLRCPR	12856.9		1	Q9H8Y6	68-81	CDNA FLJ13142 fis, clone NT2RP3003212, moderately similar to Rattus norvegicus lamina associated polypeptide 1C (LAP1C) mRNA 
NLFGPKRPKALKLL	1965.1		1	O75560	490-503	Melastatin 1 
SVNHIKRPHSVPSS	133.4		1	O75179	569-582	KIAA0697 protein (Fragment) 
FQEFLKRPDHKQDF	32.9		1	Q9C093	551-564	KIAA1770 protein (Fragment) 
WLGSLRRPSLVHGY	2679.2		1	Q96G29	26-39	Farnesyl diphosphate synthase (farnesyl pyrophosphate synthetase, dimethylallyltranstransferase, geranyltranstransferase) 
ALCHFRRPDVSVQG	50.3		1	Q06265	140-153	Polymyositis/scleroderma autoantigen 1 (Autoantigen PM/Scl 1) (Polymyositis/scleroderma autoantigen 75 kDa) (PM/Scl-75) (P75 polymyositis-scleroderma overlap syndrome associated autoantigen) 
EHPEPKRPSVDSLV	0.0		1	Q9C0I2	974-987	KIAA1681 protein (Fragment) 
LIQELRRPKYSIYF	169.0		1	Q15715	82-95	Vacuolar protein sorting homolog h-vps45 
CPPIPRRPAEPPWP	1384.2		1	Q9HBU2	317-330	Lim-homeobox transcription factor LHX3 
GSVELRRPPAHQVM	52.2		1	Q15142	511-524	Polycystic kidney disease-associated protein 
PPRKIKRPKRKMYR	30.1		1	Q96PV3	296-309	KIAA1935 protein (Fragment) 
AWQQLRRPEASETL	15.9		1	Q9BTX9	18-31	Hypothetical 17.4 kDa protein (Fragment) 
YERTLRRPVPLPHS	297.2		1	O94824	705-718	KIAA0716 protein 
TYSLLRRPFRQVLA	714.9		1	Q96P69	293-306	G protein-coupled receptor 
YQEYLKRPPESPPI	42.7		1	Q9BTL3	26-39	Similar to RIKEN cDNA 2410047I02 gene 
QQNLPKRPTSLPLN	520.3		1	Q13873	748-761	Bone morphogenetic protein receptor type II precursor (EC 2.7.1.37) (BMP type II receptor) (BMPR-II) 
VKPGLRRPPASPAL	34.9		1	Q05215	182-195	Early growth response protein 4 (EGR-4) (AT133) 
NKVPIKRPSTGLLM	366.1		1	Q92187	271-284	Alpha-2,8-polysialyltransferase (EC 2.4.99.-) (ST8SIAIV) (CMP-N-acetylneuraminate-poly-alpha-2,8-sialyl transferase) 
MCRVFKRPFSEPSA	627.0		1	Q9NW15	466-479	CDNA FLJ10375 fis, clone NT2RM2001950 
WVTMPRRPPPSGGL	2400.4		1	Q9P2P9	924-937	KIAA1297 protein (Fragment) 
CGATLKRPMEFEAA	0.0		1	Q9H9L7	3-16	CDNA FLJ12666 fis, clone NT2RM4002256 
SAVVLKRPEILTDE	38.4		1	Q06055	26-39	ATP synthase lipid-binding protein, mitochondrial precursor (EC 3.6.3.14) (ATP synthase proteolipid P2) (ATPase protein 9) (ATPase subunit C) 
YENKPRRPYILKRD	208.5		1	P30990	153-166	Neurotensin/neuromedin N precursor 
RLHRLRRPHSSSDA	9.6		1	Q9NT23	226-239	Hypothetical 90.3 kDa protein (Fragment) 
FNFDFRRPGPEPPR	100.1		1	O43559	400-413	FGFR signalling adaptor SNT-2 (Unknown) (protein for MGC:17167) 
FLTRLRRPIGKMTI	382.3		1	P28288	243-256	ATP-binding cassette, sub-family D, member 3 (70 kDa peroxisomal membrane protein) (PMP70) 
GESRLKRPSVLISA	0.0		1	Q13319	50-63	Cyclin-dependent kinase 5 activator 2 precursor (CDK5 activator 2) (Cyclin-dependent kinase 5 regulatory subunit 2) (P39) (P39I) 
PGTPPRRPASPSAL	3753.8		1	O75833	33-46	UTF1 
AVAVPRRPRAGAER	256.1		1	O94839	5-18	KIAA0734 protein (Fragment) 
KLEDPRRPDTSFLW	22.4		1	O75923	2014-2027	Dysferlin (Dystrophy associated fer-1-like protein) (Fer-1 like protein 1) 
FSHLLRRPPPEAPR	5224.7		1	O76081	86-99	Regulator of G-protein signaling 20 (RGS20) (Regulator of Gz-selective protein signaling 1) (Gz-selective GTPase-activating protein) (G(z)GAP) 
LPARPRRPTPTMVP	6914.1		1	Q13545	30-43	Signaling inositol polyphosphate 5 phosphatase SIP-145 (Fragment) 
ISRRLRRPPHVGRA	5.9		1	O00155	224-237	Probable G protein-coupled receptor GPR25 
LDMALRRPPRLRLC	1211.6		1	Q8WWL8	44-57	Junction adhesion molecule 3 
TSGSFRRPESPRPR	67.6		1	O15054	552-565	KIAA0346 protein (Fragment) 
DPQAPRRPPSSFLL	1198.4		1	Q8WW32	89-102	Hypothetical 22.4 kDa protein 
LTIELRRPENEFWV	52.4		1	Q9NVH6	359-372	CDNA FLJ10727 fis, clone NT2RP3001221, weakly similar to GAMMA-BUTYROBETAINE,2-OXOGLUTARATE DIOXYGENASE (EC 1.14.11.1) (Epsilon-trimethyllysine 2-oxoglutarate dioxygenase) (EC 1.14.11.8) 
YPNKIKRPCLEDVT	94.9		1	Q13495	6-19	CG1 protein (F18) 
SQNEPKRPMSGEYG	21.5		1	Q9Y6X4	283-296	KIAA0888 protein (Fragment) 
SGGKIRRPANVPID	94.6		1	Q16322	147-160	CYCLIC GMP GATED POTASSIUM CHANNEL 
VGIQLRRPLFQKVT	77.8		1	P21709	133-146	Ephrin type-A receptor 1 precursor (EC 2.7.1.112) (Tyrosine-protein kinase receptor EPH) 
CKAYPKRPLLGLVL	385.1		1	Q9GZR7	380-393	ATP-dependent RNA helicase DDX24 (DEAD-box protein 24) 
ETMYLRRPEGIERQ	128.1		1	Q9H5V9	75-88	CDNA: FLJ22965 fis, clone KAT10418 
RPSFLRRPVNQVVL	171.3		1	Q96MS0	257-270	CDNA FLJ31982 fis, clone NT2RP7008550, highly similar to Mus musculus rig-1 protein mRNA 
SGGRIRRPVNVPID	104.2		1	P22001	113-126	Voltage-gated potassium channel protein Kv1.3 (HPCN3) (HGK5) (HUKIII) (HLK3) 
SLPRPRRPLPTQQQ	3101.7		1	Q9P0U4	231-244	CpG binding protein (Protein containing PHD finger and CXXC domain 1) 
DLPGPRRPAAAAAM	66.0		1	Q9NQ62	12-25	Transport-secretion protein 2.1 (TTS-2.1) (Fragment) 
IQVAFRRPETPSSG	5.6		1	Q9H8D9	51-64	CDNA FLJ13725 fis, clone PLACE3000009, weakly similar to DNA-DIRECTED RNA POLYMERASE II LARGEST SUBUNIT (EC 2.7.7.6) 
LLYTLRRPYFRKME	99.0		1	P36888	164-177	FL cytokine receptor precursor (EC 2.7.1.112) (Tyrosine-protein kinase receptor FLT3) (Stem cell tyrosine kinase 1) (STK-1) (CD135 antigen) 
GHRDPRRPRPAQLP	417.9		1	O00456	566-579	TTF-I interacting peptide 21 (Fragment) 
ASPRLRRPKSPKLP	35.0		1	Q96DR7	104-117	Putative SH3 domain-containing guanine exchange factor SGEF 
EALKLRRPPDASGA	42.8		1	P24530	73-86	Endothelin B receptor precursor (ET-B) (Endothelin receptor Non-selective type) 
RVLHLRRPGGPPHV	55.3		1	Q96DQ6	175-188	CDNA FLJ30626 fis, clone CTONG2001911, weakly similar to UBIQUITIN CARBOXYL-TERMINAL HYDROLASE 4 (EC 3.1.2.15) 
LETSLKRPKRPLFN	93.1		1	Q96RW7	67-80	Hemicentin 
EGAVPRRPEDALLL	0.0		1	Q96ML3	90-103	CDNA FLJ32203 fis, clone PLACE6003038, weakly similar to ZINC FINGER PROTEIN 84 
PLPAPRRPKVNSIL	744.5		1	Q9H3X8	431-444	DJ927M24.2 (KIAA1219) (Fragment) 
LCGLIKRPGDLPEV	49.5		1	Q9UFP1	189-202	Hypothetical 49.5 kDa protein (Fragment) 
SPSVPKRPKLPAPT	21951.6		1	P18887	266-279	DNA-repair protein XRCC1 
THCIIKRPDNQHVI	56.3		1	Q02817	4993-5006	Mucin 2 precursor (Intestinal mucin 2) 
AKDLLRRPFDLMLV	71.1		1	Q9BZW5	208-221	Transmembrane 6 superfamily member 1 
MLANPRRPIAQWHS	550.9		1	O00445	360-373	Synaptotagmin V (SytV) 
PQSSLRRPDPGRLP	37.8		1	O95613	3094-3107	Kendrin 
KLFRPRRPRSSSDA	316.4		1	O94820	221-234	KIAA0712 protein 
KKPPLRRPHSVIGG	81.0		1	Q00537	66-79	Serine/threonine-protein kinase  PCTAIRE-2 (EC 2.7.1.-) 
NNRVLRRPSERGRA	651.6		1	Q9Y3S6	986-999	KIAA0013 protein 
SGGIPKRPSSPVIS	1083.0		1	Q96T17	281-294	CDNA FLJ14503 fis, clone NT2RM1000252, weakly similar to H.sapiens E-MAP-115 mRNA 
LTSGLRRPFGVAVM	43.0		1	Q14185	317-330	DOCK180 protein 
GPPSPRRPLVPAGP	2839.5		1	O00268	106-119	Transcription initiation factor TFIID 135 kDa subunit (TAFII-135) (TAFII135) (TAFII-130) (TAFII130) 
DRFPLKRPRYEDSD	143.8		1	O94913	808-821	Pre-mRNA cleavage complex II protein Pcf11 (Fragment) 
DVTDPKRPLSFGVT	37.5		1	Q9P2C6	232-245	KIAA1421 protein (Fragment) 
LVSRLRRPVSEVSG	96.8		1	Q96Q82	70-83	TIGA1 
MLLRPRRPPPLAPP	5190.6		1	O75833	1-14	UTF1 
NCFIPKRPIPTIKD	555.9		1	Q96TH1	910-923	Dihydropyrimidine dehydrogenase 
KSPIPRRPTQSFVK	574.2		1	Q9ULL0	591-604	KIAA1210 protein (Fragment) 
GQRRLRRPLILGLG	93.3		1	O75761	132-145	Ranbp3 protein 
QPALLKRPQLELYV	52.6		1	Q9Y477	106-119	DJ159A15.1 (Fragment) 
KRIKLRRPRVCKQR	20.7		1	Q96FU1	26-39	Unknown (protein for MGC:15874) 
PSNPIRRPISADSA	47.5		1	Q00610	58-71	Clathrin heavy chain 1 (CLH-17) 
ISELIKRPNVSPKV	14.7		1	Q9NX58	81-94	Hypothetical 43.6 kDa protein 
EWIVFRRPVPISYH	556.6		1	P23470	266-279	Protein-tyrosine phosphatase gamma precursor (EC 3.1.3.48) (R-PTP-gamma) 
SSGILKRPQTLAIP	10.4		1	Q9Y2W3	232-245	DNb-5 (Fragment) 
DEVWFKRPDGSKSK	60.8		1	Q9BRI4	246-259	Similar to RIKEN cDNA 0710008O11 gene 
ERDFLKRPLESYVK	4.5		1	Q10472	159-172	Polypeptide N-acetylgalactosaminyltransferase (EC 2.4.1.41) (Protein-UDP acetylgalactosaminyltransferase) (UDP-GalNAc:polypeptide, N-acetylgalactosaminyltransferase) (GalNAc-T1) 
LHLVIRRPLETHPG	596.0		1	Q9H6Y5	142-155	CDNA: FLJ21687 fis, clone COL09385 
AEERPRRPSQEQSA	881.8		1	Q9Y4D0	963-976	KIAA0674 protein (Fragment) 
IFVAPKRPCPLPRA	7170.6		1	Q9NZP6	64-77	Hypothetical 121.1 kDa protein 
WALFFRRPKASLPR	1697.2		1	Q9ULK5	218-231	KIAA1215 protein (Fragment) 
EEAALKRPEIISTV	15.2		1	Q9NU22	363-376	DJ122O8.3 (novel protein) (Fragment) 
DMQSFRRPSAASID	56.0		1	Q96QH2	513-526	Adaptor molecule-1 
PNLIPRRPSPYEKT	398.3		1	O95450	1177-1190	ADAMTS-2 precursor (EC 3.4.24.14) (A disintegrin and metalloproteinase with thrombospondin motifs 2) (ADAM-TS 2) (ADAM-TS2) (Procollagen I/II amino-propeptide processing enzyme) (Procollagen I N-proteinase) (PC I-NP) (Procollagen N-endopeptidase) (pNPI) (Procollagen I/II amino-propeptide processing enzyme) 
LLMVPRRPGYGAMG	3261.3		1	Q9H9G7	14-27	CDNA FLJ12765 fis, clone NT2RP2001511, moderately similar to Homo sapiens putative RNA-binding protein Q99 mRNA 
DEGSLRRPGRLTST	28.2		1	Q96ML9	142-155	CDNA FLJ32176 fis, clone PLACE6001281, weakly similar to Probable acyl-CoA synthetase (EC 6.2.1.-) 
LGKVIRRPPLTEKL	276.7		1	Q9NRD6	13-26	MIP-T3 
RRARPRRPREAPAP	144.0		1	Q96Q34	14-27	ALS2CR13 protein (Fragment) 
PTKSIKRPSPAEKS	75.3		1	Q9HC35	168-181	Echinoderm microtubule-associated protein-like 4 (EMAP-4) (Restrictedly overexpressed proliferation-associated protein) (Ropp 120) 
GRAWLRRPHPRDVG	55.2		1	Q9H4N7	178-191	Clone CDABP0048 mRNA sequence 
AASGIKRPMASEVL	116.3		1	Q99755	29-42	68 kDa type I phosphatidylinositol-4-phosphate 5-kinase alpha (EC 2.7.1.68) 
TLLFPKRPFSWIRH	1594.5		1	Q969I6	440-453	Amino acid transporter hNAT3 (Amino acid transporter system A3) (System A amino acid transporter 3) 
LLFCLRRPSSTVTM	536.7		1	Q96SW7	100-113	CDNA FLJ14590 fis, clone NT2RM4001880, weakly similar to PUTATIVE DNA HELICASE II HOMOLOG (EC 3.6.1.-) 
DPNTFKRPQTPPKI	39.4		1	Q9Y4E3	337-350	KIAA0583 protein (Fragment) 
PMEGIRRPDQALLP	66.0		1	O00253	27-40	Agouti related protein precursor 
RPPPPRRPQGPPPP	3817.7		1	Q04118	259-272	SALIVARY PROLINE-RICH GLYCOPROTEIN G1 PRECURSOR 
PMVPPRRPWTLVNW	648.1		1	Q9NRZ5	298-311	1-acyl-sn-glycerol-3-phosphate acyltransferase delta (EC 2.3.1.51) (1-AGP acyltransferase 4) (1-AGPAT 4) (Lysophosphatidic acid acyltransferase-delta) (LPAAT-delta) (1-acylglycerol-3-phosphate O-acyltransferase 4) 
RLRHLRRPRVARLL	24.3		1	Q9H1C0	128-141	Putative G protein-coupled receptor 92 
ATPLPRRPQPRQFF	19875.0		1	O15350	435-448	Tumor protein p73 (p53-like transcription factor) (p53-related protein) 
VFQAPRRPGIGTVG	728.2		1	Q9UL18	20-33	Eukaryotic translation initiation factor 2C 1 (eIF2C 1) (eIF-2C 1) (Putative RNA-binding protein Q99) 
GPERPKRPGSLLAP	12280.8		1	Q9HCE9	774-787	KIAA1623 protein (Fragment) 
RWKEPKRPRPLKLS	419.4		1	Q92536	412-425	KIAA0245 protein 
NQKQLKRPAQGKRQ	68.6		1	Q9H6S7	54-67	CDNA: FLJ21924 fis, clone HEP04086 
AARGLRRPEDSSRK	3.6		1	Q9H5N7	170-183	CDNA: FLJ23239 fis, clone COL01248 (Hypothetical 21.7 kDa protein) 
DFYEPRRPEDDDPT	50.1		1	Q96IE0	67-80	Unknown (protein for MGC:15677) 
AVGPPKRPQPAALE	392.8		1	Q9ULK5	32-45	KIAA1215 protein (Fragment) 
ETGALRRPQLLPLL	127.2		1	O60896	2-15	Receptor activity-modifying protein 3 precursor (CRLR activity-modifying-protein 3) (Calcitonin-receptor-like receptor-activity-modifying-protein 3) 
PAVILRRPNQSQPL	108.5		1	Q92542	409-422	Nicastrin precursor 
APELLKRPKEYTVR	29.7		1	O14897	560-573	TNF-alpha stimulated ABC protein (TNFalpha-inducible ATP-binding protein) 
ASSSPKRPSVERSN	190.4		1	O75764	109-122	Transcription elongation factor TFIIS.h (Fragment) 
PRKAPRRPGPGMCG	220.8		1	Q92611	83-96	Putative alpha-mannosidase KIAA0212 (EC 3.2.1.-) 
EASIFRRPYYVSHF	211.1		1	O15360	570-583	Fanconi anemia group A protein (FACA protein) 
FAPEFRRPKNIHLR	203.7		1	Q9UPW7	1021-1034	KIAA1033 protein (Fragment) 
NEDYPRRPLTRARS	689.7		1	Q9HC40	116-129	Hypothetical 50.6 kDa protein 
GGPRPRRPLLLPNL	2946.8		1	Q9UQ05	736-749	BEC2 
LLLGIRRPEFLSRP	1344.6		1	Q9NWT5	57-70	CDNA FLJ20618 fis, clone KAT05049 
ALRWLRRPEDRAFS	352.9		1	Q13472	9-22	DNA topoisomerase III alpha (EC 5.99.1.2) 
CNKGFRRPSEKNQH	55.9		1	Q9Y4J6	675-688	Zinc finger transcription factor 
PSIIFRRPEEAALS	48.3		1	Q9BZD6	162-175	Transmembrane gamma-carboxyglutamic acid protein 4 precursor 
IKILLRRPNEKKSK	81.0		1	P32246	223-236	C-C chemokine receptor type 1 (C-C CKR-1) (CC-CKR-1) (CCR-1) (CCR1) (Macrophage inflammatory protein-1 alpha receptor) (MIP-1alpha-R) (RANTES-R) (HM145) (LD78 receptor) 
HPDLLRRPGARSTS	0.2		1	Q9BXK1	213-226	Transcription factor BTEB4 (Basic transcription element binding-protein 4) (BTE-binding protein 4) (Novel Sp1-like zinc finger transcription factor 2) (Transcription factor NSLP2) 
SLRKLKRPPPPPRR	198.6		1	Q9P206	440-453	KIAA1522 protein (Fragment) 
SFLRLRRPWNWIAH	351.0		1	Q9H1Y5	130-143	DJ317G22.1 (kynurenine 3-monooxygenase (kynurenine 3-hydroxylase)) (Fragment) 
FVNEIRRPNGENYA	12.8		1	Q9UBW7	1125-1138	Zinc finger protein 198 (Fused in myeloproliferative disorders protein) (Rearranged in atypical myeloproliferative disorder protein) 
SPEAPRRPKQRPAP	318.6		1	O00294	24-37	Tubby related protein 1 (Tubby-like protein 1) 
TELLPKRPQHLPGH	21.9		1	P54098	556-569	DNA polymerase gamma subunit 1 (EC 2.7.7.7) (Mitochondrial DNA polymerase catalytic subunit) (PolG-alpha) 
SAPGPRRPAPALLA	3424.5		1	Q96DL6	316-329	CDNA FLJ32794 fis, clone TESTI2002423, weakly similar to PISTIL-SPECIFIC EXTENSIN-LIKE PROTEIN PRECURSOR 
RLKTLRRPRVRDRL	32.1		1	Q9NRC6	2111-2124	Spectrin beta chain, brain 4 (Spectrin, non-erythroid beta chain 4) (Beta-V spectrin) (BSPECV) 
LLMVPRRPGYGTMG	1279.2		1	Q96JZ0	14-27	CDNA FLJ14890 fis, clone PLACE1004149, weakly similar to Rattus norvegicus GERp95 mRNA 
ILDTLRRPKPVVDP	0.0		1	Q9NQU5	43-56	P21-activated protein kinase 6 (Pak5 protein) 
HGRAPRRPSGPGPP	11145.2		1	P21917	231-244	D(4) dopamine receptor (D(2C) dopamine receptor) 
KGAPFRRPLYTNVP	167.1		1	Q9NQ11	1067-1080	Probable cation-transporting ATPase 1 (EC 3.6.1.-) 
RRSPPRRPAWTLGI	1579.5		1	Q9HDB5	8-21	Neurexin 3-beta precursor (Neurexin III-beta) 
LQFRIRRPRPPARG	48.5		1	Q96QS4	5-18	LOH2CR12 (Fragment) 
ISHRLRRPGAPPST	120.1		1	Q9H669	126-139	CDNA: FLJ22558 fis, clone HSI01557 
VMQSLRRPSCCGCS	1187.9		1	O60269	443-456	Hypothetical protein KIAA0514 
SGGRLKRPVNVPFD	37.8		1	P22459	237-250	Voltage-gated potassium channel protein Kv1.4 (HK1) (HPCN2) (HBK4) (HUKII) 
VLQHLRRPVALQLD	58.9		1	Q9HC29	785-798	Caspase recruitment domain protein 15 (Nod2 protein) (Inflammatory bowel disease protein 1) 
PHKRPRRPHQIADL	58.2		1	Q96FN8	185-198	Unknown (protein for MGC:16799) 
LELALKRPRPPVLS	128.7		1	Q9ULJ3	268-281	Zinc finger protein 295 
TAVPPKRPYGTQRT	397.6		1	Q9H6A9	359-372	CDNA: FLJ22427 fis, clone HRC09013 
YHLPLRRPSPGFSW	1267.5		1	O95428	295-308	Hypothetical 133.5 kDa protein 
KPRQIKRPLEDAIE	30.7		1	Q9UNI5	8-21	Zinc finger protein FOG-2 
RPSTLRRPAYRDNQ	111.6		1	Q9Y520	1361-1374	Hypothetical 295.8 kDa protein 
ATFCLRRPWTEAGA	61.3		1	P20800	107-120	Endothelin-2 precursor (ET-2) 
LPKHLRRPEPSKPQ	12.8		1	Q96M07	127-140	CDNA FLJ32921 fis, clone TESTI2006872 
PKERLRRPETSGIS	32.6		1	O75698	245-258	Protein HUG-1 (HOX11 upstream gene 1 protein) 
PKRGPRRPKYSPPR	83.3		1	Q14669	1006-1019	Thyroid receptor interacting protein 12 (TRIP12) 
NKVHIKRPTTGLLM	125.4		1	Q92186	286-299	Alpha-2,8-sialyltransferase (EC 2.4.99.-) (ST8SIAII) (Sialyltransferase X) (STX) 
GPLGLRRPPCASSD	115.7		1	Q01167	591-604	Interleukin enhancer-binding factor 1 (Cellular transcription factor ILF-1) 
GYQAFRRPCYSWGV	229.3		1	O14842	113-126	Putative G protein-coupled receptor GPR40 
FIKIPRRPDQPGKG	479.1		1	Q99853	71-84	Forkhead box protein B1 (Transcription factor FKH-5) 
LDPALRRPSQKVYR	108.0		1	O15047	30-43	KIAA0339 protein (Fragment) 
ILSPPRRPRHSQPA	797.2		1	Q8WYU9	180-193	Hypothetical 21.3 kDa protein 
YSLLFRRPPPSPSP	174.9		1	Q9NZY4	11-24	HSPC051 
PGTSPRRPSVVPCR	587.3		1	Q96D64	48-61	Hypothetical 23.8 kDa protein 
VSHLIRRPISVNPN	381.2		1	Q9NXY9	858-871	Putative ankyrin-repeat containing protein 
GAKGPRRPGEEAEL	39.5		1	O15417	267-280	CAGL79 (Fragment) 
GGRTPRRPGLQSGG	72.8		1	O94836	58-71	KIAA0731 protein (Fragment) 
LKEILKRPVDPIRA	55.3		1	O43630	494-507	Putative ATP-dependent mitochondrial RNA helicase 
SGTPIRRPMGQMKP	147.8		1	P16930	169-182	Fumarylacetoacetase (EC 3.7.1.2) (Fumarylacetoacetate hydrolase) (Beta-diketonase) (FAA) 
DIPEPRRPVVEQAL	41.3		1	O15031	1306-1319	KIAA0315 protein (Fragment) 
APPVLKRPILQSLL	309.0		1	Q14700	527-540	KIAA0090 protein (Fragment) 
GSALPRRPLLCIPA	2140.5		1	Q01974	4-17	Tyrosine-protein kinase  transmembrane receptor ROR2 precursor (EC 2.7.1.112) (Neurotrophic tyrosine kinase, receptor-related 2) 
AQQLLKRPRGPSPL	75.7		1	Q9Y2K2	611-624	KIAA0999 protein (Fragment) 
DSPLPRRPAFSGTS	971.3		1	Q9HBB0	94-107	Thy-1 co-transcribed protein 
VTCRFKRPVNVPRD	33.4		1	Q9P0K9	253-266	Brain protein (Fragment) 
LGLLFRRPEALQVG	61.1		1	Q13290	172-185	Delta3, delta2-enoyl-CoA isomerase precursor (Fragment) 
PEVQLRRPNWSKLV	151.9		1	O60610	754-767	Diaphanous protein homolog 1 (Diaphanous-related formin 1) (DRF1) 
PNYDLRRPHQYLHP	0.0		1	O94991	899-912	Hypothetical protein KIAA0918 (Fragment) 
PWQRPKRPGHGHGW	204.2		1	Q03252	424-437	Lamin B2 (Fragments) 
TPLSLKRPPPYDAV	67.5		1	Q9P242	471-484	KIAA1486 protein (Fragment) 
RAVDLRRPLLHELL	67.7		1	Q9NXT9	123-136	CDNA FLJ20059 fis, clone COL01349 
QGASIRRPSSGNAS	124.1		1	Q13267	138-151	Dystonin isoform 2 (Fragment) 
RRCRLRRPAVRPTD	28.4		1	Q9BV18	42-55	Hypothetical 6.7 kDa protein (Fragment) 
PAARPRRPPTTLPP	7266.7		1	Q9HCM5	24-37	KIAA1547 protein (Fragment) 
AGSSPRRPQGGSDA	51.2		1	Q96IQ9	293-306	Similar to RIKEN cDNA 0610030H11 gene 
CEEHPRRPDHGRRG	55.3		1	Q9NUN8	9-22	CDNA FLJ11235 fis, clone PLACE1008488 
DTYRPKRPTTLNLF	1539.4		1	Q9UQF2	154-167	C-jun-amino-terminal kinase  interacting protein 1 (JNK-interacting protein 1) (JIP-1) (JNK MAP kinase scaffold protein 1) (Islet-brain-1) (IB-1) (Mitogen-activated protein kinase 8-interacting protein 1) 
LFFELRRPPQHGVL	168.4		1	Q9H6N9	50-63	CDNA: FLJ22031 fis, clone HEP08734 
WTEDPRRPLPWALS	109.6		1	P42898	339-352	Methylenetetrahydrofolate reductase (EC 1.5.1.20) 
RTLGLRRPVHSSCI	49.2		1	Q9P1Y6	400-413	KIAA1542 protein (Fragment) 
ASPTPKRPSENMLI	43.3		1	O75592	2352-2365	Protein associated with Myc 
FMCSPRRPRSRGRQ	1156.7		1	Q9HAP2	6-19	MondoA 
SCFIPKRPIPTIKD	513.8		1	Q12882	910-923	Dihydropyrimidine dehydrogenase 
ETLTFKRPEGMHRE	0.0		1	Q9NPF5	43-56	DNA methyltransferase 1-associated protein 1 (DNMT1-associated protein 1) (DNMAP1) 
IYSTLKRPQVETKI	113.8		1	Q14699	89-102	Hypothetical protein KIAA0084 (HA2022) (Fragment) 
RASSPKRPGPWSEP	66.3		1	P08922	650-663	Proto-oncogene tyrosine-protein kinase ROS precursor (EC 2.7.1.112) 
VAWHPKRPLLAFAC	267.2		1	Q96J01	313-326	Similar to RIKEN cDNA 2410044K02 gene 
RPPNLKRPEDYEAV	67.7		1	O75992	403-416	DJ434O14.5 (novel PUTATIVE protein similar to YIL091C yeast hypoyhetical 84 kDa protein from SGA1-KTR7 intergenic region) 
TEGRLRRPQQQQER	0.0		1	Q96PE2	193-206	Tumor endothelial marker 4 
PAPRIKRPRLQVVK	27.2		1	Q9BR83	136-149	Hypothetical 111.4 kDa protein (Fragment) 
PFHSLKRPRPPFAR	228.2		1	O75048	874-887	KIAA0460 protein (Fragment) 
KPEGLRRPPSKTSM	41.2		1	Q15047	1069-1082	KIAA0067 protein 
GLLSLRRPAPRRLE	504.0		1	Q9HCE9	329-342	KIAA1623 protein (Fragment) 
DPNPPKRPLIFDTN	33.1		1	O14802	1370-1383	DNA-directed RNA polymerase III largest subunit (EC 2.7.7.6) (RPC155) 
IVKQIRRPKHVVVK	43.3		1	Q9Y4F1	101-114	CDEP 
LPFYFKRPPINVAI	73.2		1	P78346	133-146	Ribonuclease P protein subunit p30 (EC 3.1.26.5) (RNaseP protein p30) (RNase P subunit 2) 
RTPAPRRPLQRRRP	11994.6		1	Q9GZW5	220-233	SCAN DOMAIN-CONTAINING PROTEIN 2 (SCAND2) 
GLEVPRRPGARTGP	626.2		1	Q9P1Z1	1-14	KIAA1537 protein (Fragment) 
